# Supplementary material for: Metabolic labeling with an alkyne probe reveals similarities and differences in the prenylomes of several brain-derived cell lines and primary cells
Source: Sci Rep. 2021 Feb 23;11:4367. doi: 10.1038/s41598-021-83666-3 (PMC7902609; doi:10.1038/s41598-021-83666-3)
Supplement: Supplementary file 2 — Supplementary Information 2. [file 41598_2021_83666_MOESM2_ESM.xlsx]

## Sheet: Description
Table	Title	Contents
S2	all cell lines	List of prenylated proteins identified and statistically enriched in all cell types. A total of 19 prenylated proteins are common to all cell types studied. Red = farnesylated; Blue = geranylgeranylated by GGTase-I; Green = Rabs; Yellow = novel
S3	COS-7 MS3 + statin	Complete list of proteins identified from COS-7 treated with lovastatin using SPS-MS3 approach. Prenylated proteins are highlighted and statistically enriched proteins are indicated by the "Significant" column. Normalized reporter ion values are reported and Log2(Fold Changes) were taken as the difference of C15AlkOPP - FPP.
S4	COS-7 MS3 - statin	Complete list of proteins identified from COS-7 without lovastatin using SPS-MS3 approach.
S5	COS-7 MS2 + statin	Complete list of proteins identified from COS-7 treated with lovastatin using MS2 approach
S6	HeLa MS2 + statin	Complete list of proteins identified from COS-7 treated withlova statin using MS2 approach
S7	neuron	Complete list of proteins identified from N2A (neuronal cell line) treated with lovastatin using MS2 approach
S8	microglia	Complete list of proteins identified from BV2 (microglial cell line) treated with lovastatin using MS2 approach
S9	astrocytes	Complete list of proteins identified from immortalized astrocytes treated with lovastatin using MS2 approach
S10	primary astrocytes	Complete list of proteins identified from primary astrocytes treated with lovastatin using MS2 approach
S11	COS-7 NA + statin	Complete list of proteins identified from 20 to 30 kDa region of COS-7 cells treated with lovastatin. Log2(LFQ) values were calculated as a measure of relative native abundances
S12	COS-7 NA - statin	Complete list of proteins identified from 20 to 30 kDa region of COS-7 cells without lovastatin
S13	HeLa + statin	Complete list of proteins identified from 20 to 30 kDa region of HeLa cells treated with lovastatin

## Sheet: S2 all cell lines
Gene	COS-7	EA.hy926*	HeLa	neuron	microglia	astrocytes	primary astrocytes
YKT6	+	+	+	+	+	+	+
LMNB1	+	+	+	+	+	+	+
DNAJA1	+	+	+	+	+	+	+
RHEB	+	+	+	+	+	+	+
CDC42	+	+	+	+	+	+	+
RAP1B	+	+	+	+	+	+	+
RHOA	+	+	+	+	+	+	+
RAC1	+	+	+	+	+	+	+
GNG5	+	+	+	+	+	+	+
RAB6A	+	+	+	+	+	+	+
RAB5C	+	+	+	+	+	+	+
RAB7A	+	+	+	+	+	+	+
RAB10	+	+	+	+	+	+	+
RAB14	+	+	+	+	+	+	+
RAB11A	+	+	+	+	+	+	+
RAB1A	+	+	+	+	+	+	+
RAB31	+	+	+	+	+	+	+
RAB11B	+	+	+	+	+	+	+
RAB18	+	+	+	+	+	+	+
RAC2	+	+	+	+	+		+
KRAS	+	+	+	+		+	+
DNAJA2	+	+	+	+	+	+
NRAS	+	+	+	+		+
PEX19	+	+	+	+		+
LMNB2	+	+	+	+		+
RHOB	+	+	+	+		+
NAP1L1	+	+	+	+
RAB32	+	+		+	+	+	+
RAB9A	+	+		+	+		+
RAB5B	+	+		+	+		+
PTP4A2	+	+		+		+	+
PTP4A1	+	+		+		+	+
BROX	+	+		+		+	+
RRAS2	+	+		+		+	+
RRAS	+	+		+			+
RAB1B	+	+		+	+	+
CEP85	+	+		+
LMNA	+	+		+
ZC3HAV1	+	+		+		+
GNG12	+	+	+		+	+	+
RHOG	+	+	+		+		+
CNP	+	+	+				+
RAB22A	+	+	+			+
RAP2B	+	+			+	+	+
RAB35	+	+			+	+	+
RAB8B	+	+			+	+	+
RAB2A	+	+			+		+
RALA	+	+					+
GBP1	+	+					+
RAB2B		+					+
RAB5A	+	+			+	+
RAB8A	+	+			+	+
RAP2C	+	+			+
INF2	+	+				+
RHOC	+	+				+
RAB34	+	+				+
DCAF8	+	+
CENPF	+	+
MAPKAPK3	+	+
EHBP1	+	+
NAP1L4	+	+
GNG10	+	+
RALB	+	+
RAB3D	+	+
RAB4A	+	+
RAB13	+	+
RAB24	+	+
RAB33B	+	+
RAB21	+	+
RAB23	+	+
DPCD	+	+
RHOF	+	+
DNAJB2	+	+
RAB39A	+	+
RAB12	+	+
EHBP1L1		+
PHKB		+
RND3		+
SPDL1		+
FBXL2		+
MIEN1		+
RHOJ		+
C16orf45		+
LRRFIP1		+
RHOBTB3		+
ULK3		+
RAB27A		+
RAB30		+
RAB3B		+
RAB7L1		+
RAP1A	+		+	+	+	+	+
RAB6B	+		+	+	+	+	+
RAP2A	+			+	+	+	+
PALM	+			+		+	+
RAC3	+			+			+
HRAS	+			+			+
MRAS	+						+
UBL3	+						+
GBP2	+						+
STON1	+						+
GBP5							+
GNG2				+
INPP5A	+
RAB9B	+
RAB28	+
RAB4B	+
RAB6C	+
RAB1C	+
PSIP1	+
DHX32	+
PHKA1	+
DNAJA4	+
G3V3G9	+
FBXL20	+
RAB29	+
RAB40C	+
RAB43	+
* Storck, E. M. et al. Dual chemical probes enable quantitative system-wide analysis of protein prenylation and prenylation dynamics. Nat. Chem. 11, 552–561 (2019)

## Sheet: S3 COS-7 MS3 + statin
Significant	-LOG(P-value)	Log2(fold change)	Protein IDs	Majority protein IDs	Protein names	Gene names	Peptides	Razor + unique peptides	Unique peptides	Sequence coverage [%]	Unique + razor sequence coverage [%]	Unique sequence coverage [%]	Mol. weight [kDa]	Q-value	Score	Intensity	MS/MS count	Normalized Log2(Reporter Intensity) FPP 1	Normalized Log2(Reporter Intensity) FPP 2	Normalized Log2(Reporter Intensity) FPP 3	Normalized Log2(Reporter Intensity) C15AlkOPP 1	Normalized Log2(Reporter Intensity) C15AlkOPP 2	Normalized Log2(Reporter Intensity) C15AlkOPP 3
+	2.95648	1.59505	G3V3G9;Q5TAQ9	G3V3G9;Q5TAQ9	DDB1- and CUL4-associated factor 8	DCAF8	2	1	1	2.7	1.6	1.6	84.752	0	1.6056	2727300	1	-1.08991	-0.463149	-0.868227	0.88603	0.755224	0.722608
+	4.25484	4.15786	O15498	O15498	Synaptobrevin homolog YKT6	YKT6	10	10	10	61.1	61.1	61.1	22.417	0	16.514	323190000	17	-1.94046	-1.79529	-2.52974	2.15312	2.08186	1.9731
+	4.11042	4.698	O60884	O60884	DnaJ homolog subfamily A member 2	DNAJA2	11	11	11	26	26	26	45.745	0	160.87	1357300000	29	-1.95671	-2.21434	-2.90465	2.30986	2.34936	2.35907
+	3.17774	2.2675	O75781	O75781	Paralemmin-1	PALM	9	9	9	25.6	25.6	25.6	42.075	0	52.954	453310000	16	-0.911955	-1.14109	-1.37691	0.734318	1.30822	1.33001
+	5.31023	4.73234	P01111	P01111	GTPase NRas	NRAS	6	6	1	44.4	44.4	4.8	21.229	0	19.713	292340000	13	-2.20123	-2.48362	-2.44238	2.13468	2.49333	2.4418
+	3.2193	5.83556	P01116	P01116	GTPase KRas;GTPase KRas, N-terminally processed	KRAS	5	2	1	37	11.6	7.9	21.656	0	2.5996	303020000	4	-2.09308	-2.6154	-4.07357	2.9579	2.95071	2.81603
+	4.4394	4.09303	P20700	P20700	Lamin-B1	LMNB1	34	34	29	48.6	48.6	42.8	66.408	0	253.2	10381000000	136	-1.9141	-1.9808	-2.27336	1.69439	2.22295	2.1935
+	3.62558	3.69442	P31689	P31689	DnaJ homolog subfamily A member 1	DNAJA1	10	10	10	34.8	34.8	34.8	44.868	0	62.707	796280000	26	-1.81362	-1.36949	-2.38723	1.80547	1.89392	1.81353
+	3.67895	3.7423	P40855	P40855	Peroxisomal biogenesis factor 19	PEX19	4	4	3	13.4	13.4	10.7	32.806	0	3.8506	30087000	4	-2.1178	-1.65269	-1.87166	1.37645	1.95399	2.2543
+	2.17446	1.53769	P49454	P49454	Centromere protein F	CENPF	10	10	10	3.2	3.2	3.2	367.76	0	12.875	85904000	12	-1.00599	-0.308124	-1.02113	0.394024	0.958668	0.925132
+	4.12451	5.28762	P55209	P55209	Nucleosome assembly protein 1-like 1	NAP1L1	7	6	6	21.2	18.7	18.7	45.374	0	79.213	1146200000	25	-2.34645	-2.46768	-3.14601	2.27459	2.94649	2.68164
+	4.65435	4.47326	Q03252	Q03252	Lamin-B2	LMNB2	28	24	24	40.5	36.5	36.5	69.948	0	175.35	7271300000	86	-2.10426	-2.1088	-2.52555	1.95317	2.40045	2.32756
+	3.96546	2.91958	Q12974;Q93096	Q12974;Q93096	Protein tyrosine phosphatase type IVA 2;Protein tyrosine phosphatase type IVA 1	PTP4A2;PTP4A1	4	4	4	22.8	22.8	22.8	19.127	0	3.5547	219970000	10	-1.41275	-1.21191	-1.78342	1.6332	1.39068	1.32678
+	3.44698	3.67949	Q14642	Q14642	Type I inositol 1,4,5-trisphosphate 5-phosphatase	INPP5A	2	2	2	3.9	3.9	3.9	47.819	0	1.2446	8398700	2	-1.64443	-2.48976	-1.41375	1.83155	1.85685	1.80212
+	3.13071	6.90707	Q15382	Q15382	GTP-binding protein Rheb	RHEB	6	6	6	33.2	33.2	33.2	20.497	0	9.0589	549330000	15	-2.20743	-3.40824	-4.77364	3.41573	3.49382	3.42234
+	3.74881	2.21505	Q16644;P49137	Q16644;P49137	MAP kinase-activated protein kinase 3;MAP kinase-activated protein kinase 2	MAPKAPK3;MAPKAPK2	3	3	3	8.4	8.4	8.4	42.987	0	3.0004	43559000	3	-1.03008	-0.891279	-1.42992	1.03025	1.12313	1.14048
+	2.725	1.00247	Q27J81	Q27J81	Inverted formin-2	INF2	2	2	2	1.7	1.7	1.7	135.62	0	1.9134	10794000	2	-0.417807	-0.445417	-0.669184	0.274082	0.647823	0.553085
+	4.30858	4.76785	Q5VW32	Q5VW32	BRO1 domain-containing protein BROX	BROX	9	9	9	21.7	21.7	21.7	46.476	0	36.759	428800000	19	-2.17128	-2.14064	-2.86856	2.18325	2.45765	2.48217
+	2.8122	2.22769	Q6P2H3	Q6P2H3	Centrosomal protein of 85 kDa	CEP85	3	3	3	4.7	4.7	4.7	85.638	0	22.295	18911000	3	-1.02644	-0.72589	-1.61792	0.856982	1.21568	1.24016
+	4.17176	1.95752	Q7Z2W4	Q7Z2W4	Zinc finger CCCH-type antiviral protein 1	ZC3HAV1	1	1	1	1	1	1	101.43	0	1.2408	48410000	2	-0.913894	-0.862193	-1.18891	1.05697	0.973517	0.877089
+	2.89555	2.30512	Q8NDI1	Q8NDI1	EH domain-binding protein 1	EHBP1	4	4	4	3.2	3.2	3.2	140.02	0	6.0601	16316000	4	-0.951033	-0.921101	-1.61426	0.79752	1.34459	1.28686
+	3.44084	3.6715	Q99733	Q99733	Nucleosome assembly protein 1-like 4	NAP1L4	8	8	7	21.6	21.6	18.9	42.823	0	6.1032	1669300000	13	-1.80123	-1.82053	-1.9142	1.17452	2.17374	2.13029
+	2.87066	0.886067	P02545	P02545	Prelamin-A/C;Lamin-A/C	LMNA	23	21	21	39.2	37.8	37.8	74.139	0	72.513	659330000	33	-0.489027	-0.368949	-0.499834	0.228686	0.515625	0.556081
+	1.6475	1.61267	A0A024R161;P50151	A0A024R161;P50151	Guanine nucleotide-binding protein subunit gamma;Guanine nucleotide-binding protein G(I)/G(S)/G(O) subunit gamma-10	hCG_1994888;GNG10	1	1	1	9.8	9.8	9.8	16.499	0.0071685	0.53951	5022200	1	-0.728405	-1.04948	-0.669833	-0.0640187	1.20404	1.25027
+	2.70539	4.42607	A0A0J9YXB3;A6NIZ1	A0A0J9YXB3;A6NIZ1	Ras-related protein Rap-1b-like protein		6	1	1	36.4	6.7	6.7	18.85	0.0042918	0.79401	0	2	-2.22802	-1.15567	-3.28412	2.18416	2.19458	2.23165
+	3.52695	4.04576	O14807	O14807	Ras-related protein M-Ras	MRAS	3	3	3	16.8	16.8	16.8	23.846	0	5.141	42682000	4	-1.68955	-1.68871	-2.71908	1.9993	2.00862	2.032
+	2.61497	1.75507	O95164	O95164	Ubiquitin-like protein 3	UBL3	2	2	2	17.9	17.9	17.9	13.157	0	1.7271	17171000	2	-1.06406	-0.388082	-1.20918	0.937858	0.891569	0.774469
+	3.71896	3.25792	P09543	P09543	2,3-cyclic-nucleotide 3-phosphodiesterase	CNP	14	14	14	25.9	25.9	25.9	47.578	0	43.656	1353300000	35	-1.39684	-1.40472	-2.11403	1.48537	1.69217	1.68064
+	3.45793	4.47313	P10301	P10301	Ras-related protein R-Ras	RRAS	7	7	5	39.4	39.4	27.1	23.48	0	44.361	479150000	16	-1.63553	-2.12665	-2.97622	2.1162	2.28769	2.27711
+	3.93407	3.94335	P11233	P11233	Ras-related protein Ral-A	RALA	5	5	3	35.9	35.9	18	23.567	0	37.297	329380000	15	-1.55039	-2.231	-2.16235	1.66074	2.11388	2.1117
+	3.22188	2.04995	P11234	P11234	Ras-related protein Ral-B	RALB	5	3	3	34	16	16	23.408	0	1.6659	60731000	4	-0.965317	-0.741626	-1.3967	0.859143	1.12837	1.05871
+	1.84132	1.41861	P32456;P32455	P32456;P32455	Interferon-induced guanylate-binding protein 2;Interferon-induced guanylate-binding protein 1	GBP2;GBP1	1	1	1	2	2	2	67.208	0	1.3488	991780	1	-0.705605	-0.567579	-0.883443	0.0555129	1.1499	0.89379
+	3.76534	6.89379	P60953	P60953	Cell division control protein 42 homolog	CDC42	3	3	3	16.8	16.8	16.8	21.258	0	13.733	2380400000	12	-2.47717	-3.71257	-4.17965	3.47385	3.37892	3.4592
+	3.42705	6.90327	P61224	P61224	Ras-related protein Rap-1b	RAP1B	6	6	0	32.6	32.6	0	20.825	0	39.867	1746600000	11	-2.22919	-4.09131	-4.06312	3.51169	3.53783	3.27668
+	3.5015	4.37829	P61225	P61225	Ras-related protein Rap-2b	RAP2B	6	6	3	39.3	39.3	13.1	20.504	0	14.011	283180000	12	-2.09549	-1.61242	-2.88824	2.05232	2.23933	2.24708
+	4.49026	6.4187	P61586;P08134	P61586;P08134	Transforming protein RhoA;Rho-related GTP-binding protein RhoC	RHOA;RHOC	4	4	3	19.2	19.2	10.4	21.768	0	7.6891	292290000	10	-2.80785	-3.02788	-3.82102	3.11824	3.25484	3.22626
+	5.37111	4.49726	P62745;U3KQV3	P62745;U3KQV3	Rho-related GTP-binding protein RhoB	RHOB	2	1	1	12.8	4.1	4.1	22.123	0	7.6671	412310000	4	-2.27901	-2.03574	-2.45985	2.15002	2.28235	2.2848
+	2.92241	4.6714	P62834	P62834	Ras-related protein Rap-1A	RAP1A	6	1	1	32.6	8.2	8.2	20.987	0	1.8612	53866000	1	-1.33045	-2.93232	-2.77304	2.69267	2.44302	1.8427
+	3.65438	6.60468	P63000;P15153	P63000;P15153	Ras-related C3 botulinum toxin substrate 1;Ras-related C3 botulinum toxin substrate 2	RAC1;RAC2	6	6	4	27.1	27.1	14.1	21.45	0	12.157	3087000000	16	-2.33803	-3.49348	-4.10423	3.19848	3.36273	3.3171
+	3.50722	4.3269	P63218	P63218	Guanine nucleotide-binding protein G(I)/G(S)/G(O) subunit gamma-5	GNG5	5	5	4	42.6	42.6	41.2	7.3184	0	3.8164	1087900000	8	-2.04488	-2.21203	-2.26215	1.42655	2.58544	2.44965
+	4.49794	2.76694	P84095	P84095	Rho-related GTP-binding protein RhoG	RHOG	6	6	6	36.6	36.6	36.6	21.308	0	13.556	268060000	19	-1.14779	-1.43596	-1.59537	1.32493	1.39818	1.39858
+	4.18603	4.09874	Q9UBI6	Q9UBI6	Guanine nucleotide-binding protein G(I)/G(S)/G(O) subunit gamma-12	GNG12	3	3	3	47.2	47.2	47.2	8.0061	0	39.318	1313100000	14	-1.85944	-1.99787	-2.31951	1.65632	2.27541	2.18767
+	3.73806	4.07037	Q9Y3L5	Q9Y3L5	Ras-related protein Rap-2c	RAP2C	4	1	1	31.1	4.9	4.9	20.745	0.0043668	0.82968	0	2	-1.58252	-1.93466	-2.61707	2.02023	2.0811	1.9755
+	4.20504	2.76993	O95716	O95716	Ras-related protein Rab-3D	RAB3D	3	2	2	12.8	9.1	9.1	24.267	0	3.8347	55545000	3	-1.27207	-1.21444	-1.6971	1.30493	1.36818	1.45308
+	4.83221	5.85886	P20338	P20338	Ras-related protein Rab-4A	RAB4A	2	1	1	11.5	5	5	24.389	0	12.747	10473000	3	-2.55674	-2.91092	-3.34935	2.84992	2.98316	2.9265
+	3.52689	5.24723	P20339	P20339	Ras-related protein Rab-5A	RAB5A	9	6	6	54	39.1	39.1	23.658	0	50.466	401680000	22	-1.8875	-2.58588	-3.42617	2.56602	2.63137	2.64474
+	4.01879	5.41873	P20340;Q14964	P20340	Ras-related protein Rab-6A	RAB6A	7	7	3	37	37	16.8	23.593	0	41.908	4462300000	34	-2.33953	-2.43546	-3.38181	2.51931	2.80944	2.77062
+	3.88763	3.57501	P51148;K7ERQ8	P51148;K7ERQ8	Ras-related protein Rab-5C	RAB5C	9	9	6	58.8	58.8	44	23.482	0	138.26	1400100000	46	-1.40713	-1.7739	-2.21019	1.93238	1.73851	1.66292
+	4.10685	3.54214	P51149	P51149	Ras-related protein Rab-7a	RAB7A	12	12	12	59.4	59.4	59.4	23.489	0	54.521	1795700000	46	-1.47336	-1.67683	-2.19174	1.76963	1.77703	1.73784
+	3.03925	6.6207	P51151;Q9NP90	P51151;Q9NP90	Ras-related protein Rab-9A;Ras-related protein Rab-9B	RAB9A;RAB9B	4	4	4	23.4	23.4	23.4	22.837	0	37.741	95706000	11	-2.39192	-2.76171	-4.80613	3.25994	3.32289	3.31951
+	4.53958	4.86285	P51153	P51153	Ras-related protein Rab-13	RAB13	6	3	3	30.5	17.7	17.7	22.774	0	43.546	58923000	4	-2.03327	-2.47569	-2.81403	2.48101	2.36349	2.42107
+	3.90547	3.05821	P51157	P51157	Ras-related protein Rab-28	RAB28	4	4	4	20.4	20.4	20.4	24.841	0	3.167	14245000	4	-1.57106	-1.19232	-1.85264	1.35936	1.57415	1.62508
+	4.08762	3.82787	P61006	P61006	Ras-related protein Rab-8A	RAB8A	12	10	7	50.7	45.4	30.9	23.668	0	54.378	1455800000	43	-1.74981	-1.64806	-2.37264	2.0207	1.86113	1.83127
+	5.21706	3.19902	P61018	P61018	Ras-related protein Rab-4B	RAB4B	3	3	2	19.2	19.2	12.7	23.586	0	5.0854	13482000	6	-1.41521	-1.70336	-1.70866	1.64881	1.54709	1.57391
+	4.15555	3.2813	P61019	P61019	Ras-related protein Rab-2A	RAB2A	11	11	5	58.5	58.5	32.1	23.545	0	103.66	1885100000	52	-1.47	-1.51	-1.97066	1.81693	1.62869	1.44762
+	4.44944	4.73184	P61020	P61020	Ras-related protein Rab-5B	RAB5B	8	5	5	53.5	38.6	38.6	23.707	0	63.977	445430000	16	-2.00513	-2.7905	-2.33083	2.24718	2.39859	2.42327
+	4.41953	4.84122	P61026;P59190	P61026	Ras-related protein Rab-10	RAB10	11	10	9	53	47.5	44	22.541	0	52.571	1749400000	30	-2.10881	-2.30148	-2.88024	2.55137	2.39207	2.28968
+	4.69716	4.55854	P61106	P61106	Ras-related protein Rab-14	RAB14	12	12	12	70.2	70.2	70.2	23.897	0	173.53	3432700000	53	-2.05718	-2.1386	-2.67074	2.20317	2.32279	2.28313
+	5.00197	2.82141	P62491;P57735	P62491	Ras-related protein Rab-11A	RAB11A	11	11	1	59.7	59.7	11.1	24.393	0	37.65	3933700000	46	-1.38743	-1.26414	-1.60926	1.39628	1.42057	1.38655
+	4.60785	3.33083	P62820	P62820	Ras-related protein Rab-1A	RAB1A	13	13	5	65.4	65.4	22	22.677	0	33.35	3718600000	45	-1.49955	-1.56479	-1.96062	1.69967	1.69914	1.56872
+	3.87422	4.59409	Q13636	Q13636	Ras-related protein Rab-31	RAB31	3	2	2	16.5	10.8	10.8	21.569	0	1.6808	29192000	4	-1.77385	-2.27589	-2.8701	2.33728	2.28556	2.23959
+	3.19855	1.92423	Q13637;P57729;O14966	Q13637	Ras-related protein Rab-32	RAB32	6	6	6	32	32	32	24.997	0	26.469	153420000	11	-0.582191	-1.22498	-1.10789	0.968703	0.917427	0.971507
+	4.07318	3.36572	Q15286;Q15771	Q15286	Ras-related protein Rab-35	RAB35	7	7	7	31.3	31.3	31.3	23.025	0	175.82	1154800000	22	-1.59292	-1.39546	-2.08891	1.68528	1.70462	1.62996
+	6.62021	4.59977	Q15907	Q15907	Ras-related protein Rab-11B	RAB11B	11	1	1	51.8	3.7	3.7	24.488	0.0041322	0.73183	148520000	3	-2.34902	-2.38908	-2.19028	2.27515	2.33625	2.25955
+	4.44285	4.30224	Q92930;P20337;P20336;Q96E17	Q92930	Ras-related protein Rab-8B	RAB8B	8	3	3	39.6	16.4	16.4	23.584	0	6.5639	79132000	5	-1.87254	-2.03285	-2.57669	2.17681	2.13496	2.11289
+	1.69413	3.60325	Q969Q5	Q969Q5	Ras-related protein Rab-24	RAB24	1	1	1	4.4	4.4	4.4	23.124	0.0041152	0.72471	4462400	1	-2.0806	-0.0254302	-3.32756	1.90112	1.67392	1.80113
+	3.77451	2.79806	Q9BZG1	Q9BZG1	Ras-related protein Rab-34	RAB34	4	4	4	20.1	20.1	20.1	29.044	0	3.4115	33338000	5	-1.30592	-1.12059	-1.79929	1.45618	1.3445	1.36769
+	2.26624	0.93528	Q9H082	Q9H082	Ras-related protein Rab-33B	RAB33B	2	2	2	11.8	11.8	11.8	25.717	0	3.1763	30775000	4	-0.509228	-0.749863	-0.17254	0.518681	0.454255	0.401273
+	2.37371	0.914519	Q9H0N0	Q9H0N0	Ras-related protein Rab-6C	RAB6C	2	1	1	13	8.7	8.7	28.355	0	1.9211	3222000	1	-0.167073	-0.682496	-0.55092	0.467128	0.405837	0.470102
+	4.53056	3.83842	Q9H0U4;Q92928	Q9H0U4;Q92928	Ras-related protein Rab-1B;Putative Ras-related protein Rab-1C	RAB1B;RAB1C	11	4	4	56.2	17.9	17.9	22.171	0	9.6739	365560000	15	-1.8114	-1.69133	-2.28361	1.90444	1.93754	1.88695
+	4.70095	4.39656	Q9NP72	Q9NP72	Ras-related protein Rab-18	RAB18	10	10	9	48.1	48.1	43.2	22.977	0	132.55	1900500000	44	-2.17169	-1.90561	-2.54625	2.23083	2.20454	2.13076
+	2.1469	2.04582	Q9NRW1	Q9NRW1	Ras-related protein Rab-6B	RAB6B	6	2	1	32.2	12	6.7	23.461	0	4.0374	41958000	2	-0.882924	-0.488823	-1.72569	0.668793	1.19942	1.17182
+	4.52208	4.02919	Q9UL25	Q9UL25	Ras-related protein Rab-21	RAB21	5	5	5	20.4	20.4	20.4	24.347	0	5.4409	375310000	13	-1.7492	-1.95809	-2.36521	2.1217	1.98507	1.90831
+	3.19381	1.77679	Q9UL26	Q9UL26	Ras-related protein Rab-22A	RAB22A	4	4	3	25.8	25.8	20.1	21.855	0	15.363	144140000	9	-0.660551	-0.777121	-1.25622	0.913851	0.834534	0.888082
+	4.23207	2.82788	Q9ULC3	Q9ULC3	Ras-related protein Rab-23	RAB23	3	3	3	16	16	16	26.659	0	5.094	19728000	4	-1.23376	-1.32219	-1.71458	1.30445	1.40158	1.50708
+	4.06781	2.25226	O75475	O75475	PC4 and SFRS1-interacting protein	PSIP1	4	4	4	7.7	7.7	7.7	60.103	0	4.6006	48598000	9	-0.926284	-1.12609	-1.35473	1.17771	1.18308	0.988883
+	3.90713	3.45752	Q53S48;Q9Y6Q2	Q53S48;Q9Y6Q2	Stonin-1	ALF;STON1	2	2	2	2.1	2.1	2.1	132.08	0	3.3508	20913000	2	-1.95316	-1.98886	-1.27298	1.6604	1.75899	1.73819
+	1.86468	2.167	Q7L7V1	Q7L7V1	Putative pre-mRNA-splicing factor ATP-dependent RNA helicase DHX32	DHX32	1	1	1	1.1	1.1	1.1	84.418	0	1.4166	2176200	1	-0.72609	-0.540214	-2.0129	0.625192	1.24346	1.35313
	0.992371	1.64759	P62070	P62070	Ras-related protein R-Ras2	RRAS2	6	4	4	33.3	20.1	20.1	23.399	0	32.107	538080000	9	-1.61306	-1.59492	0.707886	0.595431	0.952342	0.894904
+	1.89037	-1.20989	P00330	P00330	Alcohol dehydrogenase 1	ADH1	15	15	15	42.2	42.2	42.2	36.849	0	106.62	7174800000	78	0.639532	0.983599	0.163001	-0.316785	-0.702522	-0.824241
+	3.34505	2.77156	P49189	P49189	4-trimethylaminobutyraldehyde dehydrogenase	ALDH9A1	1	1	1	2.2	2.2	2.2	53.801	0	6.9505	21883000	2	-0.987652	-1.84116	-1.35723	1.20222	1.46242	1.46398
+	2.42427	-1.0246	A6NCI8	A6NCI8	Uncharacterized protein C2orf78	C2orf78	1	1	1	1.1	1.1	1.1	100.17	0.0098522	0.45508	717110	1	0.257443	0.785346	0.465398	-0.409313	-0.501937	-0.654355
+	1.81378	-1.42512	C9JAW5;Q9Y241	C9JAW5;Q9Y241	HIG1 domain family member 1A, mitochondrial	HIGD1A	1	1	1	21.7	21.7	21.7	8.8131	0	93.421	150500000	4	0.719913	0.613207	0.775849	-1.41746	-0.390947	-0.357984
+	2.25866	-1.02712	E9PLD3;E9PRG8	E9PLD3;E9PRG8	Uncharacterized protein C11orf98	C11orf98	1	1	1	8.1	8.1	8.1	11.6	0.0071556	0.53799	22505000	2	0.668959	0.692769	0.150238	-0.398172	-0.555429	-0.615785
+	1.53572	-1.42316	O00231	O00231	26S proteasome non-ATPase regulatory subunit 11	PSMD11	1	1	1	2.4	2.4	2.4	47.463	0	3.0178	2023000	1	0.894806	1.11005	0.101174	-0.450591	-0.397131	-1.31573
+	1.62909	-1.63423	O00238	O00238	Bone morphogenetic protein receptor type-1B	BMPR1B	1	1	1	2.6	2.6	2.6	56.93	0.0056711	0.6315	1296700	1	0.459017	1.02486	0.938755	0.00755835	-1.11862	-1.36898
+	2.82597	-1.23108	O00411	O00411	DNA-directed RNA polymerase, mitochondrial	POLRMT	1	1	1	0.8	0.8	0.8	138.62	0.0096931	0.44029	19256000	1	0.580626	0.881701	0.355584	-0.539079	-0.689319	-0.646932
+	2.89744	2.78816	O00443	O00443	Phosphatidylinositol 4-phosphate 3-kinase C2 domain-containing subunit alpha	PIK3C2A	1	1	1	0.5	0.5	0.5	190.68	0.0084175	0.48087	0	1	-0.91621	-1.56753	-1.72721	0.908621	1.58294	1.66197
+	4.72763	4.58246	O00522	O00522	Krev interaction trapped protein 1	KRIT1	1	1	1	1.4	1.4	1.4	84.347	0.0041237	0.72578	0	1	-1.93826	-2.47255	-2.49159	2.14877	2.34295	2.35327
+	1.53186	-1.20715	O15020	O15020	Spectrin beta chain, non-erythrocytic 2	SPTBN2	2	2	2	0.8	0.8	0.8	271.32	0.0058027	0.64973	717250000	3	1.11389	0.44273	0.225398	-0.15476	-0.999103	-0.685576
+	2.6529	-1.17764	O43294	O43294	Transforming growth factor beta-1-induced transcript 1 protein	TGFB1I1	1	1	1	3	3	3	49.814	0.0057471	0.64179	3966300	1	0.767351	0.524765	0.445638	-0.556821	-0.856168	-0.382188
+	3.83778	-1.18648	O43390;O60506	O43390;O60506	Heterogeneous nuclear ribonucleoprotein R;Heterogeneous nuclear ribonucleoprotein Q	HNRNPR;SYNCRIP	4	4	4	6.2	6.2	6.2	70.942	0	1.9065	57700000	5	0.64011	0.666815	0.444092	-0.529069	-0.592153	-0.687211
+	2.15913	-1.06365	Q99879;Q99877;Q93079;Q5QNW6;P62807;P58876;P57053;O60814	Q99879;Q99877;Q93079;Q5QNW6;P62807;P58876;P57053;O60814	Histone H2B type 1-M;Histone H2B type 1-N;Histone H2B type 1-H;Histone H2B type 2-F;Histone H2B type 1-C/E/F/G/I;Histone H2B type 1-D;Histone H2B type F-S;Histone H2B type 1-K	HIST1H2BM;HIST1H2BN;HIST1H2BH;HIST2H2BF;HIST1H2BC;HIST1H2BD;H2BFS;HIST1H2BK	8	8	0	53.2	53.2	0	13.989	0	10.505	2568900000	28	0.749321	0.600943	0.2165	-0.284606	-0.599899	-0.739682
+	2.04927	-0.933331	O75131	O75131	Copine-3	CPNE3	2	2	2	3.2	3.2	3.2	60.13	0	0.97929	6543000	2	0.455524	0.730338	0.185424	-0.242065	-0.605327	-0.581313
+	4.78093	4.12619	O75674	O75674	TOM1-like protein 1	TOM1L1	1	1	1	2.1	2.1	2.1	52.988	0.0097879	0.45093	27097000	1	-1.96324	-1.85154	-2.40322	2.04167	2.07191	2.047
+	2.46701	-0.97983	O94973;O95782	O94973;O95782	AP-2 complex subunit alpha-2;AP-2 complex subunit alpha-1	AP2A2;AP2A1	2	2	2	2.6	2.6	2.6	103.96	0	2.6388	1261900	2	0.430014	0.698697	0.312324	-0.320242	-0.483013	-0.695202
+	2.18152	-1.68492	P49448;P00367	P49448;P00367	Glutamate dehydrogenase 2, mitochondrial;Glutamate dehydrogenase 1, mitochondrial	GLUD2;GLUD1	1	1	1	3.8	3.8	3.8	61.433	0.0043011	0.80023	1373000	1	0.751703	0.449381	1.29758	-1.14761	-0.446415	-0.962065
+	1.98836	-1.13629	P02701	P02701			12	12	12	55.3	55.3	55.3	16.768	0	323.31	467850000000	623	0.478645	0.956133	0.240948	-0.316303	-0.667621	-0.749227
+	2.15279	-1.36669	P04844	P04844	Dolichyl-diphosphooligosaccharide--protein glycosyltransferase subunit 2	RPN2	2	2	2	3.5	3.5	3.5	69.283	0	1.2001	16665000	2	0.715009	0.82994	0.476373	-0.197923	-0.933918	-0.946898
+	4.52526	-1.09269	P05165	P05165	Propionyl-CoA carboxylase alpha chain, mitochondrial	PCCA	11	11	11	15.4	15.4	15.4	80.058	0	62.452	240910000	18	0.53779	0.473731	0.598803	-0.62972	-0.526098	-0.511926
+	2.616	-0.847022	Q71UI9;P0C0S5	Q71UI9;P0C0S5	Histone H2A.V;Histone H2A.Z	H2AFV;H2AFZ	4	4	2	31.2	31.2	18.8	13.509	0	10.681	607870000	10	0.56192	0.459553	0.220351	-0.288969	-0.501064	-0.50921
+	3.39302	1.16198	P62987;P62979;P0CG47;P0CG48	P62987;P62979;P0CG47;P0CG48	Ubiquitin-60S ribosomal protein L40;Ubiquitin;60S ribosomal protein L40;Ubiquitin-40S ribosomal protein S27a;Ubiquitin;40S ribosomal protein S27a;Polyubiquitin-B;Ubiquitin;Polyubiquitin-C;Ubiquitin	UBA52;RPS27A;UBB;UBC	3	3	3	26.6	26.6	26.6	14.728	0	323.31	430840000	11	-0.459654	-0.664314	-0.647716	0.406094	0.681904	0.626266
+	3.61552	-0.860236	P11498	P11498	Pyruvate carboxylase, mitochondrial	PC	25	25	25	26.1	26.1	26.1	129.63	0	111.31	1743000000	59	0.46364	0.298521	0.499484	-0.479938	-0.460922	-0.378203
+	2.36253	-1.38067	P12111	P12111	Collagen alpha-3(VI) chain	COL6A3	1	1	1	0.5	0.5	0.5	343.67	0.009901	0.46167	12129000	1	0.560197	1.00457	0.477533	-0.420967	-0.665792	-1.01296
+	2.12978	-1.03046	P13073	P13073	Cytochrome c oxidase subunit 4 isoform 1, mitochondrial	COX4I1	1	1	1	5.9	5.9	5.9	19.576	0	1.6877	0	1	0.508224	0.694689	0.314065	-0.856761	-0.447364	-0.270272
+	1.78002	-1.47394	P19827	P19827	Inter-alpha-trypsin inhibitor heavy chain H1	ITIH1	1	1	1	1.2	1.2	1.2	101.39	0.007286	0.57215	0	1	0.278214	0.533051	1.37094	-1.08436	-0.533581	-0.621677
+	3.4493	1.40828	P21926	P21926	CD9 antigen	CD9	2	2	2	5.3	5.3	5.3	25.416	0	1.3644	33747000	4	-0.790308	-0.562312	-0.788506	0.857441	0.513604	0.712659
+	2.11369	-0.913866	P25391	P25391	Laminin subunit alpha-1	LAMA1	1	1	1	0.4	0.4	0.4	337.08	0	2.2231	5756200	2	0.285578	0.741249	0.315262	-0.264193	-0.645618	-0.489698
+	2.4016	-0.966496	P26373	P26373	60S ribosomal protein L13	RPL13	12	12	12	36.5	36.5	36.5	24.261	0	73.298	6233100000	48	0.545406	0.697957	0.177672	-0.414237	-0.481187	-0.583028
+	3.53034	-1.35385	P30085	P30085	UMP-CMP kinase	CMPK1	1	1	1	5.1	5.1	5.1	22.222	0.0098039	0.45278	0	1	0.620242	0.800169	0.581655	-0.536843	-0.66608	-0.856566
+	2.76862	-1.48192	P31751	P31751	RAC-beta serine/threonine-protein kinase	AKT2	1	1	1	1.5	1.5	1.5	55.768	0	1.0716	11400000000	9	0.524132	0.636347	1.0337	-0.857383	-0.890342	-0.503869
+	2.84009	-0.825746	P31943;P55795	P31943	Heterogeneous nuclear ribonucleoprotein H;Heterogeneous nuclear ribonucleoprotein H, N-terminally processed	HNRNPH1	5	5	4	11.4	11.4	11.1	49.229	0	15.662	92404000	4	0.312115	0.591464	0.306332	-0.327079	-0.460691	-0.479558
+	3.29855	-0.778681	P32119	P32119	Peroxiredoxin-2	PRDX2	2	1	1	10.6	5.1	5.1	21.892	0.0071429	0.53784	5031700	2	0.326748	0.456446	0.356118	-0.307678	-0.523952	-0.365102
+	4.11127	-0.906701	P49023	P49023	Paxillin	PXN	6	6	6	12.5	12.5	12.5	64.505	0	25.016	264260000	11	0.448019	0.51187	0.371455	-0.395887	-0.521984	-0.470889
+	2.84197	-1.03696	P49207	P49207	60S ribosomal protein L34	RPL34	4	4	4	26.5	26.5	26.5	13.293	0	3.4725	236010000	11	0.593672	0.651211	0.281853	-0.440988	-0.485073	-0.658097
+	1.55932	-1.50967	P53779	P53779	Mitogen-activated protein kinase 10	MAPK10	1	1	1	2.2	2.2	2.2	52.585	0.0039761	0.66699	0	1	0.392591	1.33692	0.506281	-0.105203	-1.03046	-1.15754
+	3.91385	-0.746349	P61313	P61313	60S ribosomal protein L15	RPL15	8	8	8	32.8	32.8	32.8	24.146	0	27.356	1071000000	18	0.378841	0.35693	0.355042	-0.295175	-0.38503	-0.468028
+	3.14579	-1.17998	P61764	P61764	Syntaxin-binding protein 1	STXBP1	1	1	1	1.9	1.9	1.9	67.568	0.0096308	0.4289	3142500	1	0.444497	0.762124	0.534641	-0.488593	-0.548833	-0.761254
+	2.63954	-1.21893	P61803	P61803	Dolichyl-diphosphooligosaccharide--protein glycosyltransferase subunit DAD1	DAD1	1	1	1	10.6	10.6	10.6	12.497	0.0043956	0.85913	2365000	1	0.350204	0.570967	0.878516	-0.508791	-0.557263	-0.791052
+	4.70934	-0.740003	P62805	P62805	Histone H4	HIST1H4A	7	7	7	51.5	51.5	51.5	11.367	0	36.6	1938600000	31	0.338434	0.332705	0.410159	-0.352638	-0.417015	-0.36906
+	3.67136	0.828744	P62829	P62829	60S ribosomal protein L23	RPL23	2	2	2	12.9	12.9	12.9	14.865	0	1.5415	7376300	2	-0.344731	-0.497471	-0.429624	0.423371	0.475602	0.315433
+	2.43967	-1.07723	P62910	P62910	60S ribosomal protein L32	RPL32	5	5	4	33.3	33.3	25.9	15.86	0	4.4037	553310000	6	0.510914	0.645875	0.430342	-0.277944	-0.520082	-0.846518
+	1.63173	1.37095	P62913	P62913	60S ribosomal protein L11	RPL11	1	1	1	7.9	7.9	7.9	20.252	0	1.0556	2123600	2	-0.169221	-1.40422	-0.511705	0.857489	0.480915	0.689319
+	3.85001	0.972452	P63173	P63173	60S ribosomal protein L38	RPL38	1	1	1	14.3	14.3	14.3	8.2178	0.0039448	0.66022	6319400	1	-0.480008	-0.401087	-0.606294	0.542475	0.448982	0.438511
+	2.54966	-1.15006	P81605	P81605	Dermcidin;Survival-promoting peptide;DCD-1	DCD	3	3	3	20	20	20	11.284	0	3.0356	23078000	3	0.781965	0.580039	0.334382	-0.404266	-0.80916	-0.540383
+	2.71397	-0.904481	P84098	P84098	60S ribosomal protein L19	RPL19	5	5	5	20.4	20.4	20.4	23.466	0	2.3075	395780000	9	0.446295	0.600773	0.280943	-0.31418	-0.465622	-0.60563
+	2.50827	-1.18423	Q02543	Q02543	60S ribosomal protein L18a	RPL18A	3	3	3	15.3	15.3	15.3	20.762	0	3.2494	713740000	5	0.664335	0.73429	0.349009	-0.355905	-0.59794	-0.851203
+	1.68935	-1.24797	Q13972	Q13972	Ras-specific guanine nucleotide-releasing factor 1	RASGRF1	1	1	1	1	1	1	145.23	0.0097245	0.44469	19861000	1	0.519062	1.14231	0.181874	-0.268607	-0.822507	-0.809549
+	1.98433	-1.63711	Q14153	Q14153	Protein FAM53B	FAM53B	1	1	1	2.6	2.6	2.6	45.768	0.0098361	0.45475	0	1	1.21151	0.225716	0.989731	-0.660083	-1.22625	-0.598037
+	2.90272	-1.45247	Q14643	Q14643	Inositol 1,4,5-trisphosphate receptor type 1	ITPR1	2	2	2	0.9	0.9	0.9	313.93	0.0070922	0.53097	82312000	2	0.435776	0.701914	1.01231	-0.644369	-0.701131	-0.861915
+	1.99599	-1.08935	Q15428	Q15428	Splicing factor 3A subunit 2	SF3A2	1	1	1	2.2	2.2	2.2	49.255	0.0069686	0.5124	272050000	4	0.442276	0.927109	0.235936	-0.322399	-0.618837	-0.721501
+	2.75358	-1.01032	Q29RF7	Q29RF7	Sister chromatid cohesion protein PDS5 homolog A	PDS5A	1	1	1	0.7	0.7	0.7	150.83	0	2.1401	26275000	2	0.398826	0.721665	0.366274	-0.600016	-0.364309	-0.579857
+	3.15401	-1.25699	Q5H8A4	Q5H8A4	GPI ethanolamine phosphate transferase 2	PIGG	1	1	1	0.9	0.9	0.9	108.17	0.0070796	0.53081	0	1	0.61471	0.758723	0.483345	-0.470737	-0.606876	-0.836585
+	2.96038	-2.38255	Q5TAT6	Q5TAT6	Collagen alpha-1(XIII) chain	COL13A1	1	1	1	1.5	1.5	1.5	69.949	0.0039139	0.65497	0	1	1.02273	1.58747	0.934912	-0.879979	-1.16558	-1.55697
+	2.01038	-1.2163	Q5TAX3	Q5TAX3	Terminal uridylyltransferase 4	ZCCHC11	1	1	1	0.5	0.5	0.5	185.16	0	1.2332	0	1	0.639275	1.01022	0.146248	-0.743496	-0.472434	-0.63723
+	2.09231	-0.954724	Q5THR3	Q5THR3	EF-hand calcium-binding domain-containing protein 6	EFCAB6	1	1	1	0.6	0.6	0.6	172.93	0.0070053	0.52085	0	1	0.425277	0.660993	0.317105	-0.188338	-0.508047	-0.764413
+	2.71301	-1.06635	Q6UXZ4	Q6UXZ4	Netrin receptor UNC5D	UNC5D	1	1	1	0.8	0.8	0.8	105.88	0	1.0076	9765900	1	0.558324	0.381196	0.63129	-0.469799	-0.790486	-0.367945
+	1.82643	-1.14573	Q86T26	Q86T26	Transmembrane protease serine 11B	TMPRSS11B	1	1	1	3.4	3.4	3.4	46.337	0.0043764	0.84941	13697000	1	0.784737	0.605563	0.299591	-0.14081	-0.634789	-0.971711
+	1.71636	-1.54319	Q86YS7	Q86YS7	C2 domain-containing protein 5	C2CD5	1	1	1	1.1	1.1	1.1	110.45	0.0043384	0.80638	0	1	0.939164	1.21093	0.135981	-0.431786	-0.651622	-1.26009
+	4.00593	5.56959	Q8IZT6	Q8IZT6	Abnormal spindle-like microcephaly-associated protein	ASPM	1	1	1	0.3	0.3	0.3	409.8	0.004329	0.80408	0	1	-2.30839	-2.58513	-3.48957	2.74183	2.7863	2.79754
+	2.2796	-1.76365	Q8NDV7	Q8NDV7	Trinucleotide repeat-containing gene 6A protein	TNRC6A	1	1	1	0.6	0.6	0.6	210.29	0.01	0.46708	0	1	0.495702	1.36886	0.752202	-0.970433	-1.16804	-0.535717
+	2.07587	-1.19152	Q8NEV4	Q8NEV4	Myosin-IIIa	MYO3A	1	1	1	0.8	0.8	0.8	186.21	0.0041841	0.74951	57338000	2	0.534585	0.906978	0.317009	-0.260311	-0.836908	-0.718771
+	2.12954	-1.02155	Q8NFV5	Q8NFV5	Speedy protein E1	SPDYE1	1	1	1	2.7	2.7	2.7	40.667	0.0072072	0.54594	25756000	1	0.510099	0.755951	0.237567	-0.307683	-0.473665	-0.779683
+	1.84247	-1.13696	Q8NGB9	Q8NGB9	Olfactory receptor 4F6	OR4F6	2	2	2	3.5	3.5	3.5	35.354	0.0056391	0.6295	28759000	2	0.465974	0.921672	0.289078	-0.199665	-0.656243	-0.878235
+	2.15245	-0.9807	Q8NH64	Q8NH64	Olfactory receptor 51A7	OR51A7	1	1	1	2.9	2.9	2.9	35.131	0.0096618	0.43274	5894700	1	0.274235	0.71011	0.457997	-0.209839	-0.66604	-0.62388
+	1.68726	-1.12893	Q8TAQ5	Q8TAQ5	Zinc finger protein 420	ZNF420	1	1	1	1.3	1.3	1.3	80.246	0	1.2991	44759000	1	0.165422	1.05317	0.4461	-0.273986	-0.782979	-0.665145
+	1.87238	-1.15732	Q8WVV5	Q8WVV5	Butyrophilin subfamily 2 member A2	BTN2A2	1	1	1	3.4	3.4	3.4	59.07	0.0084459	0.4816	0	1	0.479044	1.02462	0.203603	-0.342052	-0.781829	-0.640803
+	2.48144	-1.22025	Q8WYP5	Q8WYP5	Protein ELYS	AHCTF1	1	1	1	0.5	0.5	0.5	252.5	0.0039841	0.6697	62022000	4	0.509331	0.857445	0.434887	-0.350913	-0.661725	-0.846442
+	1.67082	-1.23157	Q969H0	Q969H0	F-box/WD repeat-containing protein 7	FBXW7	1	1	1	1.4	1.4	1.4	79.662	0.0084602	0.48371	9369500	1	1.16802	0.251154	0.399473	-0.306195	-0.92175	-0.648122
+	2.57804	-1.37821	Q96EA4	Q96EA4	Protein Spindly	SPDL1	1	1	1	2.1	2.1	2.1	70.171	0.0057361	0.6398	608510	1	0.498785	0.718146	0.821679	-0.464665	-1.06118	-0.570188
+	3.08191	-2.11662	Q96NN9	Q96NN9	Apoptosis-inducing factor 3	AIFM3	1	1	1	1.5	1.5	1.5	66.79	0	1.0173	72660000	1	0.910235	1.50444	0.73154	-1.05771	-1.05052	-1.09541
+	1.71248	-1.06447	Q96P63	Q96P63	Serpin B12	SERPINB12	1	1	1	2	2	2	46.276	0.0099174	0.46187	5235200	1	0.976617	0.248192	0.343188	-0.225702	-0.775962	-0.623753
+	1.88457	-1.53354	Q96Q15	Q96Q15	Serine/threonine-protein kinase SMG1	SMG1	1	1	1	0.4	0.4	0.4	410.5	0.0069204	0.50551	11195000	1	1.01348	0.124409	1.13371	-1.05479	-0.800006	-0.474233
+	3.29516	-0.938656	Q96RQ3	Q96RQ3	Methylcrotonoyl-CoA carboxylase subunit alpha, mitochondrial	MCCC1	9	9	9	15.9	15.9	15.9	80.472	0	205.19	594630000	18	0.575258	0.488951	0.315062	-0.421295	-0.436952	-0.57845
+	2.79064	-1.10189	Q99700	Q99700	Ataxin-2	ATXN2	1	1	1	1.2	1.2	1.2	140.28	0	1.9925	23819000	1	0.610366	0.358834	0.654931	-0.768135	-0.382703	-0.530713
+	2.76599	-1.20031	Q9H1B4	Q9H1B4	Nuclear RNA export factor 5	NXF5	1	1	1	3	3	3	45.628	0	1.11	55054000	4	0.398332	0.847099	0.526325	-0.432877	-0.675957	-0.720344
+	1.91579	-1.21247	Q9H8G2	Q9H8G2	Caspase activity and apoptosis inhibitor 1	CAAP1	1	1	1	1.9	1.9	1.9	38.367	0.0056075	0.62341	4926500	1	0.449982	1.03004	0.309975	-0.28523	-0.709304	-0.852878
+	2.39595	-1.16716	Q9HCU4	Q9HCU4	Cadherin EGF LAG seven-pass G-type receptor 2	CELSR2	1	1	1	0.5	0.5	0.5	317.45	0	1.6904	1301800000	7	0.478584	0.814772	0.428669	-0.305004	-0.640766	-0.833682
+	2.27067	-1.14991	Q9NR30	Q9NR30	Nucleolar RNA helicase 2	DDX21	1	1	1	1.8	1.8	1.8	87.343	0.00409	0.70741	211960000	2	0.418066	0.883507	0.394585	-0.312349	-0.719871	-0.721355
+	2.62363	-1.20248	Q9P0K1	Q9P0K1	Disintegrin and metalloproteinase domain-containing protein 22	ADAM22	1	1	1	1	1	1	100.43	0.0068259	0.49045	43388000	2	0.406115	0.800074	0.56882	-0.394321	-0.584377	-0.85373
+	3.32784	-1.42868	Q9UBQ0	Q9UBQ0	Vacuolar protein sorting-associated protein 29	VPS29	1	1	1	4.4	4.4	4.4	20.505	0.0099668	0.46649	7384800	1	0.597527	0.963437	0.553347	-0.804841	-0.667271	-0.699616
+	1.81032	-1.25536	Q9UI26	Q9UI26	Importin-11	IPO11	1	1	1	1	1	1	112.53	0	1.2306	35319000	1	0.509911	1.08869	0.255723	-0.299676	-0.662712	-0.949355
+	1.688	-1.16806	Q9UL58	Q9UL58	Zinc finger protein 215	ZNF215	1	1	1	2.9	2.9	2.9	60.034	0	1.2322	897360000	6	0.447199	1.00617	0.270005	-0.224332	-0.56327	-0.993196
+	2.42557	-0.970401	Q9Y305	Q9Y305	Acyl-coenzyme A thioesterase 9, mitochondrial	ACOT9	5	5	5	12.3	12.3	12.3	49.901	0	2.7516	140990000	6	0.418928	0.601881	0.406079	-0.217426	-0.719192	-0.547696
+	2.11873	-1.22315	Q9Y6I4	Q9Y6I4	Ubiquitin carboxyl-terminal hydrolase 3	USP3	1	1	1	2.7	2.7	2.7	58.896	0.010067	0.47846	170880000	2	0.452209	0.973607	0.380204	-0.320147	-0.680495	-0.862798
	1.57021	0.330535	A0A0A6YYL6;P18621	A0A0A6YYL6;P18621	60S ribosomal protein L17	RPL17-C18orf32;RPL17	2	2	2	11.4	11.4	11.4	26.372	0	34.429	58910000	3	-0.29206	-0.0422969	-0.190153	0.282656	0.107821	0.0766172
	0.39986	-0.639933	A0A0B4J1V8;Q9NQ55	A0A0B4J1V8;Q9NQ55	Suppressor of SWI4 1 homolog	PPAN-P2RY11;PPAN	1	1	1	1.3	1.3	1.3	87.917	0	1.7406	0	1	0.793405	0.970913	-0.833128	0.332028	-0.416836	-0.9038
	1.28087	-0.959372	A2CJ06	A2CJ06	Dystrotelin	DYTN	1	1	1	2.6	2.6	2.6	65.319	0.0043573	0.82421	22526000	1	0.0929966	1.07986	0.237493	-0.157724	-0.715471	-0.594574
	1.33197	-0.822056	B1ANS9	B1ANS9	WD repeat-containing protein 64	WDR64	1	1	1	1.1	1.1	1.1	123.63	0.009772	0.44924	34406000	1	0.443137	0.608437	0.1528	0.0837274	-0.751821	-0.5937
	0.348395	-0.364699	P0DMR1;O60812;B7ZW38;B2RXH8	P0DMR1;O60812;B7ZW38;B2RXH8	Heterogeneous nuclear ribonucleoprotein C-like 4;Heterogeneous nuclear ribonucleoprotein C-like 1;Heterogeneous nuclear ribonucleoprotein C-like 3;Heterogeneous nuclear ribonucleoprotein C-like 2	HNRNPCL4;HNRNPCL1;HNRNPCL3;HNRNPCL2	5	1	1	16	5.5	5.5	32.029	0.0055453	0.60629	2163400	1	0.0400658	-0.300455	0.778728	-0.732996	0.283489	-0.12625
	0.323021	-0.127103	F5H423;P84077;P61204;P84085	F5H423;P84077;P61204;P84085	ADP-ribosylation factor 1;ADP-ribosylation factor 3;ADP-ribosylation factor 5	ARF1;ARF3;ARF5	2	2	2	11.4	11.4	11.4	23.346	0	4.2036	5035400	2	0.112369	0.274863	-0.225287	0.0155168	-0.0321746	-0.202705
	0.268552	-0.477697	F8W810;Q2VIR3;P41091	F8W810;Q2VIR3;P41091	Putative eukaryotic translation initiation factor 2 subunit 3-like protein;Eukaryotic translation initiation factor 2 subunit 3	EIF2S3L;EIF2S3	1	1	1	2.4	2.4	2.4	50.529	0	1.3698	4471300	1	-0.508629	1.62972	-0.433258	-0.0677962	-0.488608	-0.18885
	1.23651	-0.666668	H3BN98;P62244	H3BN98;P62244	40S ribosomal protein S15a	RPS15A	1	1	1	3.4	3.4	3.4	27.168	0.0043103	0.80077	2998300	1	0.347295	0.619752	0.00424433	0.0160947	-0.498967	-0.54584
	0.957047	-0.127521	H7BZ11;P83881	H7BZ11;P83881	60S ribosomal protein L36a	RPL36A-HNRNPH2;RPL36A	2	2	2	8.5	8.5	8.5	13.792	0	1.7549	93440000	3	-0.0211105	0.0234151	0.160265	-0.0838008	-0.016561	-0.11963
	1.51793	-0.773571	I3L0E3;Q9Y2R5	I3L0E3;Q9Y2R5	28S ribosomal protein S17, mitochondrial	hCG_1984214;MRPS17	1	1	1	4	4	4	25.72	0.0022222	0.88599	4046300	1	0.149206	0.836015	0.146426	-0.290317	-0.451472	-0.447278
	0.440258	-0.104918	O00148;Q13838	O00148;Q13838	ATP-dependent RNA helicase DDX39A;Spliceosome RNA helicase DDX39B	DDX39A;DDX39B	4	4	4	9.4	9.4	9.4	49.129	0	2.4453	17924000	5	0.136808	0.0646367	-0.0727801	0.0924382	-0.18548	-0.0930471
	0.00581762	-0.00187588	O00159	O00159	Unconventional myosin-Ic	MYO1C	1	1	1	0.8	0.8	0.8	121.68	0.0068966	0.50478	3749700	2	-0.0641127	0.0186944	0.0195212	0.14632	0.0241218	-0.201966
	0.825507	-0.795544	O00160	O00160	Unconventional myosin-If	MYO1F	1	1	1	1.6	1.6	1.6	124.84	0.003937	0.65988	21022000	1	0.107073	0.991831	0.065701	0.24403	-0.813195	-0.652863
	0.644766	-0.183953	O00422	O00422	Histone deacetylase complex subunit SAP18	SAP18	2	2	2	13.1	13.1	13.1	17.561	0	1.1717	7074100	3	0.0147772	0.281394	-0.0489516	0.0572591	-0.194524	-0.167375
	0.498482	-0.178736	O00571;O15523	O00571	ATP-dependent RNA helicase DDX3X	DDX3X	4	4	4	6.9	6.9	6.9	73.243	0	3.8135	24159000	4	-0.0332117	-0.104421	0.377026	-0.011682	-0.160099	-0.125033
	1.22482	-0.768207	O14832	O14832	Phytanoyl-CoA dioxygenase, peroxisomal	PHYH	1	1	1	5.9	5.9	5.9	38.538	0.004065	0.69344	46678000	1	0.122335	0.621751	0.379514	0.120026	-0.662743	-0.638304
	2.36472	-0.468315	O14949	O14949	Cytochrome b-c1 complex subunit 8	UQCRQ	1	1	1	12.2	12.2	12.2	9.9062	0.0070175	0.521	3400500	1	0.230904	0.106933	0.335926	-0.315355	-0.256736	-0.159091
	0.82169	-0.3355	O14979;REV__Q8N0S2;REV__Q9ULL8;Q9ULL8	O14979	Heterogeneous nuclear ribonucleoprotein D-like	HNRNPDL	4	4	3	7.1	7.1	5.2	46.437	0	8.2738	43004000	5	0.0958748	0.044374	0.33429	-0.507534	0.0280118	-0.0524397
	0.710847	0.743631	O14980	O14980	Exportin-1	XPO1	1	1	1	0.7	0.7	0.7	123.38	0.0043197	0.803	581410	1	0.246864	-0.309289	-1.08173	0.852086	-0.127052	0.361704
	0.0540485	0.0377725	O15144	O15144	Actin-related protein 2/3 complex subunit 2	ARPC2	1	1	1	3	3	3	34.333	0	1.3491	2753900	1	0.376985	-0.255601	-0.206754	-0.152439	-0.0845456	0.264933
	0.996081	-0.562056	O15213	O15213	WD repeat-containing protein 46	WDR46	2	2	2	4.9	4.9	4.9	68.07	0	1.428	8268600	2	0.0507297	0.644561	0.119082	0.0566211	-0.345405	-0.583011
	0.0368989	-0.0173937	O15294	O15294	UDP-N-acetylglucosamine--peptide N-acetylglucosaminyltransferase 110 kDa subunit	OGT	2	2	2	1.7	1.7	1.7	116.92	0.0042017	0.75641	2974900	2	-0.0656366	-0.0927358	0.155752	0.240077	-0.236508	-0.0583715
	0.00963927	0.0039959	O15372	O15372	Eukaryotic translation initiation factor 3 subunit H	EIF3H	1	1	1	2.6	2.6	2.6	39.93	0.005597	0.62089	4877500	2	-0.199273	0.239507	-0.0749383	0.0559583	-0.0809302	0.00225544
	1.3783	0.221834	O43175	O43175	D-3-phosphoglycerate dehydrogenase	PHGDH	4	4	4	9.2	9.2	9.2	56.65	0	18.992	52830000	5	-0.155705	-0.205412	-0.0003438	0.0158143	0.145152	0.143073
	2.79592	-0.79379	O43242	O43242	26S proteasome non-ATPase regulatory subunit 3	PSMD3	1	1	1	1.7	1.7	1.7	60.977	0	1.517	3633500	1	0.455661	0.314676	0.391639	-0.317501	-0.30358	-0.598314
	1.86408	-0.610927	O43660	O43660	Pleiotropic regulator 1	PLRG1	9	9	9	18.9	18.9	18.9	57.193	0	5.6293	110950000	12	0.362242	0.338658	0.186781	-0.0458541	-0.452003	-0.447244
	0.706066	0.248966	O43707	O43707	Alpha-actinin-4	ACTN4	1	1	1	1.8	1.8	1.8	104.85	0	1.581	7871700	1	0.0446873	-0.380672	-0.0661731	-0.0794091	0.238263	0.185886
	0.552336	-0.264525	O43809	O43809	Cleavage and polyadenylation specificity factor subunit 5	NUDT21	2	2	2	7	7	7	26.227	0.0022321	0.90048	1539400	2	0.119271	-0.2003	0.449107	-0.338826	-0.0629182	-0.0237522
	0.951477	0.430302	O60831	O60831	PRA1 family protein 2	PRAF2	1	1	1	6.2	6.2	6.2	19.258	0.0038986	0.65141	2252600	1	-0.424731	0.185157	-0.434589	0.266535	0.249783	0.100424
	0.811136	0.121144	O75083	O75083	WD repeat-containing protein 1	WDR1	3	3	3	4.3	4.3	4.3	66.193	0	2.6878	27263000	4	-0.103739	0.0569539	-0.163639	0.0834775	0.057673	0.0118589
	1.52597	-0.464412	O75367	O75367	Core histone macro-H2A.1	H2AFY	3	3	2	7.3	7.3	4.8	39.617	0	1.5787	28499000	4	0.253836	0.393672	0.0204024	-0.0686059	-0.294083	-0.362638
	1.29854	0.356342	O75369	O75369	Filamin-B	FLNB	8	6	6	3.5	3	3	278.16	0	4.2886	18286000	7	0.0293121	-0.35871	-0.233826	0.24717	0.205174	0.0534582
	0.243503	-0.0522916	O75390;F8W031	O75390	Citrate synthase, mitochondrial	CS	6	6	6	11.8	11.8	11.8	51.712	0	6.2099	83356000	8	-0.0498905	-0.074924	0.174542	-0.00568151	-0.0957103	-0.00575542
	0.419797	-0.26116	O75947	O75947	ATP synthase subunit d, mitochondrial	ATP5H	1	1	1	5.6	5.6	5.6	18.491	0	1.3089	23580000	2	-0.0263166	-0.0803027	0.46965	-0.536651	0.0253701	0.0908308
	0.464311	-0.216923	O76021	O76021	Ribosomal L1 domain-containing protein 1	RSL1D1	1	1	1	1.6	1.6	1.6	54.972	0.0040733	0.69714	6078900	2	0.0356321	0.359397	-0.0983548	0.163395	-0.345971	-0.171521
	0.432819	0.314868	O94776;Q13330	O94776;Q13330	Metastasis-associated protein MTA2;Metastasis-associated protein MTA1	MTA2;MTA1	2	2	2	2.5	2.5	2.5	75.022	0	1.03	9670500	2	0.234138	0.0259051	-0.761055	0.287944	0.0521579	0.103489
	0.247649	0.313955	Q00535;P06493;P24941;P11802;Q00526;Q00534;P50750;Q96Q40;O94921;Q07002;Q00536;Q00537;Q9NYV4;Q14004	Q00535;P06493;P24941;P11802;Q00526;Q00534;P50750;Q96Q40;O94921;Q07002;Q00536;Q00537;Q9NYV4;Q14004	Cyclin-dependent-like kinase 5;Cyclin-dependent kinase 1;Cyclin-dependent kinase 2;Cyclin-dependent kinase 4;Cyclin-dependent kinase 3;Cyclin-dependent kinase 6;Cyclin-dependent kinase 9;Cyclin-dependent kinase 15;Cyclin-dependent kinase 14;Cyclin-dependent kinase 18;Cyclin-dependent kinase 16;Cyclin-dependent kinase 17;Cyclin-dependent kinase 12;Cyclin-dependent kinase 13	CDK5;CDK1;CDK2;CDK4;CDK3;CDK6;CDK9;CDK15;CDK14;CDK18;CDK16;CDK17;CDK12;CDK13	1	1	1	2.7	2.7	2.7	33.304	0.010017	0.47038	5736200	1	0.280639	0.283119	-1.0634	0.545349	0.130346	-0.233473
	1.1879	-0.88069	O95071	O95071	E3 ubiquitin-protein ligase UBR5	UBR5	1	1	1	0.4	0.4	0.4	309.35	0.0054845	0.58334	3536200	1	-0.0726423	1.06315	0.301819	-0.60762	-0.267233	-0.474892
	0.562748	-0.238312	O95182	O95182	NADH dehydrogenase [ubiquinone] 1 alpha subcomplex subunit 7	NDUFA7	2	2	2	26.5	26.5	26.5	12.551	0	8.1904	69363000	2	-0.0209293	0.0408893	0.308797	-0.317001	-0.255312	0.186133
	0.986012	-0.419741	O95810	O95810	Serum deprivation-response protein	SDPR	1	1	1	2.6	2.6	2.6	47.173	0.0084746	0.48436	0	1	0.339844	-0.0963473	0.357404	-0.156793	-0.0261292	-0.4754
	1.48385	0.942174	O95837;P50148;P29992	O95837;P50148;P29992	Guanine nucleotide-binding protein subunit alpha-14;Guanine nucleotide-binding protein G(q) subunit alpha;Guanine nucleotide-binding protein subunit alpha-11	GNA14;GNAQ;GNA11	1	1	1	3.1	3.1	3.1	41.57	0	1.7253	1059500	1	-0.386955	-1.00068	-0.0543323	0.325844	0.653317	0.405391
	0.50888	0.395303	P00338	P00338	L-lactate dehydrogenase A chain	LDHA	5	5	5	14.2	14.2	14.2	36.688	0	8.5042	224380000	10	0.136528	0.0792584	-0.837452	0.389	0.222447	-0.0472021
	0.585489	0.431892	P00352	P00352	Retinal dehydrogenase 1	ALDH1A1	2	2	2	4.2	4.2	4.2	54.861	0	2.5784	2452900	2	0.0566397	0.144726	-0.877914	0.267793	0.208287	0.143048
	0.0696668	0.0282946	P00374;Q86XF0	P00374;Q86XF0	Dihydrofolate reductase;Dihydrofolate reductase, mitochondrial	DHFR;DHFRL1	2	2	2	13.9	13.9	13.9	21.452	0	2.1695	2229500	2	-0.0116653	-0.0920615	0.0325751	0.278946	-0.139673	-0.125542
	0.614196	0.0921424	P00505	P00505	Aspartate aminotransferase, mitochondrial	GOT2	3	3	3	5.6	5.6	5.6	47.517	0	2.2993	49013000	4	-0.128851	-0.0284629	-0.00960875	0.1384	-0.0558391	0.0269442
	0.0704525	0.0299406	P00558	P00558	Phosphoglycerate kinase 1	PGK1	5	5	5	13.2	13.2	13.2	44.614	0	5.2376	76498000	9	-0.0580063	-0.258031	0.242417	-0.0451732	0.061768	-0.000393868
	0.249735	-0.905245	P02452	P02452	Collagen alpha-1(I) chain	COL1A1	1	1	1	0.6	0.6	0.6	138.94	0	1.5125	8568800	1	-0.581772	3.27108	-1.36016	-0.608594	-0.243008	-0.534974
	1.74965	0.244817	P02751	P02751	Fibronectin;Anastellin;Ugl-Y1;Ugl-Y2;Ugl-Y3	FN1	7	7	7	3.3	3.3	3.3	262.62	0	5.7899	63513000	7	-0.0461884	-0.131369	-0.218378	0.0354657	0.146704	0.156346
	1.47066	1.02726	P02786;Q9UP52	P02786;Q9UP52	Transferrin receptor protein 1;Transferrin receptor protein 1, serum form;Transferrin receptor protein 2	TFRC;TFR2	1	1	1	1.2	1.2	1.2	84.87	0.0054945	0.58382	2747500	1	-1.01578	-0.397681	-0.156138	0.120961	0.786447	0.604765
	0.091795	0.0198355	P04075;P05062	P04075	Fructose-bisphosphate aldolase A	ALDOA	8	8	6	21.2	21.2	17	39.42	0	26.361	257380000	13	-0.0547447	-0.130876	0.12716	-0.00976896	-0.00654745	0.0173616
	1.58098	-0.508573	P04083	P04083	Annexin A1	ANXA1	1	1	1	2.3	2.3	2.3	38.714	0	1.7789	1084800	1	0.38511	0.122642	0.226398	-0.495523	-0.23614	-0.0599051
	0.225746	0.674081	P04279	P04279	Semenogelin-1;Alpha-inhibin-92;Alpha-inhibin-31;Seminal basic protein	SEMG1	1	1	1	2.2	2.2	2.2	52.13	0	2.2267	2292600	1	-0.971902	0.0470491	-0.11498	-0.496469	-1.07176	2.55064
	0.310357	0.0915893	P04406	P04406	Glyceraldehyde-3-phosphate dehydrogenase	GAPDH	6	6	6	23.6	23.6	23.6	36.053	0	40.49	620400000	21	0.0464153	-0.288269	0.0757604	0.0928292	0.0228734	-0.00702763
	1.40848	-0.401907	P04792	P04792	Heat shock protein beta-1	HSPB1	5	5	5	29.3	29.3	29.3	22.782	0	30.094	141590000	12	0.418243	0.0430169	0.112889	-0.335218	-0.108938	-0.187417
	2.44988	0.410018	P63096;P09471;P08754;P04899;P11488;P19087;A8MTJ3;P38405;Q5JWF2	P63096;P09471;P08754;P04899;P11488;P19087;A8MTJ3;P38405;Q5JWF2	Guanine nucleotide-binding protein G(i) subunit alpha-1;Guanine nucleotide-binding protein G(o) subunit alpha;Guanine nucleotide-binding protein G(k) subunit alpha;Guanine nucleotide-binding protein G(i) subunit alpha-2;Guanine nucleotide-binding protein G(t) subunit alpha-1;Guanine nucleotide-binding protein G(t) subunit alpha-2;Guanine nucleotide-binding protein G(t) subunit alpha-3;Guanine nuc…	GNAI1;GNAO1;GNAI3;GNAI2;GNAT1;GNAT2;GNAT3;GNAL;GNAS	2	2	2	6.5	6.5	6.5	40.361	0	1.8263	3178900	3	-0.279446	-0.184072	-0.18022	0.0900941	0.29122	0.205003
	2.05412	0.432767	P05023;P13637;P50993	P05023	Sodium/potassium-transporting ATPase subunit alpha-1	ATP1A1	7	7	6	6.9	6.9	5.7	112.89	0	9.9181	41239000	7	-0.338736	-0.274076	-0.0650516	0.138215	0.26726	0.214963
	0.491983	0.488256	P05121	P05121	Plasminogen activator inhibitor 1	SERPINE1	1	1	1	2	2	2	45.059	0.0069444	0.50724	1053200	1	0.0416851	0.29656	-1.09934	0.342341	0.172952	0.18838
	0.180033	0.0356499	P05141;P12236;P12235;Q9H0C2	P05141	ADP/ATP translocase 2;ADP/ATP translocase 2, N-terminally processed	SLC25A5	6	6	5	20.1	20.1	17.1	32.852	0	13.385	98361000	8	0.00937843	-0.134138	0.0425763	0.111947	-0.055078	-0.0321016
	1.17767	-1.36347	P05204	P05204	Non-histone chromosomal protein HMG-17	HMGN2	1	1	1	13.3	13.3	13.3	9.3926	0.004386	0.85658	849270	1	0.867221	0.142032	1.00725	-1.39036	0.212061	-0.895621
	1.72472	-0.996308	P05387	P05387	60S acidic ribosomal protein P2	RPLP2	1	1	1	10.4	10.4	10.4	11.665	0	3.5248	14529000	2	0.992315	0.215885	0.257554	-0.397457	-0.494485	-0.631228
	1.1274	-0.743977	P05388;Q8NHW5	P05388;Q8NHW5	60S acidic ribosomal protein P0;60S acidic ribosomal protein P0-like	RPLP0;RPLP0P6	3	3	3	8.2	8.2	8.2	34.273	0	3.1391	259570000	5	-0.0553265	0.220961	0.921624	-0.451663	-0.52436	-0.168649
	1.32783	-0.421067	P06576	P06576	ATP synthase subunit beta, mitochondrial	ATP5B	3	3	3	7.9	7.9	7.9	56.559	0	2.9594	3232000	3	0.254319	0.194424	0.154147	-0.0766253	-0.0725198	-0.511166
	1.51785	0.633236	P06703	P06703	Protein S100-A6	S100A6	3	3	3	26.7	26.7	26.7	10.18	0	1.4209	540220000	5	-0.0834846	-0.541065	-0.354015	0.0605817	0.544173	0.31639
	1.42904	0.442274	P06733;P13929;P09104	P06733	Alpha-enolase	ENO1	11	11	11	32.3	32.3	32.3	47.168	0	37.836	242260000	15	-0.225803	-0.471473	0.00515413	0.1335	0.222025	0.279174
	0.45085	0.167804	P06744	P06744	Glucose-6-phosphate isomerase	GPI	2	2	2	2.7	2.7	2.7	63.146	0	1.7844	15433000	2	-0.0448618	-0.378353	0.142797	0.0821767	-0.0151286	0.155948
	0.740803	0.16918	P06748	P06748	Nucleophosmin	NPM1	7	7	7	27.6	27.6	27.6	32.575	0	13.597	425230000	11	-0.0918865	-0.217281	0.0266881	-0.0792728	0.16582	0.138515
	1.82298	-0.746894	Q16778;P33778;P23527;P06899;Q6DRA6;Q6DN03	Q16778;P33778;P23527;P06899	Histone H2B type 2-E;Histone H2B type 1-B;Histone H2B type 1-O;Histone H2B type 1-J	HIST2H2BE;HIST1H2BB;HIST1H2BO;HIST1H2BJ	7	1	0	52.4	7.1	0	13.92	0	2.2499	18596000	3	0.518418	0.481693	0.0915189	-0.143666	-0.539209	-0.466177
	0.426592	0.0736933	P07093	P07093	Glia-derived nexin	SERPINE2	3	3	3	8	8	8	44.002	0	1.5654	4851800	3	-0.143322	0.0177617	-0.0136886	0.11615	0.0387025	-0.0730219
	2.92257	0.637079	P07195	P07195	L-lactate dehydrogenase B chain	LDHB	8	8	8	23.4	23.4	23.4	36.638	0	12.877	144070000	13	-0.349279	-0.43301	-0.202037	0.3695	0.318818	0.238593
	1.3421	0.584749	P07237	P07237	Protein disulfide-isomerase	P4HB	4	4	4	6.7	6.7	6.7	57.116	0	3.1405	31213000	5	-0.369345	-0.457877	-0.0786109	-0.0540919	0.44224	0.460267
	1.97835	-0.558818	P07305	P07305	Histone H1.0;Histone H1.0, N-terminally processed	H1F0	3	3	3	13.9	13.9	13.9	20.863	0	1.7552	30346000	3	0.506163	0.0918651	0.211487	-0.283697	-0.29038	-0.292863
	0.0234232	-0.010951	P07355;A6NMY6	P07355;A6NMY6	Annexin A2;Putative annexin A2-like protein	ANXA2;ANXA2P2	11	11	11	34.8	34.8	34.8	38.604	0	35.178	376560000	16	0.243973	-0.245925	-0.0103316	-0.147045	0.0636888	0.0382185
	0.294843	0.122276	P07437;Q9BVA1;Q13885	P07437	Tubulin beta chain	TUBB	6	3	3	17.8	9.9	9.9	49.67	0	12.738	46031000	5	-0.13773	-0.262424	0.188029	-0.140362	0.202378	0.0926876
	2.76431	0.454892	P07737;CON__P02584	P07737	Profilin-1	PFN1	8	8	8	54.3	54.3	54.3	15.054	0	35.956	419290000	20	-0.300461	-0.294927	-0.115659	0.226504	0.208136	0.218988
	0.303016	-0.120097	P07814	P07814	Bifunctional glutamate/proline--tRNA ligase;Glutamate--tRNA ligase;Proline--tRNA ligase	EPRS	2	2	2	1.5	1.5	1.5	170.59	0	1.3124	18848000	3	-0.177799	0.265685	0.0635505	0.0960898	-0.062531	-0.242415
	0.692847	0.245214	P07900;Q14568;Q58FF6;Q58FG0	P07900	Heat shock protein HSP 90-alpha	HSP90AA1	14	5	5	18.3	6.1	6.1	84.659	0	5.0531	95117000	8	-0.0761509	-0.266246	-0.0541358	-0.179803	0.254071	0.26484
	0.792291	-0.208893	P07910	P07910	Heterogeneous nuclear ribonucleoproteins C1/C2	HNRNPC	7	7	3	22.2	22.2	12.1	33.67	0	11.746	228210000	13	0.20352	0.00711298	0.073998	-0.305891	0.0648694	-0.101028
	0.107991	-0.0518125	P07954	P07954	Fumarate hydratase, mitochondrial	FH	1	1	1	1.8	1.8	1.8	54.636	0.004008	0.67223	6030700	1	0.20983	0.0664887	-0.22731	0.195706	-0.169878	-0.132256
	0.264753	-1.09885	P08123	P08123	Collagen alpha-2(I) chain	COL1A2	1	1	1	0.7	0.7	0.7	129.31	0	1.3381	10643000	1	-0.11217	3.67569	-1.94395	-0.542596	-0.407203	-0.727187
	0.320908	-0.248185	P08133	P08133	Annexin A6	ANXA6	3	3	3	4.6	4.6	4.6	75.872	0	3.5697	96919000	4	0.00214386	-0.188369	0.529795	-0.593639	0.164601	0.0280523
	0.900759	0.548301	P08195	P08195	4F2 cell-surface antigen heavy chain	SLC3A2	1	1	1	1.3	1.3	1.3	67.993	0.0041667	0.74665	489270	1	-0.128999	-0.264505	-0.457658	-0.269673	0.508693	0.554721
	0.0662981	0.0275819	P08238;Q58FF7;Q58FF8	P08238	Heat shock protein HSP 90-beta	HSP90AB1	20	18	9	27.1	25.1	12.8	83.263	0	165.44	802950000	34	0.0215225	-0.114845	0.0232415	-0.268863	0.170546	0.110982
	1.85785	-0.819081	P08621	P08621	U1 small nuclear ribonucleoprotein 70 kDa	SNRNP70	7	7	7	17.8	17.8	17.8	51.556	0	10.425	318610000	14	0.427593	0.492905	0.279416	-0.0711417	-0.48269	-0.703498
	2.62818	-0.708136	P08670;P17661;CON__Q9DCV7;CON__Q3KNV1;CON__P08729;P14136;P08729;P41219;CON__Q9H552;Q16352;P07196;P07197;P12036	P08670	Vimentin	VIM	21	21	19	48.3	48.3	44.8	53.651	0	82.925	1067400000	39	0.522175	0.179268	0.332049	-0.419969	-0.334508	-0.336438
	1.07346	-0.59295	P08708	P08708	40S ribosomal protein S17	RPS17	1	1	1	7.4	7.4	7.4	15.55	0	1.1189	7554800	2	0.315567	0.674748	-0.1296	-0.0808654	-0.375633	-0.461637
	0.0704968	-0.0621955	P08758	P08758	Annexin A5	ANXA5	4	4	4	12.2	12.2	12.2	35.936	0	42.156	112470000	5	-0.0758762	-0.277125	0.417586	-0.498405	0.219834	0.15657
	0.555698	0.261121	P09382	P09382	Galectin-1	LGALS1	2	2	2	11.9	11.9	11.9	14.716	0	1.4594	25401000	2	-0.130658	-0.484899	0.195166	-0.00286436	0.128981	0.236855
	0.381364	-0.308537	P09496	P09496	Clathrin light chain A	CLTA	2	2	2	5.6	5.6	5.6	27.076	0.0042553	0.79261	8848400	2	-0.04107	0.0689254	0.406241	-0.788031	0.16772	0.128797
	2.00915	0.400129	P09622	P09622	Dihydrolipoyl dehydrogenase, mitochondrial	DLD	2	2	2	3.9	3.9	3.9	54.177	0.0044053	0.8633	21125000	2	-0.0747213	-0.355353	-0.198829	0.141757	0.186101	0.243627
	2.90847	0.669989	P09651;Q32P51	P09651;Q32P51	Heterogeneous nuclear ribonucleoprotein A1;Heterogeneous nuclear ribonucleoprotein A1, N-terminally processed;Heterogeneous nuclear ribonucleoprotein A1-like 2	HNRNPA1;HNRNPA1L2	5	5	5	14.8	14.8	14.8	38.746	0	36.941	70089000	6	-0.40574	-0.426213	-0.201742	0.401858	0.264883	0.309531
	1.30647	0.185749	P09874	P09874	Poly [ADP-ribose] polymerase 1	PARP1	4	4	4	3.6	3.6	3.6	113.08	0	2.2909	18284000	5	-0.105887	-0.118987	-0.0824571	0.213961	0.0307851	0.00516987
	0.315473	0.223349	P09972	P09972	Fructose-bisphosphate aldolase C	ALDOC	3	1	1	10.4	6.3	6.3	39.455	0	14.699	9830300	1	-0.672904	0.0288997	0.280271	0.174705	0.00527334	0.126334
	1.51678	-0.614889	Q99878;Q96KK5;Q9BTM1;Q16777;Q93077;Q6FI13;P0C0S8;Q96QV6;A0A0U1RRH7;Q8IUE6;Q7L7L0;P20671;P04908;P16104;REV__Q8NB25	Q99878;Q96KK5;Q9BTM1;Q16777;Q93077;Q6FI13;P0C0S8;Q96QV6;A0A0U1RRH7;Q8IUE6;Q7L7L0;P20671;P04908;P16104	Histone H2A type 1-J;Histone H2A type 1-H;Histone H2A.J;Histone H2A type 2-C;Histone H2A type 1-C;Histone H2A type 2-A;Histone H2A type 1;Histone H2A type 1-A;Histone H2A type 2-B;Histone H2A type 3;Histone H2A type 1-D;Histone H2A type 1-B/E;Histone H2AX	HIST1H2AJ;HIST1H2AH;H2AFJ;HIST2H2AC;HIST1H2AC;HIST2H2AA3;HIST1H2AG;HIST1H2AA;HIST2H2AB;HIST3H2A;HIST1H2AD;HIST1H2AB;H2AFX	4	2	2	23.4	10.9	10.9	13.936	0	1.2649	53373000	3	0.419094	0.534878	-0.0603499	-0.234415	-0.334932	-0.3817
	0.521944	0.228505	P0DMV9;P0DMV8;P48741	P0DMV9;P0DMV8	Heat shock 70 kDa protein 1B;Heat shock 70 kDa protein 1A	HSPA1B;HSPA1A	8	6	2	15.4	12.3	3.3	70.051	0	5.7515	85218000	7	-0.158432	-0.332394	0.119357	-0.175052	0.223734	0.265365
	0.513537	0.138828	P0DN76;Q01081	P0DN76;Q01081	Splicing factor U2AF 35 kDa subunit	U2AF1	2	2	2	12.9	12.9	12.9	27.872	0	0.92318	4298200	2	-0.176896	0.149131	-0.209186	-0.00183058	0.0875039	0.0938597
	1.93612	-0.618583	P10412;P16402;P22492;Q02539;P16401	P10412;P16402	Histone H1.4;Histone H1.3	HIST1H1E;HIST1H1D	5	5	1	23.3	23.3	4.1	21.865	0	11.212	371470000	9	0.204094	0.438084	0.256985	-0.085506	-0.38005	-0.491029
	0.0982108	0.0661341	P10599	P10599	Thioredoxin	TXN	1	1	1	8.6	8.6	8.6	11.737	0	0.95226	30606000	3	-0.132079	-0.291751	0.295918	-0.301813	0.131524	0.240779
	0.143921	0.0725851	P10809	P10809	60 kDa heat shock protein, mitochondrial	HSPD1	7	7	7	11.5	11.5	11.5	61.054	0	28.339	127210000	13	0.184069	-0.0990577	-0.222599	-0.234291	0.259907	0.0545511
	0.53225	0.152408	P11021	P11021	78 kDa glucose-regulated protein	HSPA5	12	11	11	22.2	22.2	22.2	72.332	0	20.135	212160000	17	-0.00218391	-0.178678	-0.0764613	-0.145252	0.251522	0.0936308
	1.4226	0.581421	P11142;P54652	P11142	Heat shock cognate 71 kDa protein	HSPA8	14	14	10	23.2	23.2	18.7	70.897	0	54.006	371430000	19	-0.234989	-0.571245	-0.0946097	0.0267148	0.41325	0.403455
	3.31331	0.693697	P11586	P11586	C-1-tetrahydrofolate synthase, cytoplasmic;Methylenetetrahydrofolate dehydrogenase;Methenyltetrahydrofolate cyclohydrolase;Formyltetrahydrofolate synthetase;C-1-tetrahydrofolate synthase, cytoplasmic, N-terminally processed	MTHFD1	2	2	2	3	3	3	101.56	0	8.1015	0	2	-0.228516	-0.44773	-0.39301	0.359329	0.329707	0.322801
	2.05139	0.281898	P11940;Q96DU9;Q4VXU2;Q9H361;Q13310	P11940	Polyadenylate-binding protein 1	PABPC1	3	3	3	4.6	4.6	4.6	70.67	0	0.98044	15233000	3	-0.0612278	-0.156248	-0.234082	0.189984	0.122992	0.0811624
	0.824424	0.391836	P12814	P12814	Alpha-actinin-1	ACTN1	2	2	2	2.8	2.8	2.8	103.06	0	1.2961	4499600	2	0.16964	-0.246159	-0.539943	0.26947	0.259696	0.0298786
	3.33093	0.407277	P12956	P12956	X-ray repair cross-complementing protein 6	XRCC6	6	6	6	10	10	10	69.842	0	5.3064	60289000	7	-0.20577	-0.277449	-0.156404	0.161368	0.206536	0.214303
	1.6997	0.335895	P13010	P13010	X-ray repair cross-complementing protein 5	XRCC5	3	3	3	3.3	3.3	3.3	82.704	0	2.1404	23834000	4	-0.1633	-0.28907	-0.0801806	0.0344834	0.259196	0.181455
	1.43798	0.230364	P13639	P13639	Elongation factor 2	EEF2	9	9	9	11	11	11	95.337	0	6.2971	95598000	11	-0.0947552	-0.263219	-0.0162826	0.136565	0.087626	0.0926447
	0.593522	0.305416	P13667	P13667	Protein disulfide-isomerase A4	PDIA4	3	3	3	3.6	3.6	3.6	72.932	0	1.1357	18918000	3	-0.0761194	-0.416922	0.0062089	-0.233207	0.284618	0.378004
	0.147076	0.161626	P13674	P13674	Prolyl 4-hydroxylase subunit alpha-1	P4HA1	1	1	1	1.9	1.9	1.9	61.049	0.0043478	0.81077	1778400	2	0.0426664	-0.84766	0.533845	-0.0365319	0.171384	0.0788775
	2.1375	0.484445	P14618;P30613	P14618	Pyruvate kinase PKM	PKM	15	15	15	37.9	37.9	37.9	57.936	0	87.357	533400000	27	-0.157213	-0.425159	-0.173008	0.31025	0.218461	0.169244
	0.614625	-0.331621	P14625;Q58FF3	P14625	Endoplasmin	HSP90B1	21	21	19	26	26	24.3	92.468	0	107.95	777810000	39	0.0888977	-0.0313334	0.411156	-0.580877	0.00750971	0.0472231
	0.0610942	-0.0164264	P63162;P14678	P63162;P14678	Small nuclear ribonucleoprotein-associated protein N;Small nuclear ribonucleoprotein-associated proteins B and B	SNRPN;SNRPB	2	2	2	6.7	6.7	6.7	24.614	0.0070423	0.52934	10855000	2	0.0234633	0.10967	-0.137204	0.098619	-0.0604196	-0.0915489
	0.323958	-0.0476058	P14866;M0QYT0	P14866;M0QYT0	Heterogeneous nuclear ribonucleoprotein L	HNRNPL	6	6	6	12.4	12.4	12.4	64.132	0	6.8297	94190000	8	-0.078289	0.0679231	0.0530629	0.0436139	-0.0700831	-0.0736513
	0.00409831	0.00103982	P15121	P15121	Aldose reductase	AKR1B1	2	2	2	5.1	5.1	5.1	35.853	0	1.4777	44553000	3	-0.0325165	-0.113229	0.115475	0.0653043	0.00928545	-0.101741
	1.03258	0.478142	P15170;Q8IYD1	P15170;Q8IYD1	Eukaryotic peptide chain release factor GTP-binding subunit ERF3A;Eukaryotic peptide chain release factor GTP-binding subunit ERF3B	GSPT1;GSPT2	1	1	1	2	2	2	55.755	0	1.0148	11877000	1	-0.0525999	-0.680501	-0.0128226	0.185393	0.240374	0.262734
	1.74599	0.329692	P15311;P35241	P15311;P35241	Ezrin;Radixin	EZR;RDX	7	2	2	11.8	3.9	3.9	69.412	0	1.8471	7312300	2	-0.0166779	-0.237315	-0.269254	0.212169	0.14672	0.106939
	0.146948	-0.0299832	P15531;P22392;O60361	P15531;P22392	Nucleoside diphosphate kinase A;Nucleoside diphosphate kinase B	NME1;NME2	5	5	5	40.1	40.1	40.1	17.149	0	5.5672	111220000	6	0.136812	-0.120889	0.0003438	-0.0339465	-0.0441508	0.00441456
	2.37462	-0.513856	P15880	P15880	40S ribosomal protein S2	RPS2	6	6	6	22.5	22.5	22.5	31.324	0	10.017	188340000	13	0.217804	0.36793	0.15634	-0.147968	-0.300323	-0.351203
	1.52993	-0.960532	P15924	P15924	Desmoplakin	DSP	9	9	9	3.4	3.4	3.4	331.77	0	7.8984	39695000	9	1.01175	0.165747	0.234587	-0.298156	-0.645479	-0.525874
	1.48841	-0.97115	P16499	P16499	Rod cGMP-specific 3,5-cyclic phosphodiesterase subunit alpha	PDE6A	1	1	1	1.5	1.5	1.5	99.546	0.0070299	0.52359	125510000	3	0.195721	0.961239	0.271055	-0.159437	-0.769985	-0.556014
	2.32563	-0.693224	P17096	P17096	High mobility group protein HMG-I/HMG-Y	HMGA1	2	2	2	22.4	22.4	22.4	11.676	0	1.2841	3005300	2	0.570893	0.250254	0.18998	-0.307349	-0.350847	-0.410349
	1.95667	-0.415244	P22694;P22612;P17612	P22694;P22612;P17612	cAMP-dependent protein kinase catalytic subunit beta;cAMP-dependent protein kinase catalytic subunit gamma;cAMP-dependent protein kinase catalytic subunit alpha	PRKACB;PRKACG;PRKACA	1	1	1	2.6	2.6	2.6	40.622	0	0.92494	0	1	0.210289	0.0695491	0.314317	-0.273081	-0.281016	-0.0974808
	0.871724	-0.425192	P17844	P17844	Probable ATP-dependent RNA helicase DDX5	DDX5	5	5	4	6.5	6.5	5.2	69.147	0	2.5938	68860000	6	0.620842	0.0276113	-0.0393729	-0.0566993	-0.349805	-0.25999
	1.19852	-0.354732	P17987	P17987	T-complex protein 1 subunit alpha	TCP1	2	2	2	3.8	3.8	3.8	60.343	0	1.5948	7427600	2	0.236671	0.273024	-0.00630808	-0.018908	-0.153392	-0.388509
	0.552833	-0.228161	P18031	P18031	Tyrosine-protein phosphatase non-receptor type 1	PTPN1	1	1	1	2.1	2.1	2.1	49.966	0.0040323	0.67668	3780800	1	0.00433826	0.430854	-0.121662	-0.149129	-0.236985	0.0151625
	0.614703	0.119808	P18077	P18077	60S ribosomal protein L35a	RPL35A	2	2	2	12.7	12.7	12.7	12.538	0.0042463	0.78612	93143000	5	-0.0786648	0.0262361	-0.155992	0.186114	-0.0455394	0.0104284
	4.2059	-0.570454	P18124	P18124	60S ribosomal protein L7	RPL7	4	4	4	16.1	16.1	16.1	29.225	0	5.8907	141600000	9	0.278286	0.30036	0.248324	-0.238182	-0.313495	-0.332715
	0.175458	0.0767972	P18206	P18206	Vinculin	VCL	1	1	1	1.1	1.1	1.1	123.8	0.0068611	0.50372	0	1	0.0842152	-0.35528	0.127161	-0.0371356	-0.0281568	0.151779
	2.01102	-0.24175	P18754	P18754	Regulator of chromosome condensation	RCC1	1	1	1	2.4	2.4	2.4	44.969	0	1.2135	2452400	1	0.162939	0.0429835	0.127991	-0.175699	-0.160818	-0.0548191
	0.392122	-0.162761	P19338;REV__P19338	P19338	Nucleolin	NCL	16	16	16	19.6	19.6	19.6	76.613	0	12.563	260620000	20	0.23941	-0.134529	0.110548	0.176194	-0.175092	-0.273955
	0.695005	0.518734	P21291	P21291	Cysteine and glycine-rich protein 1	CSRP1	1	1	1	11.4	11.4	11.4	20.567	0	40.38	10962000	1	-0.149956	-0.836373	0.179517	0.394131	-0.0726638	0.427922
	0.750359	0.171063	P21333	P21333	Filamin-A	FLNA	18	18	15	8.3	8.3	7.4	280.74	0	13.294	146470000	19	-0.00941849	-0.276725	0.00083971	-0.0268569	0.141528	0.113213
	0.057804	0.0711873	P21796	P21796	Voltage-dependent anion-selective channel protein 1	VDAC1	2	2	2	7.4	7.4	7.4	30.772	0.0056604	0.63072	2056300	2	-0.0308571	0.345797	-0.45043	0.378252	-0.691012	0.390831
	0.708574	0.0783421	P62701;P22090;Q8TD47	P62701;P22090;Q8TD47	40S ribosomal protein S4, X isoform;40S ribosomal protein S4, Y isoform 1;40S ribosomal protein S4, Y isoform 2	RPS4X;RPS4Y1;RPS4Y2	3	3	3	8	8	8	29.597	0	3.0523	63824000	6	-0.142569	0.0154004	-0.0190558	0.059504	0.0232854	0.00601292
	0.800008	-0.34969	P22314	P22314	Ubiquitin-like modifier-activating enzyme 1	UBA1	5	5	5	4	4	4	117.85	0	4.3639	26101000	8	-0.0124073	0.550519	-0.0422893	-0.258884	-0.0651393	-0.229224
	0.607909	-0.32473	P22626	P22626	Heterogeneous nuclear ribonucleoproteins A2/B1	HNRNPA2B1	8	8	8	25.2	25.2	25.2	37.429	0	19.626	171980000	13	-0.146795	0.562634	0.0425496	0.0498948	-0.266906	-0.298791
	0.457784	-0.206011	P23193	P23193	Transcription elongation factor A protein 1	TCEA1	1	1	1	2.3	2.3	2.3	33.969	0.0072464	0.55713	0	1	-0.255475	0.342931	0.192852	-0.0628991	-0.257082	-0.017746
	1.15641	-0.0886246	P23246	P23246	Splicing factor, proline- and glutamine-rich	SFPQ	8	8	7	12	12	10.9	76.149	0	7.1277	71942000	9	0.0536251	-0.0305438	0.0811448	-0.0411315	-0.0405479	-0.0799684
	0.170588	-0.102414	P23284	P23284	Peptidyl-prolyl cis-trans isomerase B	PPIB	4	4	4	19.4	19.4	19.4	23.742	0	6.5407	52560000	4	0.283951	0.206109	-0.36515	0.106837	-0.0562034	-0.232966
	2.10451	0.264169	P23396	P23396	40S ribosomal protein S3	RPS3	7	7	7	28.4	28.4	28.4	26.688	0	45.917	108000000	9	-0.141676	-0.22828	-0.0550075	0.158474	0.093102	0.115966
	0.676016	0.206222	P23526	P23526	Adenosylhomocysteinase	AHCY	4	4	4	10.4	10.4	10.4	47.716	0	9.5159	21646000	6	0.0349998	-0.0750728	-0.297969	0.281233	0.0485444	-0.0491552
	0.842629	0.467327	P23528;Q9Y281	P23528	Cofilin-1	CFL1	5	5	5	39.8	39.8	39.8	18.502	0	28.139	117800000	14	-0.200077	-0.603639	0.0740132	-0.106399	0.3625	0.416179
	1.12114	-1.07954	P23588	P23588	Eukaryotic translation initiation factor 4B	EIF4B	1	1	1	2.8	2.8	2.8	69.15	0	1.7773	2310800	1	0.913525	0.29654	0.380537	-1.33954	0.0325208	-0.341005
	0.526179	0.32544	P24534;P29692	P24534	Elongation factor 1-beta	EEF1B2	4	4	4	16.9	16.9	16.9	24.763	0	2.1256	12731000	4	-0.113773	-0.329067	-0.0740304	-0.366915	0.433908	0.392458
	2.09821	0.580565	P25398	P25398	40S ribosomal protein S12	RPS12	1	1	1	6.1	6.1	6.1	14.515	0.0055762	0.61908	17607000	2	-0.41762	-0.225138	-0.256799	0.134534	0.477226	0.230377
	1.12303	0.562587	P25686	P25686	DnaJ homolog subfamily B member 2	DNAJB2	1	1	1	3.7	3.7	3.7	35.58	0	1.2393	6951000	1	-0.332057	0.0594621	-0.599995	0.0323501	0.275058	0.507764
	0.0187583	0.00682863	P25705	P25705	ATP synthase subunit alpha, mitochondrial	ATP5A1	3	3	3	6	6	6	59.75	0	2.3124	16480000	3	0.126787	0.0759482	-0.241687	-0.0800519	0.0286307	0.0329552
	0.584358	0.136925	P25789	P25789	Proteasome subunit alpha type-4	PSMA4	1	1	1	3.1	3.1	3.1	29.483	0.0072727	0.56252	2801400	1	0.082119	-0.248372	-0.0678449	0.0759635	-0.0216088	0.122323
	1.79328	0.390211	P26038	P26038	Moesin	MSN	10	10	5	14	14	6.1	67.819	0	10.152	135770000	11	-0.092308	-0.382148	-0.139572	0.180491	0.253733	0.12238
	1.8033	-0.455759	P26368	P26368	Splicing factor U2AF 65 kDa subunit	U2AF2	2	2	2	3.8	3.8	3.8	53.5	0	2.2358	10024000	2	0.154936	0.328204	0.17179	-0.0400243	-0.337428	-0.334896
	0.225444	-0.103979	P26447	P26447	Protein S100-A4	S100A4	1	1	1	7.9	7.9	7.9	11.728	0	1.0625	10508000	1	0.152639	-0.264333	0.238953	-0.235717	0.0739713	-0.022932
	0.293242	0.070749	P26599;O95758	P26599	Polypyrimidine tract-binding protein 1	PTBP1	7	7	7	16.2	16.2	16.2	57.221	0	15.567	88406000	9	0.0480976	-0.166286	-0.0166449	0.172434	-0.0270762	-0.0679445
	0.287668	-0.0602102	P26640	P26640	Valine--tRNA ligase	VARS	4	4	4	3.3	3.3	3.3	140.47	0	3.0174	7029200	4	-0.0114202	0.0726418	0.0003829	0.115589	-0.0814719	-0.153143
	0.913413	0.220301	P26641	P26641	Elongation factor 1-gamma	EEF1G	6	6	6	15.8	15.8	15.8	50.118	0	8.8061	75676000	7	-0.10292	-0.319408	0.0631661	0.0988526	0.136614	0.0662737
	3.35907	-0.734822	P27348;P31946	P27348;P31946	14-3-3 protein theta;14-3-3 protein beta/alpha;14-3-3 protein beta/alpha, N-terminally processed	YWHAQ;YWHAB	2	1	1	9.4	5.7	5.7	27.764	0	3.2315	8328600	3	0.237676	0.460712	0.375136	-0.389227	-0.332609	-0.409105
	0.954792	-0.176527	Q96L21;P27635	Q96L21;P27635	60S ribosomal protein L10-like;60S ribosomal protein L10	RPL10L;RPL10	1	1	1	5.6	5.6	5.6	24.519	0.0041929	0.75478	85559000	2	0.00110245	0.0296331	0.205347	0.0149427	-0.127847	-0.180594
	1.17928	0.248425	P27797	P27797	Calreticulin	CALR	6	6	6	13.2	13.2	13.2	48.141	0	5.542	127930000	7	-0.0132503	-0.141626	-0.246473	0.00724649	0.2528	0.0838804
	0.0486904	-0.0314522	P27824	P27824	Calnexin	CANX	3	3	3	6.4	6.4	6.4	67.567	0	1.3583	12251000	3	-0.232515	0.0538993	0.197087	-0.38912	0.163474	0.14976
	0.561147	-0.40102	P28066	P28066	Proteasome subunit alpha type-5	PSMA5	1	1	1	7.9	7.9	7.9	26.411	0	4.4365	7364300	1	-0.374955	0.579959	0.367816	-0.105051	-0.0576405	-0.467549
	0.10864	-0.0623748	P28072	P28072	Proteasome subunit beta type-6	PSMB6	1	1	1	4.6	4.6	4.6	25.357	0.0068143	0.49024	8141100	1	-0.096282	0.403694	-0.242559	0.0970893	-0.117765	-0.101596
	0.732682	0.184603	P28074	P28074	Proteasome subunit beta type-5	PSMB5	2	2	2	8	8	8	28.48	0	1.4929	12103000	2	-0.0809832	-0.0658593	-0.158771	0.283888	0.0667176	-0.10241
	0.027718	0.027483	P30040	P30040	Endoplasmic reticulum resident protein 29	ERP29	1	1	1	4.6	4.6	4.6	28.993	0	19.299	7144800	1	-0.169776	-0.345303	0.445145	-0.453564	0.177919	0.28816
	0.809574	-0.283145	P30044	P30044	Peroxiredoxin-5, mitochondrial	PRDX5	1	1	1	3.7	3.7	3.7	22.086	0.0057803	0.64772	1651500	1	0.106811	-0.107157	0.396354	-0.110825	-0.0552516	-0.287351
	0.229589	-0.205573	P30048	P30048	Thioredoxin-dependent peroxide reductase, mitochondrial	PRDX3	1	1	1	4.7	4.7	4.7	27.692	0.0040568	0.68738	581440	1	-0.29248	0.389381	0.18275	0.122348	-0.683303	0.223887
	0.236854	-0.0578413	P30050	P30050	60S ribosomal protein L12	RPL12	3	3	3	19.4	19.4	19.4	17.818	0	2.3145	55523000	3	-0.149515	0.166832	0.0407376	0.0171399	-0.0695891	-0.0630197
	2.42701	-0.451411	P30086	P30086	Phosphatidylethanolamine-binding protein 1;Hippocampal cholinergic neurostimulating peptide	PEBP1	3	3	3	16.6	16.6	16.6	21.057	0	5.8127	21340000	3	0.234204	0.112728	0.301472	-0.275722	-0.135915	-0.294192
	0.514723	0.28344	P30101	P30101	Protein disulfide-isomerase A3	PDIA3	2	2	2	4.4	4.4	4.4	56.782	0	1.302	12017000	2	-0.0985517	-0.327623	-0.0276961	-0.312925	0.39782	0.311553
	0.212076	0.0223176	P31930	P31930	Cytochrome b-c1 complex subunit 1, mitochondrial	UQCRC1	3	3	3	8.8	8.8	8.8	52.645	0	8.4874	12033000	4	0.0407324	-0.0487027	-0.0542149	0.0482173	-0.0447068	0.00125694
	0.0790039	0.0251948	P31942	P31942	Heterogeneous nuclear ribonucleoprotein H3	HNRNPH3	1	1	1	2.6	2.6	2.6	36.926	0.003992	0.67042	10038000	1	-0.193539	0.0457473	0.0812888	-0.130352	0.117056	0.022377
	2.37812	-0.629719	P32322	P32322	Pyrroline-5-carboxylate reductase 1, mitochondrial	PYCR1	4	4	4	13.2	13.2	13.2	33.36	0	17.398	28878000	5	0.304947	0.396502	0.214423	-0.137718	-0.419448	-0.41612
	0.944983	0.160553	P33993	P33993	DNA replication licensing factor MCM7	MCM7	2	2	2	1.9	1.9	1.9	81.307	0.0040241	0.67436	4476900	2	0.0520668	-0.167745	-0.153861	0.115479	0.0962462	0.000393868
	0.140477	0.0561841	P34897	P34897	Serine hydroxymethyltransferase, mitochondrial	SHMT2	2	2	2	3.8	3.8	3.8	55.992	0	2.8754	5862200	2	0.128367	-0.302644	0.0612922	-0.103157	0.0496678	0.109057
	0.498631	0.188556	P34932;O95757	P34932	Heat shock 70 kDa protein 4	HSPA4	4	4	4	6	6	6	94.33	0	3.2843	26936000	5	-0.193946	-0.25099	0.133395	-0.120328	0.272368	0.102088
	1.84771	-0.491397	P35222	P35222	Catenin beta-1	CTNNB1	3	3	2	3.7	3.7	2.7	85.496	0	2.1217	3942700	3	0.424467	0.218189	0.0657296	-0.160993	-0.248777	-0.356035
	0.0596156	0.0073239	P35232	P35232	Prohibitin	PHB	6	6	6	21.7	21.7	21.7	29.804	0	8.7543	53625000	8	-0.035284	-0.0596785	0.0552659	-0.0426536	0.0399289	-0.0150003
	1.38682	0.885847	P35250	P35250	Replication factor C subunit 2	RFC2	1	1	1	2.3	2.3	2.3	39.157	0.0057692	0.64619	407200	1	-1.01376	-0.253733	-0.0899892	0.452159	0.576205	0.271697
	1.59744	-0.407677	P35268	P35268	60S ribosomal protein L22	RPL22	2	2	2	18.8	18.8	18.8	14.787	0	3.1746	27428000	3	0.167136	0.319117	0.0965514	-0.0200858	-0.320947	-0.299193
	0.0445316	-0.0142256	P35998	P35998	26S protease regulatory subunit 7	PSMC2	1	1	1	2.1	2.1	2.1	48.633	0	0.97137	2745700	1	-0.0333433	-0.0834909	0.109462	-0.188963	0.127932	0.0109816
	0.21767	0.0380939	P36578	P36578	60S ribosomal protein L4	RPL4	10	10	10	25.1	25.1	25.1	47.697	0	39.1	176190000	16	-0.0685673	0.0416837	-0.0589671	0.125735	-0.0558028	-0.041501
	0.0369142	-0.048281	P36957	P36957	Dihydrolipoyllysine-residue succinyltransferase component of 2-oxoglutarate dehydrogenase complex, mitochondrial	DLST	1	1	1	2.9	2.9	2.9	48.755	0.0039293	0.65757	5090200	1	0.104379	-0.652829	0.592161	-0.536663	0.29674	0.138791
	1.20994	-0.350732	P37802;Q9UI15	P37802	Transgelin-2	TAGLN2	5	5	5	30.7	30.7	30.7	22.391	0	6.1914	48740000	7	0.0610256	0.381371	0.0549903	-0.350526	-0.117603	-0.0866804
	0.497915	-0.213015	P38606	P38606	V-type proton ATPase catalytic subunit A	ATP6V1A	1	1	1	1.5	1.5	1.5	68.303	0.0098847	0.46164	1840400	1	-0.199732	0.214993	0.275551	0.023972	-0.0343576	-0.337847
	0.792749	0.298291	P38646	P38646	Stress-70 protein, mitochondrial	HSPA9	5	5	5	9.6	9.6	9.6	73.68	0	2.9416	76075000	5	-0.143156	-0.357627	0.0246377	-0.126832	0.297776	0.247783
	1.07055	0.452839	P38919	P38919	Eukaryotic initiation factor 4A-III;Eukaryotic initiation factor 4A-III, N-terminally processed	EIF4A3	4	3	2	10.7	8.8	5.6	46.871	0.0069565	0.50895	2058700	2	-0.21096	-0.564049	0.06704	0.370562	0.168751	0.111235
	0.696697	-0.449914	P39019	P39019	40S ribosomal protein S19	RPS19	2	2	2	11	11	11	16.06	0	1.3609	3072100	2	-0.231245	0.146467	0.730939	-0.309818	-0.340301	-0.053462
	0.0178683	-0.0174754	P39023;Q92901	P39023	60S ribosomal protein L3	RPL3	6	6	6	13.6	13.6	13.6	46.108	0	19.85	148270000	11	0.176897	0.362139	-0.541532	0.303605	-0.0732665	-0.28526
	1.83659	0.293057	P40121	P40121	Macrophage-capping protein	CAPG	1	1	1	3.4	3.4	3.4	38.498	0.0097403	0.44723	4605700	1	-0.158285	-0.19237	-0.117642	0.241162	0.159742	0.00997067
	1.73256	0.413464	P40227;Q92526	P40227	T-complex protein 1 subunit zeta	CCT6A	3	3	3	5.8	5.8	5.8	58.024	0	4.6404	16046000	4	-0.253955	-0.380665	-0.0142865	0.195163	0.183486	0.212835
	2.10403	-0.25963	P40429;Q6NVV1	P40429;Q6NVV1	60S ribosomal protein L13a;Putative 60S ribosomal protein L13a protein RPL13AP3	RPL13A;RPL13AP3	6	6	5	24.1	24.1	18.7	23.577	0	2.5539	275850000	12	0.180281	0.146769	0.0336842	-0.0881114	-0.186151	-0.143893
	1.47398	0.250616	P40926	P40926	Malate dehydrogenase, mitochondrial	MDH2	3	3	3	9.8	9.8	9.8	35.503	0	3.4602	29796000	5	-0.0946512	-0.271074	-0.0389085	0.182881	0.0581307	0.106202
	1.94796	0.453344	P40939	P40939	Trifunctional enzyme subunit alpha, mitochondrial;Long-chain enoyl-CoA hydratase;Long chain 3-hydroxyacyl-CoA dehydrogenase	HADHA	2	2	2	2.6	2.6	2.6	82.999	0	1.2684	3592000	2	-0.336071	-0.335305	-0.0373492	0.22809	0.249274	0.173944
	1.32934	-0.177048	P41250	P41250	Glycine--tRNA ligase	GARS	2	2	2	2.3	2.3	2.3	83.165	0.0058366	0.65038	3324500	2	0.0412416	0.00511408	0.190506	-0.115825	-0.0472751	-0.131182
	1.0406	0.17655	P42677	P42677	40S ribosomal protein S27	RPS27	3	3	2	29.8	29.8	14.3	9.461	0	3.7006	124260000	6	-0.202709	0.0257325	-0.116558	0.165326	0.0246339	0.0461569
	0.43755	0.221763	P42704	P42704	Leucine-rich PPR motif-containing protein, mitochondrial	LRPPRC	3	3	3	1.9	1.9	1.9	157.9	0	1.1756	5569200	3	-0.145638	-0.411317	0.195601	-0.153033	0.205059	0.251909
	2.62206	-0.752446	P42766	P42766	60S ribosomal protein L35	RPL35	2	2	2	15.4	15.4	15.4	14.551	0	14.346	74846000	8	0.281542	0.508063	0.310355	-0.500284	-0.434593	-0.222501
	2.38368	0.630315	P43243	P43243	Matrin-3	MATR3	3	3	3	5.8	5.8	5.8	94.622	0	2.9744	21146000	4	-0.519297	-0.237628	-0.217257	0.332063	0.219971	0.364727
	2.23269	0.214486	P45880	P45880	Voltage-dependent anion-selective channel protein 2	VDAC2	3	3	3	10.2	10.2	10.2	31.566	0	3.928	27243000	3	-0.113894	-0.139035	-0.0975089	0.116578	0.15226	0.0241823
	0.215988	0.293656	P45973	P45973	Chromobox protein homolog 5	CBX5	2	2	2	11	11	11	22.225	0	2.431	2396400	2	0.619526	-0.0303626	-1.05836	0.525153	0.0421109	-0.155491
	0.999934	-0.390398	P46020	P46020	Phosphorylase b kinase regulatory subunit alpha, skeletal muscle isoform	PHKA1	3	3	3	2.4	2.4	2.4	137.31	0	1.7972	38481000	3	0.224397	0.449133	-0.116643	-0.0450044	-0.266697	-0.302607
	2.64369	-0.667628	P46379	P46379	Large proline-rich protein BAG6	BAG6	2	2	2	1.7	1.7	1.7	119.41	0	4.9823	15349000	4	0.292326	0.21964	0.460764	-0.471964	-0.268424	-0.289765
	1.75777	-0.489885	P46776	P46776	60S ribosomal protein L27a	RPL27A	6	6	6	30.4	30.4	30.4	16.561	0	86.017	2419800000	17	0.288591	0.302039	0.11549	-0.0454249	-0.299041	-0.419068
	0.47289	-0.106912	P46777	P46777	60S ribosomal protein L5	RPL5	5	5	5	17.2	17.2	17.2	34.362	0	4.1959	128550000	8	0.0412369	0.136471	-0.0460506	0.0940118	-0.0970397	-0.186051
	0.0443763	-0.0441182	P46778	P46778	60S ribosomal protein L21	RPL21	1	1	1	9.4	9.4	9.4	18.565	0	1.5717	4118800	2	0.0937443	0.409708	-0.465985	0.41318	-0.228637	-0.27943
	2.11298	-0.698834	P46779	P46779	60S ribosomal protein L28	RPL28	7	7	6	35.8	35.8	28.5	15.747	0	140.81	446150000	11	0.519146	0.391076	0.109318	-0.214826	-0.435871	-0.426267
	1.24076	-0.6225	P46781	P46781	40S ribosomal protein S9	RPS9	11	11	11	45.9	45.9	45.9	22.591	0	8.6752	560720000	19	0.536781	0.508933	-0.14067	-0.165187	-0.361289	-0.435981
	0.609954	-0.144504	P46782	P46782	40S ribosomal protein S5;40S ribosomal protein S5, N-terminally processed	RPS5	4	4	3	22.1	22.1	13.7	22.876	0	1.5916	39659000	4	-0.018919	0.229954	-0.0229888	-0.193767	-0.0849433	0.0332441
	0.181754	0.0597375	P46940;Q86VI3	P46940	Ras GTPase-activating-like protein IQGAP1	IQGAP1	6	6	5	3.9	3.9	3.4	189.25	0	6.2588	45592000	7	-0.101213	-0.181406	0.164303	-0.112394	0.11887	0.0544195
	1.06384	-0.413753	P46977;Q8TCJ2	P46977	Dolichyl-diphosphooligosaccharide--protein glycosyltransferase subunit STT3A	STT3A	5	5	5	5.8	5.8	5.8	80.529	0	3.1127	20691000	5	0.176217	0.412851	0.00285387	0.0577989	-0.39178	-0.315356
	1.20104	-0.426245	P47897	P47897	Glutamine--tRNA ligase	QARS	2	2	2	3.4	3.4	3.4	87.798	0	0.98293	14692000	2	0.0392008	0.361928	0.209528	0.00611353	-0.47178	-0.202411
	1.93776	-0.577069	P47914	P47914	60S ribosomal protein L29	RPL29	2	2	2	9.4	9.4	9.4	17.752	0.0055147	0.58696	5295700	2	0.228027	0.485727	0.12314	-0.151524	-0.388319	-0.35447
	1.18368	-0.309183	P48047;H7C0C1	P48047;H7C0C1	ATP synthase subunit O, mitochondrial	ATP5O	2	2	2	9.9	9.9	9.9	23.277	0	8.1431	5000600	2	0.0463457	0.344512	0.0442071	-0.0262036	-0.26656	-0.19972
	1.53977	0.544848	P48643	P48643	T-complex protein 1 subunit epsilon	CCT5	5	5	4	10.4	10.4	6.8	59.67	0.004158	0.74549	20479000	4	-0.265122	-0.559497	-0.0213618	0.176726	0.264777	0.34706
	0.644908	0.167551	P49327	P49327	Fatty acid synthase;[Acyl-carrier-protein] S-acetyltransferase;[Acyl-carrier-protein] S-malonyltransferase;3-oxoacyl-[acyl-carrier-protein] synthase;3-oxoacyl-[acyl-carrier-protein] reductase;3-hydroxyacyl-[acyl-carrier-protein] dehydratase;Enoyl-[acyl-carrier-protein] reductase;Oleoyl-[acyl-carrier-protein] hydrolase	FASN	2	2	2	0.7	0.7	0.7	273.42	0	1.301	5938200	2	-0.295108	0.0789838	-0.0639138	0.110708	0.124315	-0.0124073
	0.578561	-0.580958	P49336;Q9BWU1	P49336;Q9BWU1	Cyclin-dependent kinase 8;Cyclin-dependent kinase 19	CDK8;CDK19	1	1	1	1.9	1.9	1.9	53.283	0.0072993	0.57276	2809400	1	0.0400982	-0.0745997	0.877227	-0.95718	-0.0528026	0.109835
	0.679218	0.120767	P49368	P49368	T-complex protein 1 subunit gamma	CCT3	9	9	9	18.9	18.9	18.9	60.533	0	11.399	63130000	13	0.0470085	-0.1749	-0.0819697	0.137669	0.0462117	-0.0314398
	0.00455516	0.00185204	P49411	P49411	Elongation factor Tu, mitochondrial	TUFM	2	2	2	4.6	4.6	4.6	49.541	0	1.3783	21018000	2	0.0248547	0.191054	-0.247396	0.0602851	-0.0185294	-0.067687
	1.02614	0.201038	P49591	P49591	Serine--tRNA ligase, cytoplasmic	SARS	3	3	3	6	6	6	58.777	0	3.7494	4941400	3	-0.200912	-0.0580163	-0.0713391	0.240738	0.0642734	-0.0321646
	0.536127	0.477512	P49720	P49720	Proteasome subunit beta type-3	PSMB3	2	2	2	16.6	16.6	16.6	22.949	0	5.4136	2550500	2	-0.0360804	-0.966513	0.257615	0.0107102	0.475334	0.201513
	0.477102	0.431506	P49748	P49748	Very long-chain specific acyl-CoA dehydrogenase, mitochondrial	ACADVL	1	1	1	1.2	1.2	1.2	70.389	0.01005	0.47804	167780	1	0.264033	-0.872965	-0.0670371	0.606219	-0.00854063	0.0208712
	0.115505	0.0632852	P49755	P49755	Transmembrane emp24 domain-containing protein 10	TMED10	1	1	1	5	5	5	24.976	0	1.2017	1554000	1	0.200987	0.0241418	-0.348768	0.0836864	0.184361	-0.201831
	1.64976	-0.567838	P49773	P49773	Histidine triad nucleotide-binding protein 1	HINT1	2	2	2	12.7	12.7	12.7	13.802	0	1.0865	30519000	2	0.0268593	0.484526	0.311661	-0.128271	-0.371444	-0.380754
	2.43612	0.182062	P50395;P31150	P50395	Rab GDP dissociation inhibitor beta	GDI2	4	4	4	8.5	8.5	8.5	50.663	0	1.8467	24798000	5	-0.125816	-0.129346	-0.0466418	0.105166	0.0778413	0.0613737
	0.419438	-0.583566	P50402	P50402	Emerin	EMD	1	1	1	3.9	3.9	3.9	28.994	0.010084	0.47862	2555900	1	0.910444	0.808451	-0.872255	-0.305571	-0.0707116	-0.527776
	1.28535	-0.161532	P50454	P50454	Serpin H1	SERPINH1	8	8	8	23.9	23.9	23.9	46.44	0	15.873	149000000	11	0.0727177	0.00815058	0.132721	-0.00254202	-0.106758	-0.161706
	0.597203	-0.213561	P50914	P50914	60S ribosomal protein L14	RPL14	1	1	1	5.6	5.6	5.6	23.432	0	13.072	10534000	3	0.20815	-0.205922	0.289403	-0.196242	-0.0386453	-0.114164
	1.93876	0.304088	P50990	P50990	T-complex protein 1 subunit theta	CCT8	12	12	12	21.4	21.4	21.4	59.62	0	99.209	123580000	14	-0.0775662	-0.154306	-0.252969	0.219517	0.148884	0.0590219
	1.28751	0.434678	P50991	P50991	T-complex protein 1 subunit delta	CCT4	5	5	5	9.6	9.6	9.6	57.924	0	3.9481	31191000	6	-0.0788107	-0.0876937	-0.514224	0.339652	0.155608	0.128045
	0.652651	0.310936	P51114	P51114	Fragile X mental retardation syndrome-related protein 1	FXR1	1	1	1	2.9	2.9	2.9	69.72	0	2.2917	6436500	1	-0.00627995	-0.434014	-0.0548205	0.48143	-0.0178638	-0.0258741
	1.3637	0.340232	P51572	P51572	B-cell receptor-associated protein 31	BCAP31	2	2	2	7.3	7.3	7.3	27.991	0	3.8742	18332000	4	0.00407219	-0.347685	-0.195444	0.0531449	0.182896	0.245597
	0.916957	0.308293	P51858	P51858	Hepatoma-derived growth factor	HDGF	1	1	1	3.8	3.8	3.8	26.788	0	2.1707	3276300	1	-0.216456	-0.236172	-0.0385203	-0.130386	0.208543	0.355573
	2.29353	0.558656	P51991	P51991	Heterogeneous nuclear ribonucleoprotein A3	HNRNPA3	3	3	3	11.6	11.6	11.6	39.594	0	4.1373	41961000	3	-0.126503	-0.469955	-0.270238	0.283806	0.279156	0.24631
	0.228336	0.0838232	P52209	P52209	6-phosphogluconate dehydrogenase, decarboxylating	PGD	1	1	1	1.9	1.9	1.9	53.139	0	0.96076	867290	1	-0.334657	0.0526319	0.127579	0.0215163	0.0188441	0.0566635
	0.224377	0.0647885	P52272	P52272	Heterogeneous nuclear ribonucleoprotein M	HNRNPM	3	3	3	4.1	4.1	4.1	77.515	0	0.9643	42450000	5	-0.0201569	-0.240974	0.135235	-0.0252566	0.0734448	0.0202818
	1.8632	-0.564521	P52434	P52434	DNA-directed RNA polymerases I, II, and III subunit RPABC3	POLR2H	1	1	1	8.7	8.7	8.7	17.143	0.0055556	0.61024	1527100	1	0.0391922	0.498668	0.280212	-0.289366	-0.33031	-0.255815
	0.147724	-0.0816813	P52565	P52565	Rho GDP-dissociation inhibitor 1	ARHGDIA	2	2	2	15.2	15.2	15.2	23.207	0	6.3173	44053000	2	-0.0934258	-0.189948	0.377186	-0.265922	0.0467143	0.0679769
	0.449703	0.106448	P52597	P52597	Heterogeneous nuclear ribonucleoprotein F;Heterogeneous nuclear ribonucleoprotein F, N-terminally processed	HNRNPF	2	2	2	5.1	5.1	5.1	45.671	0	5.2558	15489000	2	0.0866032	-0.164876	-0.110109	-0.0911307	0.115593	0.106502
	1.3296	0.392362	P52907	P52907	F-actin-capping protein subunit alpha-1	CAPZA1	1	1	1	5.2	5.2	5.2	32.922	0.0041494	0.73694	0	1	-0.0961227	-0.433501	-0.0876307	0.0487876	0.191876	0.319168
	0.926374	-0.940389	P53004	P53004	Biliverdin reductase A	BLVRA	9	9	9	29.4	29.4	29.4	33.428	0	42.42	642540000	26	0.633409	0.959013	-0.210548	0.163838	-0.79479	-0.808339
	0.447664	0.12121	P53396	P53396	ATP-citrate synthase	ACLY	7	7	7	7.2	7.2	7.2	120.84	0	5.1367	46377000	8	-0.0135574	-0.0680995	-0.128871	0.25029	0.0384736	-0.135661
	0.392305	0.0680901	P53618	P53618	Coatomer subunit beta	COPB1	2	2	2	2.3	2.3	2.3	107.14	0	2.1854	2751700	2	0.0220756	-0.00905466	-0.143867	0.0438313	-0.0748477	0.104441
	1.1765	0.204871	P53621	P53621	Coatomer subunit alpha;Xenin;Proxenin	COPA	2	2	2	2.1	2.1	2.1	138.34	0	1.5949	7231300	3	-0.197666	-0.167859	0.0295091	0.161908	0.022387	0.0943022
	0.365773	0.473473	P54136	P54136	Arginine--tRNA ligase, cytoplasmic	RARS	2	2	2	3	3	3	75.378	0	1.2433	3125600	2	-0.659851	-0.882859	0.803791	0.426236	0.036407	0.218858
	0.570426	0.251856	P54920	P54920	Alpha-soluble NSF attachment protein	NAPA	1	1	1	3.4	3.4	3.4	33.232	0	2.1473	7607300	1	-0.337296	-0.16634	0.0971436	-0.108127	0.0554843	0.401718
	0.221456	0.290254	P55060	P55060	Exportin-2	CSE1L	1	1	1	1.1	1.1	1.1	110.42	0	1.1752	1345800	1	-0.0291328	0.618684	-1.05364	-0.158151	0.191107	0.373716
	0.873735	0.528749	P55072	P55072	Transitional endoplasmic reticulum ATPase	VCP	2	2	2	2.9	2.9	2.9	89.321	0	1.3172	9132800	2	-0.179529	-0.755803	0.1135	0.0173392	0.360967	0.386107
	0.572663	0.213445	P55786;A6NEC2	P55786;A6NEC2	Puromycin-sensitive aminopeptidase;Puromycin-sensitive aminopeptidase-like protein	NPEPPS;NPEPPSL1	2	2	2	2.4	2.4	2.4	103.28	0	2.0817	3405200	2	0.00304031	-0.362241	0.0103221	0.319447	-0.0222497	-0.00574017
	0.685538	0.40406	Q6EEV6;P61956;P55854	Q6EEV6;P61956;P55854	Small ubiquitin-related modifier 4;Small ubiquitin-related modifier 2;Small ubiquitin-related modifier 3	SUMO4;SUMO2;SUMO3	1	1	1	12.6	12.6	12.6	10.685	0.0042735	0.79281	45409000	4	-0.164856	-0.548791	0.0788464	-0.196847	0.43038	0.343846
	0.906129	0.259717	P56192	P56192	Methionine--tRNA ligase, cytoplasmic	MARS	1	1	1	0.9	0.9	0.9	101.11	0	0.9708	5280800	1	-0.0896587	0.00361967	-0.332247	-0.0478997	0.25333	0.155434
	0.762915	-0.100846	P59998	P59998	Actin-related protein 2/3 complex subunit 4	ARPC4	1	1	1	4.8	4.8	4.8	19.667	0.0040161	0.67321	5158800	2	0.0300827	-0.0212131	0.113688	0.0168033	-0.053268	-0.143516
	1.80797	-0.890997	P60033	P60033	CD81 antigen	CD81	1	1	1	8.5	8.5	8.5	25.809	0.0022173	0.88223	0	1	0.200941	0.871473	0.235373	-0.511177	-0.454287	-0.39974
	0.210358	-0.0838022	P60174	P60174	Triosephosphate isomerase	TPI1	5	5	5	22.4	22.4	22.4	30.791	0	6.811	165440000	8	0.069006	-0.16069	0.188675	-0.274456	0.111876	0.00816441
	0.039999	-0.0166874	P60228	P60228	Eukaryotic translation initiation factor 3 subunit E	EIF3E	1	1	1	1.8	1.8	1.8	52.22	0.0056926	0.63397	3826200	1	-0.0353479	0.237366	-0.205698	0.0972733	-0.0542874	-0.0967274
	0.949079	-1.18478	P60509	P60509	Endogenous retrovirus group PABLB member 1 Env polyprotein;Surface protein domain;Transmembrane protein domain	ERVPABLB-1	1	1	1	2.3	2.3	2.3	58.52	0.0055046	0.58445	0	1	0.638017	1.50506	-0.394615	-0.765934	-0.205262	-0.834683
	0.279706	-0.0528015	P63261;P60709;Q6S8J3;A5A3E0;P0CG38;Q562R1;Q9BYX7;P0CG39	P63261;P60709	Actin, cytoplasmic 2;Actin, cytoplasmic 2, N-terminally processed;Actin, cytoplasmic 1;Actin, cytoplasmic 1, N-terminally processed	ACTG1;ACTB	14	14	6	45.6	45.6	24.8	41.792	0	134.56	5816800000	64	0.0957088	-0.0809569	0.0357423	-0.146808	0.0236535	0.0152445
	0.100718	0.0505199	P60763	P60763	Ras-related C3 botulinum toxin substrate 3	RAC3	3	1	1	20.3	7.3	7.3	21.379	0.0071813	0.54045	0	1	0.00865841	0.250979	-0.364126	0.00183058	0.0569139	-0.011673
	0.0875144	0.059989	P60842	P60842	Eukaryotic initiation factor 4A-I	EIF4A1	6	6	3	15.3	15.3	8.9	46.153	0	9.3712	65782000	8	0.198805	0.101576	-0.419075	0.318625	-0.101575	-0.155776
	0.716828	0.447377	P60866	P60866	40S ribosomal protein S20	RPS20	1	1	1	10.1	10.1	10.1	13.373	0.0068493	0.49343	42533000	2	0.115307	-0.0590091	-0.756074	0.415459	0.148062	0.0788317
	0.200362	0.087232	P60903	P60903	Protein S100-A10	S100A10	1	1	1	17.5	17.5	17.5	11.203	0	1.1173	7293400	2	0.0636644	0.155367	-0.378589	-0.0255475	0.0497079	0.0779781
	1.55899	0.398051	P62837;P61077	P62837;P61077	Ubiquitin-conjugating enzyme E2 D2;Ubiquitin-conjugating enzyme E2 D3	UBE2D2;UBE2D3	1	1	1	7.5	7.5	7.5	16.735	0.0099834	0.46678	9981300	1	-0.00110245	-0.278507	-0.346176	0.0890708	0.260683	0.218614
	1.8725	-0.401592	P61160	P61160	Actin-related protein 2	ACTR2	1	1	1	3	3	3	44.76	0	1.6637	4231600	1	0.106736	0.200366	0.266576	-0.0559421	-0.235085	-0.340072
	2.67532	0.430773	P61247	P61247	40S ribosomal protein S3a	RPS3A	4	4	4	14	14	14	29.945	0	5.2486	122640000	7	-0.212992	-0.288972	-0.172906	0.305077	0.172703	0.139669
	1.83482	-0.586458	P61353	P61353	60S ribosomal protein L27	RPL27	2	2	2	12.5	12.5	12.5	15.798	0	1.2805	6883400	2	0.2006	0.160776	0.489601	-0.490481	-0.162058	-0.255859
	1.45172	0.271726	P61513	P61513	60S ribosomal protein L37a	RPL37A	3	3	3	37	37	37	10.275	0	1.4067	45046000	4	-0.0601196	-0.305416	-0.0707602	0.0655866	0.182866	0.130429
	1.37008	0.157352	P61970	P61970	Nuclear transport factor 2	NUTF2	2	2	2	18.9	18.9	18.9	14.478	0	1.3563	5733800	2	-0.0688114	-0.159405	-0.0365205	0.0648608	0.138739	0.00371838
	0.0203467	0.0117718	P61978	P61978	Heterogeneous nuclear ribonucleoprotein K	HNRNPK	5	5	5	11.7	11.7	11.7	50.976	0	8.4776	91021000	8	0.0016098	-0.0633197	0.0153394	-0.385749	0.172808	0.201886
	0.387805	-0.471048	P61981	P61981	14-3-3 protein gamma;14-3-3 protein gamma, N-terminally processed	YWHAG	1	1	1	3.6	3.6	3.6	28.302	0	2.0194	5042300	2	-0.337915	1.16444	-0.148661	-0.638401	-0.0334592	-0.0634222
	1.48287	0.690878	P62191	P62191	26S protease regulatory subunit 4	PSMC1	1	1	1	3.6	3.6	3.6	49.184	0	2.81	1019900	1	-0.717864	-0.0314116	-0.315752	0.193524	0.331782	0.482302
	0.660726	0.242872	P62195	P62195	26S protease regulatory subunit 8	PSMC5	1	1	1	2.2	2.2	2.2	45.626	0.0022075	0.8792	2916200	1	-0.370233	-0.0736156	0.0508294	0.324357	-0.0444808	0.0557203
	2.04351	-0.33521	P62241	P62241	40S ribosomal protein S8	RPS8	5	5	5	26.4	26.4	26.4	24.205	0	43.909	292620000	11	0.218832	0.0599484	0.195324	-0.0761237	-0.228269	-0.227132
	0.463482	0.598408	P62249	P62249	40S ribosomal protein S16	RPS16	2	2	2	12.3	12.3	12.3	16.445	0	1.0288	755460	2	-0.811256	0.723854	-0.83892	0.711089	0.0453172	0.112497
	2.28136	0.68961	P62258	P62258	14-3-3 protein epsilon	YWHAE	2	2	2	7.5	7.5	7.5	29.174	0	2.7306	20589000	3	-0.455429	-0.327901	-0.279795	0.108906	0.442709	0.454087
	0.505994	0.577993	P62263	P62263	40S ribosomal protein S14	RPS14	2	2	2	22.5	22.5	22.5	16.273	0	15.576	38343000	2	-0.0899639	0.215807	-1.02154	0.906429	0.164094	-0.232243
	0.399018	0.175949	P62266	P62266	40S ribosomal protein S23	RPS23	3	3	3	21	21	21	15.807	0	2.3667	24083000	4	-0.167311	0.129468	-0.254791	0.365304	-0.0191016	-0.11099
	2.35554	-0.562178	P62269	P62269	40S ribosomal protein S18	RPS18	3	3	3	21.1	21.1	21.1	17.718	0	4.9486	15355000	3	0.187079	0.277527	0.349948	-0.217441	-0.459783	-0.194754
	2.98077	-0.77018	P62277	P62277	40S ribosomal protein S13	RPS13	5	5	5	35.8	35.8	35.8	17.222	0	4.4624	46360000	5	0.459045	0.200678	0.466837	-0.439056	-0.384477	-0.360446
	1.21424	-0.0686725	P62280	P62280	40S ribosomal protein S11	RPS11	6	6	5	34.2	34.2	26.6	18.431	0	2.3764	128360000	7	-0.00816727	0.037827	0.0446382	-0.00304174	-0.0579238	-0.070754
	1.33751	0.494283	P62316	P62316	Small nuclear ribonucleoprotein Sm D2	SNRPD2	1	1	1	8.5	8.5	8.5	13.527	0	1.02	8122800	1	-0.436807	0.0474563	-0.380783	0.386162	0.109137	0.217416
	1.61389	-0.876375	P62318	P62318	Small nuclear ribonucleoprotein Sm D3	SNRPD3	2	2	2	15.1	15.1	15.1	13.916	0	1.1612	3288700	2	0.215491	0.843448	0.226912	-0.173903	-0.579192	-0.590179
	0.298903	-0.11671	P62424	P62424	60S ribosomal protein L7a	RPL7A	7	7	7	18	18	18	29.995	0	6.4154	135290000	12	0.170103	0.170416	-0.194164	0.126076	-0.111059	-0.218791
	0.316746	0.185371	P62487	P62487	DNA-directed RNA polymerase II subunit RPB7	POLR2G	1	1	1	4.7	4.7	4.7	19.294	0.0022371	0.90406	266790	1	0.00627995	-0.531168	0.218121	-0.0120978	0.257871	0.00357437
	0.836114	0.283601	P63267;P68133;P68032;P62736	P63267;P68133;P68032;P62736	Actin, gamma-enteric smooth muscle;Actin, alpha skeletal muscle;Actin, alpha cardiac muscle 1;Actin, aortic smooth muscle	ACTG2;ACTA1;ACTC1;ACTA2	9	1	1	25	4.3	4.3	41.876	0	2.7437	547190000	7	-0.311621	-0.260274	0.117781	-0.0269256	0.194764	0.22885
	2.49027	-0.608246	P62750	P62750	60S ribosomal protein L23a	RPL23A	2	2	2	5.8	5.8	5.8	17.695	0	2.0262	28375000	4	0.41296	0.28191	0.188792	-0.208837	-0.282539	-0.4497
	0.933855	-0.38933	P62753	P62753	40S ribosomal protein S6	RPS6	3	3	3	14.1	14.1	14.1	28.68	0	5.8098	145340000	5	0.15033	0.502247	-0.0972915	-0.0327659	-0.256038	-0.323901
	0.181357	0.0540368	P62826	P62826	GTP-binding nuclear protein Ran	RAN	4	4	4	19.9	19.9	19.9	24.423	0	26.067	140270000	9	-0.0260429	-0.234344	0.150622	-0.0138392	0.0600514	0.00613308
	0.147042	-0.0368306	P62851	P62851	40S ribosomal protein S25	RPS25	2	2	2	15.2	15.2	15.2	13.742	0	2.1615	48837000	3	0.135977	-0.169859	0.0604186	-0.0534129	-0.0285621	-0.00198078
	0.569598	-0.209884	P62854;Q5JNZ5	P62854;Q5JNZ5	40S ribosomal protein S26;Putative 40S ribosomal protein S26-like 1	RPS26;RPS26P11	2	2	2	20.9	20.9	20.9	13.015	0	14.531	6007000	2	0.00915813	0.380188	-0.103229	0.0334649	-0.178161	-0.198839
	0.677907	-0.219334	P62857	P62857	40S ribosomal protein S28	RPS28	1	1	1	13	13	13	7.8409	0.0072202	0.54602	17308000	1	-0.0134115	0.0701089	0.243591	-0.367612	-0.0320067	0.0419054
	0.338551	-0.0676552	Q9HAV0;P62879;P62873;P16520	Q9HAV0;P62879;P62873;P16520	Guanine nucleotide-binding protein subunit beta-4;Guanine nucleotide-binding protein G(I)/G(S)/G(T) subunit beta-2;Guanine nucleotide-binding protein G(I)/G(S)/G(T) subunit beta-1;Guanine nucleotide-binding protein G(I)/G(S)/G(T) subunit beta-3	GNB4;GNB2;GNB1;GNB3	2	2	2	5.9	5.9	5.9	37.567	0	12.817	15636000	3	-0.0619373	-0.0211167	0.155826	0.0404611	-0.127548	-0.043107
	0.0250983	0.00497087	P62888	P62888	60S ribosomal protein L30	RPL30	3	3	3	15.7	15.7	15.7	12.784	0	1.4995	37401000	4	-0.106375	-0.0172782	0.0874867	0.0392823	-0.0767951	0.0162592
	1.37658	-0.996798	P62899	P62899	60S ribosomal protein L31	RPL31	7	7	7	36	36	36	14.463	0	28.329	850650000	23	0.673168	0.833077	-0.0397601	-0.190305	-0.440624	-0.89298
	0.118348	0.10191	P62906	P62906	60S ribosomal protein L10a	RPL10A	1	1	1	6	6	6	24.831	0	1.2803	11203000	1	0.154211	0.285433	-0.62122	0.304653	-0.0363345	-0.144163
	1.49267	-0.519507	P62917	P62917	60S ribosomal protein L8	RPL8	3	3	3	13.2	13.2	13.2	28.024	0	8.4325	295240000	8	0.299478	0.435345	0.0157266	-0.0634112	-0.35622	-0.388339
	0.336289	0.0752967	P62937;P0DN37;P0DN26;A0A0B4J2A2;A0A075B767;A0A075B759;Q9Y536;F5H284	P62937	Peptidyl-prolyl cis-trans isomerase A;Peptidyl-prolyl cis-trans isomerase A, N-terminally processed	PPIA	4	4	4	23	23	23	18.012	0	4.9681	174850000	10	0.0292339	-0.143655	-0.0272327	0.15613	0.0386243	-0.110519
	0.432594	0.28713	P63010	P63010	AP-2 complex subunit beta	AP2B1	1	1	1	0.9	0.9	0.9	104.55	0.0057582	0.64357	676680	1	-0.0231085	-0.66389	0.227595	-0.018826	0.325423	0.0953894
	0.0772799	0.0547291	P63104	P63104	14-3-3 protein zeta/delta	YWHAZ	6	6	4	26.1	26.1	18.8	27.745	0	110.58	222230000	12	-0.159323	0.00138903	0.0471292	-0.463354	0.29123	0.225507
	0.173087	-0.110516	P63279	P63279	SUMO-conjugating enzyme UBC9	UBE2I	1	1	1	6.3	6.3	6.3	18.007	0	1.1563	4376400	1	0.217002	-0.40303	0.323093	-0.233988	0.0266766	0.0128288
	2.5618	0.766123	Q5VTE0;P68104	Q5VTE0;P68104	Putative elongation factor 1-alpha-like 3;Elongation factor 1-alpha 1	EEF1A1P5;EEF1A1	8	8	2	16.5	16.5	4.1	50.184	0	8.9857	1027800000	20	-0.215296	-0.572658	-0.389944	0.476882	0.345679	0.297912
	1.16461	0.337172	Q9BQE3;Q13748;Q71U36;P68363;P68366;Q9NY65;Q6PEY2;A6NHL2	Q9BQE3;Q13748;Q71U36;P68363;P68366;Q9NY65;Q6PEY2	Tubulin alpha-1C chain;Tubulin alpha-3C/D chain;Tubulin alpha-1A chain;Tubulin alpha-1B chain;Tubulin alpha-4A chain;Tubulin alpha-8 chain;Tubulin alpha-3E chain	TUBA1C;TUBA3C;TUBA1A;TUBA1B;TUBA4A;TUBA8;TUBA3E	6	6	6	16.9	16.9	16.9	49.895	0	10.674	229300000	19	-0.197611	-0.364986	0.0281262	0.0110936	0.24944	0.216512
	0.694006	0.443093	P68371;P04350;Q3ZCM7	P68371;P04350	Tubulin beta-4B chain;Tubulin beta-4A chain	TUBB4B;TUBB4A	6	6	2	17.3	17.3	6.1	49.83	0	41.765	110880000	9	0.234123	-0.193647	-0.733823	0.189003	0.357903	0.0890245
	2.36629	-0.402752	Q71DI3;Q16695;P68431;P84243;Q6NXT2	Q71DI3;Q16695;P68431;P84243	Histone H3.2;Histone H3.1t;Histone H3.1;Histone H3.3	HIST2H3A;HIST3H3;HIST1H3A;H3F3A	3	3	1	16.9	16.9	5.1	15.388	0	2.3579	1749100000	6	0.258699	0.201113	0.115607	-0.107437	-0.229852	-0.295548
	0.58472	-0.743077	P78344	P78344	Eukaryotic translation initiation factor 4 gamma 2	EIF4G2	1	1	1	1	1	1	102.36	0.0072595	0.56211	143050	1	0.569335	-0.311331	0.827902	-0.752963	-0.905102	0.514741
	0.327098	-0.857376	P78371	P78371	T-complex protein 1 subunit beta	CCT2	4	4	4	8	8	8	57.488	0	10.268	135800000	5	-0.398943	2.55143	-0.895135	-0.325431	-0.556867	-0.432479
	0.150491	-0.0426582	P78527	P78527	DNA-dependent protein kinase catalytic subunit	PRKDC	8	8	8	1.9	1.9	1.9	469.08	0	4.9206	26079000	10	0.0224132	0.17795	-0.165084	0.0340543	-0.0343089	-0.0924406
	2.29807	-0.242064	P83731	P83731	60S ribosomal protein L24	RPL24	4	4	4	19.1	19.1	19.1	17.779	0	3.9739	63843000	7	0.0860386	0.15622	0.0921273	-0.0616679	-0.188644	-0.141494
	1.28671	0.250245	Q00610;P53675	Q00610	Clathrin heavy chain 1	CLTC	7	7	7	5.4	5.4	5.4	191.61	0	11.979	34053000	8	0.00823402	-0.177695	-0.234615	0.218409	0.0937886	0.034461
	1.93829	0.259873	Q00839	Q00839	Heterogeneous nuclear ribonucleoprotein U	HNRNPU	5	5	4	6.4	6.4	5.5	90.583	0	2.5698	26561000	4	-0.183479	-0.20054	-0.0345015	0.139954	0.15239	0.0687552
	1.14177	-1.01983	Q01469	Q01469	Fatty acid-binding protein, epidermal	FABP5	2	2	2	13.3	13.3	13.3	15.164	0	1.7399	5192500	2	0.656179	1.13079	-0.285932	-0.58153	-0.568867	-0.408066
	0.796339	-0.074968	Q01518	Q01518	Adenylyl cyclase-associated protein 1	CAP1	1	1	1	2.3	2.3	2.3	51.901	0.0042827	0.79296	0	2	0.0728588	0.0412688	-0.0303855	0.00989676	-0.0544877	-0.096571
	1.22094	-0.7021	Q01664	Q01664	Transcription factor AP-4	TFAP4	1	1	1	3.6	3.6	3.6	38.725	0	1.8868	10252000	2	0.290896	0.689743	0.0437999	-0.00957251	-0.678669	-0.393619
	1.86678	-0.760436	Q02790	Q02790	Peptidyl-prolyl cis-trans isomerase FKBP4;Peptidyl-prolyl cis-trans isomerase FKBP4, N-terminally processed	FKBP4	1	1	1	2	2	2	51.804	0	1.3945	7461200	1	0.246902	0.716564	0.148477	-0.47686	-0.339749	-0.352755
	1.04407	-0.266755	Q02878	Q02878	60S ribosomal protein L6	RPL6	5	5	5	14.6	14.6	14.6	32.728	0	2.7965	147160000	9	0.133598	0.31769	-0.0798659	-0.0823798	-0.202857	-0.143605
	0.164898	-0.187251	Q03001	Q03001	Dystonin	DST	1	1	1	0.1	0.1	0.1	860.65	0.008489	0.48739	0	1	-0.487754	0.140295	0.599625	0.471706	-0.44282	-0.338473
	0.579876	0.224135	Q04637;O43432	Q04637;O43432	Eukaryotic translation initiation factor 4 gamma 1;Eukaryotic translation initiation factor 4 gamma 3	EIF4G1;EIF4G3	2	2	2	1.1	1.1	1.1	175.49	0	1.5995	3863000	2	-0.147803	-0.112976	-0.104134	-0.229083	0.190629	0.345947
	1.4595	-0.659465	Q04941	Q04941	Proteolipid protein 2	PLP2	1	1	1	8.6	8.6	8.6	16.691	0	20.218	54621000	2	0.263643	0.593722	0.103121	-0.0360618	-0.469595	-0.512252
	1.68726	-0.791449	Q05519	Q05519	Serine/arginine-rich splicing factor 11	SRSF11	1	1	1	3.5	3.5	3.5	53.542	0.0096154	0.42762	4537900	1	0.584076	0.480074	0.0943131	-0.100904	-0.553518	-0.561461
	0.570485	-0.466624	Q05639	Q05639	Elongation factor 1-alpha 2	EEF1A2	7	1	1	14.9	2.6	2.6	50.47	0.00982	0.45399	4636600	1	0.136622	0.783113	-0.248511	0.136397	-0.300939	-0.564104
	0.694226	0.146921	Q06830	Q06830	Peroxiredoxin-1	PRDX1	7	7	4	31.7	31.7	18.6	22.11	0	7.095	352570000	16	0.076746	-0.245529	-0.0803103	0.0195031	0.106936	0.0652304
	1.70779	-0.828182	Q07020	Q07020	60S ribosomal protein L18	RPL18	5	5	5	25.5	25.5	25.5	21.634	0	48.104	1135700000	19	0.496616	0.674107	0.0428395	-0.331848	-0.289468	-0.649667
	0.0433128	0.0348965	Q07021	Q07021	Complement component 1 Q subcomponent-binding protein, mitochondrial	C1QBP	1	1	1	5.3	5.3	5.3	31.362	0	4.7557	35925000	2	-0.016943	-0.120714	0.056602	-0.531989	0.272057	0.283566
	0.0218811	-0.0637363	Q07955	Q07955	Serine/arginine-rich splicing factor 1	SRSF1	1	1	1	4	4	4	27.744	0	1.0109	5647400	1	1.06544	0.590882	-1.58943	0.926621	-0.169127	-0.881808
	2.92537	0.53389	Q08211	Q08211	ATP-dependent RNA helicase A	DHX9	3	3	3	3	3	3	140.96	0	1.9348	606430	3	-0.190654	-0.287301	-0.351591	0.333309	0.261033	0.177782
	0.10994	-0.143797	Q08257	Q08257	Quinone oxidoreductase	CRYZ	1	1	1	3.3	3.3	3.3	35.206	0	1.0051	1586200	1	-0.770657	0.770082	0.187561	0.209668	-0.28047	-0.173602
	1.02953	0.387756	Q16576;Q09028	Q16576;Q09028	Histone-binding protein RBBP7;Histone-binding protein RBBP4	RBBP7;RBBP4	1	1	1	1.9	1.9	1.9	47.82	0.0040404	0.67759	11268000	2	-0.00434208	-0.549611	-0.0563912	0.123834	0.237736	0.191354
	0.908657	-0.145046	Q09666	Q09666	Neuroblast differentiation-associated protein AHNAK	AHNAK	3	3	3	2.5	2.5	2.5	629.09	0	1.4225	26063000	3	0.198967	0.0424256	-0.0525327	-0.0613818	-0.10666	-0.0782366
	0.198552	0.153846	Q12874	Q12874	Splicing factor 3A subunit 3	SF3A3	1	1	1	1.8	1.8	1.8	58.848	0.0070547	0.52976	379240	1	-0.394079	-0.106188	0.240789	-0.397433	0.239723	0.359769
	1.49796	0.25108	Q12906;Q96SI9	Q12906	Interleukin enhancer-binding factor 3	ILF3	4	4	4	5.5	5.5	5.5	95.337	0	37.017	34912000	5	-0.2235	-0.0829558	-0.0988746	0.239262	0.0273347	0.0813131
	4.10244	-0.696832	Q13085;O00763	Q13085	Acetyl-CoA carboxylase 1;Biotin carboxylase	ACACA	25	25	25	12.6	12.6	12.6	265.55	0	68.045	692760000	44	0.315887	0.28019	0.420462	-0.364421	-0.356916	-0.35262
	0.462814	-0.606916	Q13148	Q13148	TAR DNA-binding protein 43	TARDBP	1	1	1	2.2	2.2	2.2	44.739	0.0098684	0.46126	0	1	1.1965	-0.651549	0.336712	-0.581414	0.0539699	-0.41164
	1.69062	0.278196	Q13151	Q13151	Heterogeneous nuclear ribonucleoprotein A0	HNRNPA0	5	5	5	19.3	19.3	19.3	30.84	0	4.7622	31692000	5	-0.144863	-0.186984	-0.114157	0.240119	-0.0046649	0.153131
	1.51282	0.467862	Q13162	Q13162	Peroxiredoxin-4	PRDX4	3	1	1	10	4.4	4.4	30.54	0.0096	0.42661	2305900	1	-0.033803	-0.204527	-0.492172	0.324125	0.187602	0.161357
	0.128165	-0.117339	Q13185;P83916	Q13185	Chromobox protein homolog 3	CBX3	3	3	3	22.4	22.4	22.4	20.811	0	8.5474	53989000	5	0.034832	-0.227747	0.340214	-0.653177	0.256653	0.191804
	1.31498	1.14424	Q13200	Q13200	26S proteasome non-ATPase regulatory subunit 2	PSMD2	2	2	2	2.6	2.6	2.6	100.2	0	5.1505	675860	2	-0.450311	-1.34147	0.0467009	0.494677	0.60195	0.591029
	0.425261	-0.189147	Q13263	Q13263	Transcription intermediary factor 1-beta	TRIM28	2	2	2	2.8	2.8	2.8	88.549	0	0.96218	5073100	2	0.125806	0.0984597	0.030745	-0.477938	0.051105	0.114403
	1.98467	0.43592	Q13283	Q13283	Ras GTPase-activating protein-binding protein 1	G3BP1	1	1	1	2.4	2.4	2.4	52.164	0	1.1712	0	1	-0.263055	-0.231949	-0.187586	0.330524	0.269066	0.0255795
	0.16177	0.127994	Q13576	Q13576	Ras GTPase-activating-like protein IQGAP2	IQGAP2	2	1	1	1.1	0.5	0.5	180.58	0.0041408	0.73422	6343400	1	-0.002738	-0.577989	0.360026	-0.176312	0.130617	0.208977
	1.63495	-0.723594	Q13813	Q13813	Spectrin alpha chain, non-erythrocytic 1	SPTAN1	1	1	1	0.5	0.5	0.5	284.54	0.0042644	0.79271	0	1	0.0800829	0.464324	0.512273	-0.654123	-0.310633	-0.149346
	0.471726	0.112102	Q14103	Q14103	Heterogeneous nuclear ribonucleoprotein D0	HNRNPD	3	2	2	8.2	5.9	5.9	38.434	0	1.7861	42338000	3	-0.179796	-0.151744	0.134675	0.00353098	0.0798078	0.0561018
	0.178	-0.0863667	Q14203	Q14203	Dynactin subunit 1	DCTN1	2	2	2	1.4	1.4	1.4	141.69	0	1.4616	6833900	2	-0.0834274	-0.0593591	0.243626	-0.32619	0.196224	-0.0282946
	1.10374	0.343219	Q14240	Q14240	Eukaryotic initiation factor 4A-II;Eukaryotic initiation factor 4A-II, N-terminally processed	EIF4A2	4	1	1	8.8	2.5	2.5	46.402	0.0022272	0.88845	0	1	-0.28506	-0.34761	0.0891309	0.254751	0.159466	0.0719004
	1.56717	-0.148753	Q14315	Q14315	Filamin-C	FLNC	5	3	3	2.3	1.7	1.7	291.02	0	2.7453	19162000	4	0.0282974	0.0800729	0.0860486	-0.101641	-0.00821161	-0.141987
	1.26649	-0.564636	Q14498	Q14498	RNA-binding protein 39	RBM39	1	1	1	2.1	2.1	2.1	59.379	0.0071301	0.53269	1734600	1	0.019104	0.553518	0.245622	-0.0359216	-0.520795	-0.318948
	0.103062	-0.0804764	Q14690	Q14690	Protein RRP5 homolog	PDCD11	1	1	1	1	1	1	208.7	0.0022124	0.87923	1490300	1	-0.0227537	0.32583	-0.211071	0.371176	-0.432455	-0.0881462
	0.417355	-0.19004	Q14697	Q14697	Neutral alpha-glucosidase AB	GANAB	4	4	4	4.9	4.9	4.9	106.87	0	5.2983	32348000	4	0.131475	0.315572	-0.190701	0.132945	-0.292612	-0.154105
	0.101085	0.0675926	Q14974	Q14974	Importin subunit beta-1	KPNB1	3	3	3	3	3	3	97.169	0	5.3739	5855000	5	-0.261485	0.0899863	0.0414004	-0.40151	0.266319	0.207871
	0.0437094	-0.0270535	Q15043	Q15043	Zinc transporter ZIP14	SLC39A14	1	1	1	1.8	1.8	1.8	54.212	0.0058252	0.6503	0	1	-0.136909	0.364014	-0.215233	0.122244	-0.234343	0.0428095
	1.11081	-0.780591	Q15059	Q15059	Bromodomain-containing protein 3	BRD3	1	1	1	1	1	1	79.541	0.0056285	0.6294	1612900	1	0.486284	0.839702	-0.183811	-0.216618	-0.312132	-0.670846
	1.02614	-0.234438	Q15149	Q15149	Plectin	PLEC	4	4	4	0.9	0.9	0.9	531.78	0	4.836	11520000	4	0.0482483	-0.0141082	0.288805	-0.172739	-0.0180831	-0.189546
	0.132843	-0.0720065	Q15185	Q15185	Prostaglandin E synthase 3	PTGES3	1	1	1	6.2	6.2	6.2	18.697	0.0042105	0.75924	6782400	1	0.231609	-0.263765	0.111454	-0.304547	0.132877	0.0349493
	1.51696	-0.611547	Q15233	Q15233	Non-POU domain-containing octamer-binding protein	NONO	3	2	2	6.4	4.7	4.7	54.231	0	2.8722	5917200	2	0.13747	0.592634	0.158507	-0.0915322	-0.449794	-0.404705
	1.25888	0.520412	Q15365;P57721;P57723	Q15365;P57721;P57723	Poly(rC)-binding protein 1;Poly(rC)-binding protein 3;Poly(rC)-binding protein 4	PCBP1;PCBP3;PCBP4	2	2	1	5.9	5.9	3.7	37.497	0	3.1352	53974000	4	-0.316119	-0.498012	0.00480223	-0.00209761	0.362683	0.391322
	0.603793	0.163393	Q15417	Q15417	Calponin-3	CNN3	1	1	1	4.3	4.3	4.3	36.413	0	1.7642	3503700	1	-0.131056	-0.0443778	-0.0983672	-0.0906367	0.302861	0.00415421
	0.729681	-0.372328	Q15819;I3L0A0;Q13404	Q15819;I3L0A0;Q13404	Ubiquitin-conjugating enzyme E2 variant 2;Ubiquitin-conjugating enzyme E2 variant 1	UBE2V2;TMEM189-UBE2V1;UBE2V1	3	3	3	17.2	17.2	17.2	16.363	0	1.7397	27478000	3	0.270481	-0.0589156	0.318219	-0.597688	0.0278096	-0.0173216
	0.889561	0.813794	Q6ZU15;Q16181	Q6ZU15;Q16181	Septin-14;Septin-7	SEPT14;SEPT7	1	1	1	2.1	2.1	2.1	50.024	0.005814	0.64974	0	3	-0.022603	-1.26271	0.0359092	0.312669	0.485354	0.393957
	1.55952	-0.401531	Q16186	Q16186	Proteasomal ubiquitin receptor ADRM1	ADRM1	2	2	2	2.7	2.7	2.7	42.153	0.0040486	0.68571	34644000	2	0.278588	0.303961	-0.00896406	-0.264448	-0.0846629	-0.281898
	1.73717	0.832609	Q16222;Q3KQV9	Q16222;Q3KQV9	UDP-N-acetylhexosamine pyrophosphorylase;UDP-N-acetylgalactosamine pyrophosphorylase;UDP-N-acetylglucosamine pyrophosphorylase;UDP-N-acetylhexosamine pyrophosphorylase-like protein 1	UAP1;UAP1L1	2	2	2	3.8	3.8	3.8	58.768	0	1.3433	6858700	2	-0.729635	-0.516427	-0.0315633	0.281532	0.494594	0.444078
	0.822528	0.460838	Q16629	Q16629	Serine/arginine-rich splicing factor 7	SRSF7	1	1	1	5	5	5	27.366	0.0039683	0.66404	2111300	1	-0.188963	0.138939	-0.669942	0.261948	0.012362	0.388238
	0.0466123	0.0556723	Q16643	Q16643	Drebrin	DBN1	1	1	1	1.7	1.7	1.7	71.428	0	1.1386	3333900	1	-0.288379	-0.286497	0.462655	-0.62783	0.363423	0.319204
	1.12164	-0.449726	Q16795	Q16795	NADH dehydrogenase [ubiquinone] 1 alpha subcomplex subunit 9, mitochondrial	NDUFA9	1	1	1	2.7	2.7	2.7	42.509	0	1.0563	4013100	1	0.34483	0.0208287	0.280222	0.0833096	-0.432513	-0.354094
	1.74798	0.682098	Q16799	Q16799	Reticulon-1	RTN1	1	1	1	1	1	1	83.617	0	1.3233	7426800	2	-0.105809	-0.677952	-0.268095	0.269523	0.307969	0.416947
	0.906972	0.704969	Q16850	Q16850	Lanosterol 14-alpha demethylase	CYP51A1	1	1	1	1.6	1.6	1.6	56.805	0.0057252	0.6378	234870	1	-0.544748	-0.769701	0.228286	0.448152	0.625582	-0.0449886
	1.70872	0.504401	Q16877	Q16877	6-phosphofructo-2-kinase/fructose-2,6-bisphosphatase 4;6-phosphofructo-2-kinase;Fructose-2,6-bisphosphatase	PFKFB4	1	1	1	1.9	1.9	1.9	54.039	0.0042283	0.76377	0	1	-0.185559	-0.107879	-0.491873	0.114123	0.302883	0.310885
	0.0807905	-0.142746	Q16878	Q16878	Cysteine dioxygenase type 1	CDO1	2	2	2	7	7	7	22.972	0	0.90598	27720000	3	-0.722979	0.746329	0.16206	-0.283256	-0.747793	0.78822
	0.422674	-0.106497	Q31612;Q95604	Q31612;Q95604	HLA class I histocompatibility antigen, B-73 alpha chain;HLA class I histocompatibility antigen, Cw-17 alpha chain	HLA-B;HLA-C	1	1	1	2.5	2.5	2.5	40.435	0	1.2408	11303000	1	0.052289	0.0456367	0.0331111	-0.267458	-0.016664	0.0956678
	1.24802	1.25698	Q3T906	Q3T906	N-acetylglucosamine-1-phosphotransferase subunits alpha/beta;N-acetylglucosamine-1-phosphotransferase subunit alpha;N-acetylglucosamine-1-phosphotransferase subunit beta	GNPTAB	1	1	1	0.6	0.6	0.6	143.62	0.0099338	0.46208	0	1	-0.313922	-0.0531001	-1.54716	0.829959	0.53605	0.490755
	0.327331	-0.236919	Q4KWH8	Q4KWH8	1-phosphatidylinositol 4,5-bisphosphate phosphodiesterase eta-1	PLCH1	1	1	1	0.5	0.5	0.5	189.22	0.0068847	0.50478	3309700	1	0.125677	-0.128935	0.329927	-0.660866	0.137595	0.139182
	0.121121	0.259977	Q5SSJ5	Q5SSJ5	Heterochromatin protein 1-binding protein 3	HP1BP3	1	1	1	2	2	2	61.206	0	1.23	1328200	1	0.525057	0.578055	-1.52179	0.846523	-0.350075	-0.135192
	1.5354	-0.529669	Q5TEC6	Q5TEC6	Histone H3	HIST2H3PS2	3	1	1	19.9	8.1	8.1	15.43	0	1.2271	16291000	2	0.192282	0.0794358	0.494075	-0.27821	-0.0992885	-0.445716
	0.989454	0.373081	Q6N021	Q6N021	Methylcytosine dioxygenase TET2	TET2	2	2	2	0.8	0.8	0.8	223.81	0.005618	0.62924	49990000	2	-0.189856	-0.425582	0.0271077	-0.0601039	0.276759	0.314258
	0.84389	-0.353013	Q6P2Q9	Q6P2Q9	Pre-mRNA-processing-splicing factor 8	PRPF8	6	6	6	2.8	2.8	2.8	273.6	0	4.8445	35111000	6	0.197395	0.405762	-0.102346	0.0634618	-0.345584	-0.276105
	1.01406	-1.49128	Q6ZN19	Q6ZN19	Zinc finger protein 841	ZNF841	1	1	1	1.5	1.5	1.5	93.147	0.006993	0.52079	8621600	1	1.27348	1.33361	-0.398882	0.0260367	-1.08015	-1.21151
	1.92434	-0.908078	Q6ZN44	Q6ZN44	Netrin receptor UNC5A	UNC5A	1	1	1	1.2	1.2	1.2	92.93	0.0097087	0.4429	3535500	1	0.242521	0.670799	0.420087	-0.150082	-0.715782	-0.524962
	1.31019	0.192192	Q71UM5	Q71UM5	40S ribosomal protein S27-like	RPS27L	2	1	1	28.6	13.1	13.1	9.4771	0	1.4371	21274000	1	-0.189249	-0.0312238	-0.0965257	0.183362	0.0668378	0.00937939
	0.435908	0.249572	Q7KZF4	Q7KZF4	Staphylococcal nuclease domain-containing protein 1	SND1	2	2	2	2	2	2	102	0	2.383	17454000	2	0.221743	-0.543336	-0.0814757	0.280736	-0.0750508	0.139962
	1.57972	-0.981606	Q7L014	Q7L014	Probable ATP-dependent RNA helicase DDX46	DDX46	2	2	2	2	2	2	117.36	0	2.0644	4108100	2	0.515196	0.897268	0.0312362	-0.232572	-0.586617	-0.681929
	2.04599	-0.301565	Q7RTV0	Q7RTV0	PHD finger-like domain-containing protein 5A	PHF5A	1	1	1	7.3	7.3	7.3	12.405	0.0057915	0.64824	2139400	1	0.152951	0.216076	0.0546098	-0.2411	-0.144458	-0.095499
	0.779096	0.147334	Q86VP6	Q86VP6	Cullin-associated NEDD8-dissociated protein 1	CAND1	4	4	4	4.3	4.3	4.3	136.37	0	3.3624	11310000	5	-0.0881891	0.0370421	-0.198564	0.117369	-0.0448689	0.119791
	0.00609988	0.00241693	Q8IUG5	Q8IUG5	Unconventional myosin-XVIIIb	MYO18B	2	2	2	0.7	0.7	0.7	285.18	0.0042373	0.77953	488070	2	-0.0370264	-0.210173	0.214864	-0.0898423	0.0297408	0.035017
	0.707155	-0.821247	Q8N163	Q8N163	Cell cycle and apoptosis regulator protein 2	CCAR2	9	9	9	10.6	10.6	10.6	102.9	0	10.867	148230000	17	0.91144	0.807831	-0.516111	0.0667291	-0.485652	-0.841659
	1.32171	-0.894629	Q8N4Y2	Q8N4Y2	EF-hand calcium-binding domain-containing protein 4A	CRACR2B	1	1	1	4.3	4.3	4.3	44.956	0	1.0775	51980000	2	0.0788994	0.987426	0.246909	-0.156712	-0.610151	-0.603788
	0.117874	-0.048371	Q8NC51	Q8NC51	Plasminogen activator inhibitor 1 RNA-binding protein	SERBP1	4	4	4	11.3	11.3	11.3	44.965	0	3.7621	18335000	4	0.0841875	-0.17035	0.13001	-0.264026	0.0499539	0.112807
	0.815323	-1.56675	Q8NCM2	Q8NCM2	Potassium voltage-gated channel subfamily H member 5	KCNH5	1	1	1	0.9	0.9	0.9	111.88	0.0055351	0.6024	2992200	1	0.382789	-0.372468	2.31109	-1.41816	-0.887499	-0.0731678
	1.7298	-0.418879	Q8TEM1	Q8TEM1	Nuclear pore membrane glycoprotein 210	NUP210	1	1	1	0.7	0.7	0.7	205.11	0	1.0908	631620	1	0.192413	0.200744	0.206452	-0.189249	-0.0463176	-0.421461
	0.959395	0.531253	Q8WUD1	Q8WUD1	Ras-related protein Rab-2B	RAB2B	7	2	2	38	11.6	11.6	24.214	0	1.3127	8628400	2	-0.290828	0.159838	-0.694598	0.412479	0.153407	0.202285
	1.25704	-0.716838	Q8WUH6	Q8WUH6	Transmembrane protein 263	TMEM263	1	1	1	8.6	8.6	8.6	11.748	0.0055249	0.60026	516270	1	0.204015	0.133896	0.708635	-0.751728	-0.254597	-0.0976429
	1.37724	-1.07287	Q8WXH2	Q8WXH2	Junctophilin-3	JPH3	1	1	1	1.5	1.5	1.5	81.468	0.0040816	0.70261	18456000	1	0.53245	0.975946	0.0721974	-0.736182	-0.0442767	-0.857555
	1.1116	1.07444	Q92598	Q92598	Heat shock protein 105 kDa	HSPH1	1	1	1	1.5	1.5	1.5	96.864	0	0.96779	336770	1	-0.232654	-1.23597	-0.171753	-0.0629811	0.791072	0.854865
	0.10148	-0.0475918	Q92804;P35637	Q92804;P35637	TATA-binding protein-associated factor 2N;RNA-binding protein FUS	TAF15;FUS	2	2	2	7.6	7.6	7.6	61.829	0	0.9544	9355600	2	0.0555944	0.0462565	-0.0591741	-0.354533	0.0658851	0.188549
	0.885449	0.299404	Q92841	Q92841	Probable ATP-dependent RNA helicase DDX17	DDX17	3	2	2	3.4	2.3	2.3	80.272	0	1.9045	11811000	2	0.028367	-0.0888715	-0.41731	0.240282	0.206542	-0.0264282
	0.0296932	-0.0234836	Q92945	Q92945	Far upstream element-binding protein 2	KHSRP	6	6	5	7.9	7.9	6.9	73.114	0	2.9773	38294000	7	-0.15217	-0.00224447	0.160931	-0.521522	0.214167	0.243421
	1.37725	0.424341	Q92973	Q92973	Transportin-1	TNPO1	1	1	1	1.2	1.2	1.2	102.35	0.0039062	0.65239	5145300	1	-0.320015	-0.364063	0.0188565	0.04705	0.27735	0.283402
	0.399081	-0.202778	Q92994	Q92994	Transcription factor IIIB 90 kDa subunit	BRF1	1	1	1	1.2	1.2	1.2	73.839	0.004	0.67066	24555000	2	0.200783	-0.046143	0.120816	-0.496175	0.188757	-0.0254602
	1.3659	0.226072	Q969E2	Q969E2	Secretory carrier-associated membrane protein 4	SCAMP4	1	1	1	3.5	3.5	3.5	25.728	0.0039216	0.65536	2503300	1	-0.0865517	-0.0598064	-0.221459	0.114806	-0.00382376	0.199416
	0.219047	-0.0928179	Q96AE4	Q96AE4	Far upstream element-binding protein 1	FUBP1	2	1	1	2.5	1.4	1.4	67.56	0.0071942	0.54189	2142700	1	0.348842	-0.112756	-0.125569	0.043201	-0.141531	-0.0696077
	0.168564	-0.0607761	Q96AG4	Q96AG4	Leucine-rich repeat-containing protein 59	LRRC59	2	2	2	5.5	5.5	5.5	34.93	0	1.3831	1629700	2	0.0333357	-0.212456	0.241575	0.0249181	-0.0447373	-0.100055
	2.53189	-0.215787	Q96BY7	Q96BY7	Autophagy-related protein 2 homolog B	ATG2B	1	1	1	0.5	0.5	0.5	232.76	0.0068376	0.49253	0	1	0.126289	0.0734105	0.0952716	-0.0673471	-0.16984	-0.115203
	3.57651	-0.66667	Q96C36	Q96C36	Pyrroline-5-carboxylate reductase 2	PYCR2	1	1	1	3.1	3.1	3.1	33.637	0	1.1167	20029000	1	0.28157	0.301324	0.3884	-0.269588	-0.422012	-0.337117
	1.38035	-0.481128	Q96C86	Q96C86	m7GpppX diphosphatase	DCPS	2	2	2	6.8	6.8	6.8	38.608	0	3.0175	8475300	2	0.479468	0.283131	-0.0696168	-0.253453	-0.2041	-0.292848
	0.0489393	-0.0118335	Q96KS9	Q96KS9	Protein FAM167A	FAM167A	1	1	1	5.1	5.1	5.1	24.182	0.0056497	0.62958	17006000	3	-0.042985	0.054934	-0.0229087	0.0936789	-0.165036	0.0248966
	1.35295	-0.348539	Q96N66	Q96N66	Lysophospholipid acyltransferase 7	MBOAT7	2	2	2	2.8	2.8	2.8	52.764	0	1.9041	7083800	2	0.0690956	0.131104	0.293899	-0.0531392	-0.380373	-0.118006
	0.858931	-0.0937783	Q99436	Q99436	Proteasome subunit beta type-7	PSMB7	1	1	1	3.2	3.2	3.2	29.965	0	1.3685	2664600	1	-0.048768	0.11995	0.0407767	-0.0589118	-0.0307555	-0.0797091
	1.14017	-0.32922	Q99459	Q99459	Cell division cycle 5-like protein	CDC5L	1	1	1	1.2	1.2	1.2	92.25	0	1.6427	0	1	-0.0212564	0.307918	0.178459	-0.171465	-0.0087657	-0.342308
	0.990304	0.450803	Q99714	Q99714	3-hydroxyacyl-CoA dehydrogenase type-2	HSD17B10	1	1	1	8.8	8.8	8.8	26.923	0	2.2048	2606300	1	-0.0135374	-0.124665	-0.566712	0.234571	0.431825	-0.0189018
	1.75799	-0.988239	Q99759	Q99759	Mitogen-activated protein kinase kinase kinase 3	MAP3K3	2	2	2	6.5	6.5	6.5	70.897	0.0071174	0.53236	108390000	2	0.464954	0.859931	0.128767	-0.232088	-0.586479	-0.6925
	2.6303	-0.582597	Q99798	Q99798	Aconitate hydratase, mitochondrial	ACO2	3	3	3	5	5	5	85.424	0	7.4365	15104000	3	0.209261	0.315181	0.320745	-0.147807	-0.381131	-0.373667
	1.07017	0.51558	Q99832	Q99832	T-complex protein 1 subunit eta	CCT7	4	4	3	8.5	8.5	6.6	59.366	0	15.314	7230300	4	-0.699908	-0.0783944	-0.0237784	0.356332	0.130969	0.25736
	1.36733	0.580016	Q99873;Q9NR22	Q99873;Q9NR22	Protein arginine N-methyltransferase 1;Protein arginine N-methyltransferase 8	PRMT1;PRMT8	2	2	2	6.4	6.4	6.4	41.515	0	2.2584	8577000	2	0.0566263	-0.470291	-0.48507	0.438683	0.262683	0.139946
	1.02024	0.24962	Q9BR76	Q9BR76	Coronin-1B	CORO1B	1	1	1	1.6	1.6	1.6	54.234	0.0072333	0.55367	290560	1	-0.086628	-0.240588	-0.0759254	0.0999904	-0.0529475	0.298677
	1.05763	-0.225779	Q9BVC6	Q9BVC6	Transmembrane protein 109	TMEM109	1	1	1	3.7	3.7	3.7	26.21	0.0071048	0.53222	18025000	1	0.281184	-0.0408578	0.0696311	-0.0601287	-0.175883	-0.131369
	2.15945	0.456129	Q9BVM2	Q9BVM2	Protein DPCD	DPCD	3	3	3	13.3	13.3	13.3	23.239	0	2.5544	99291000	3	-0.13801	-0.189802	-0.385091	0.310357	0.148432	0.196696
	0.125486	-0.127675	Q9BZE4	Q9BZE4	Nucleolar GTP-binding protein 1	GTPBP4	2	2	2	2.8	2.8	2.8	73.964	0	1.4665	1568100	2	-0.104801	0.752737	-0.485135	-0.0252805	-0.209406	0.0144634
	1.14335	0.737178	Q9BZH6	Q9BZH6	WD repeat-containing protein 11	WDR11	1	1	1	0.7	0.7	0.7	136.68	0.0056818	0.63397	3066500	1	-0.885628	-0.0631881	-0.185661	0.655147	0.0962663	0.325645
	1.20587	-0.584397	Q9H8H2	Q9H8H2	Probable ATP-dependent RNA helicase DDX31	DDX31	1	1	1	1.3	1.3	1.3	94.086	0	4.6966	0	1	0.357178	0.556926	-0.0662179	-0.127547	-0.211092	-0.566667
	1.90302	-0.591948	Q9NQ29;Q9Y383	Q9NQ29;Q9Y383	Putative RNA-binding protein Luc7-like 1;Putative RNA-binding protein Luc7-like 2	LUC7L;LUC7L2	1	1	1	2.2	2.2	2.2	43.727	0.0039526	0.66129	7341900	1	0.355227	0.418866	0.0851169	-0.144254	-0.311612	-0.460767
	0.887847	-1.11857	Q9NQX1	Q9NQX1	PR domain zinc finger protein 5	PRDM5	1	1	1	1.3	1.3	1.3	73.09	0	1.0648	0	1	-0.496316	1.21223	0.933237	-0.135953	-1.01661	-0.55401
	0.0920988	-0.0885267	Q9NTI5	Q9NTI5	Sister chromatid cohesion protein PDS5 homolog B	PDS5B	3	3	3	1.9	1.9	1.9	164.67	0	1.3589	337610	3	0.274417	0.380042	-0.550377	0.296241	-0.198581	-0.259159
	0.715178	-0.555229	Q9NV06	Q9NV06	DDB1- and CUL4-associated factor 13	DCAF13	1	1	1	2.5	2.5	2.5	51.402	0	1.2804	5871600	1	0.245085	0.633843	-0.0747933	0.282163	-0.478947	-0.664768
	0.791573	-0.665324	Q9NZB2	Q9NZB2	Constitutive coactivator of PPAR-gamma-like protein 1	FAM120A	1	1	1	0.7	0.7	0.7	121.89	0.0097561	0.44896	3604100	1	-0.233884	0.186827	1.01633	-0.440226	-0.49298	-0.0934896
	1.11024	0.448078	Q9P035	Q9P035	Very-long-chain (3R)-3-hydroxyacyl-CoA dehydratase 3	HACD3	1	1	1	2.2	2.2	2.2	43.159	0.0039604	0.6619	1867600	1	-0.224129	0.0790725	-0.55577	0.203182	0.135631	0.304594
	1.33879	-0.349508	Q9P2E9	Q9P2E9	Ribosome-binding protein 1	RRBP1	3	3	3	14.3	14.3	14.3	152.47	0	3.6537	9459600	4	-0.00525188	0.293849	0.206955	-0.256841	-0.0172153	-0.278915
	2.06992	0.900772	Q9UBE0	Q9UBE0	SUMO-activating enzyme subunit 1;SUMO-activating enzyme subunit 1, N-terminally processed	SAE1	1	1	1	2.3	2.3	2.3	38.449	0.0041068	0.71743	251490	1	-0.368486	-0.730433	-0.280951	0.351431	0.690272	0.280745
	0.0554562	-0.078763	Q9UBT2	Q9UBT2	SUMO-activating enzyme subunit 2	UBA2	1	1	1	1.4	1.4	1.4	71.223	0.0084317	0.481	7810600	1	0.446592	0.12213	-0.479287	0.766569	-0.421867	-0.491555
	0.0827184	-0.0704829	Q9UKM9	Q9UKM9	RNA-binding protein Raly	RALY	3	3	3	9.5	9.5	9.5	32.463	0	2.1232	4913800	3	0.331091	0.252863	-0.50694	0.168445	0.00382376	-0.306704
	1.03809	0.295884	Q9ULV4	Q9ULV4	Coronin-1C	CORO1C	2	2	2	4.2	4.2	4.2	53.248	0	1.0031	883960	2	-0.406185	0.00987005	-0.076221	0.106497	0.0852399	0.223379
	0.413051	0.341661	Q9ULW0	Q9ULW0	Targeting protein for Xklp2	TPX2	1	1	1	1.1	1.1	1.1	85.652	0.0057143	0.6378	212160	1	0.282166	-0.835603	0.0122361	0.337427	0.160365	-0.0140104
	0.00314808	0.00156275	Q9UMS4	Q9UMS4	Pre-mRNA-processing factor 19	PRPF19	1	1	1	2.8	2.8	2.8	55.18	0.0069085	0.50529	0	1	0.256201	-0.00707293	-0.28018	-0.0617518	0.088141	-0.0527535
	1.86942	-0.824451	Q9UNN5	Q9UNN5	FAS-associated factor 1	FAF1	1	1	1	3.2	3.2	3.2	73.953	0.0040984	0.71425	13786000	1	0.177681	0.583623	0.446661	-0.113763	-0.604849	-0.546776
	0.77579	-0.702507	Q9UPA5	Q9UPA5	Protein bassoon	BSN	1	1	1	0.2	0.2	0.2	416.46	0.0096774	0.43659	658990000	3	0.157814	0.869305	-0.0020709	0.274006	-0.607631	-0.748849
	1.43474	0.365401	Q9Y3E5	Q9Y3E5	Peptidyl-tRNA hydrolase 2, mitochondrial	PTRH2	1	1	1	8.4	8.4	8.4	19.193	0	1.5608	1210500	1	-0.345743	-0.00138903	-0.22968	0.120044	0.103356	0.295992
	0.495604	0.561221	Q9Y3F4	Q9Y3F4	Serine-threonine kinase receptor-associated protein	STRAP	1	1	1	2.3	2.3	2.3	38.438	0.0069808	0.52031	374320	1	0.567061	-0.455031	-0.982574	-0.105646	0.387198	0.531568
	1.31664	-1.11616	Q9Y3Y2	Q9Y3Y2	Chromatin target of PRMT1 protein	CHTOP	3	3	3	14.5	14.5	14.5	26.396	0	6.7524	20956000	5	0.564804	1.20803	-0.127306	-0.512147	-0.438949	-0.751851
	1.23588	0.812131	Q9Y490	Q9Y490	Talin-1	TLN1	2	2	2	0.9	0.9	0.9	269.76	0	1.6356	664220	3	-0.689374	0.0651002	-0.622633	0.0955949	0.338666	0.755224
	0.0863253	0.0846783	Q9Y4L1	Q9Y4L1	Hypoxia up-regulated protein 1	HYOU1	1	1	1	0.8	0.8	0.8	111.33	0.0057034	0.63652	1373100	1	0.492372	-0.457368	-0.190731	0.418859	-0.268107	-0.0524435
	0.613675	0.244664	Q9Y5N5	Q9Y5N5	HemK methyltransferase family member 2	N6AMT1	1	1	1	5.1	5.1	5.1	22.9	0	2.3206	3138100	1	-0.275291	-0.34078	0.220366	0.137596	0.0617318	0.138958
	1.00801	-0.76185	Q9Y5P8	Q9Y5P8	Serine/threonine-protein phosphatase 2A regulatory subunit B subunit beta	PPP2R3B	1	1	1	1.7	1.7	1.7	65.06	0.0055866	0.61927	0	1	0.392913	0.934197	-0.213045	-0.145613	-0.567074	-0.458798
	0.255012	0.107947	Q9Y678	Q9Y678	Coatomer subunit gamma-1	COPG1	2	2	2	2.2	2.2	2.2	97.717	0	1.9778	2155000	2	0.168206	0.0275836	-0.38642	0.0109029	0.0907483	0.0315609
	0.692974	-0.0983464	Q9Y6C9	Q9Y6C9	Mitochondrial carrier homolog 2	MTCH2	1	1	1	6.9	6.9	6.9	33.331	0	0.93929	3985900	1	0.122996	0.0429225	-0.0471091	0.0117087	-0.133581	-0.0543575

## Sheet: S4 COS-7 MS3 - statin
Significant	-LOG(P-value)	Log2(fold change)	Protein IDs	Majority protein IDs	Protein names	Gene names	Peptides	Razor + unique peptides	Unique peptides	Sequence coverage [%]	Unique + razor sequence coverage [%]	Unique sequence coverage [%]	Mol. weight [kDa]	Q-value	Score	Intensity	MS/MS count	Normalized Log2(Reporter Intensity) FPP 1	Normalized Log2(Reporter Intensity) FPP 2	Normalized Log2(Reporter Intensity) FPP 3	Normalized Log2(Reporter Intensity) C15AlkOPP 1	Normalized Log2(Reporter Intensity) C15AlkOPP 2	Normalized Log2(Reporter Intensity) C15AlkOPP 3
+	4.06862	1.64438	O15498	O15498	Synaptobrevin homolog YKT6	YKT6	6	6	6	32.8	32.8	32.8	22.417	0	45.049	432470000	10	-0.856144	-0.696112	-0.902586	0.708475	0.790672	0.979151
+	5.01596	3.18671	O60884	O60884	DnaJ homolog subfamily A member 2	DNAJA2	5	5	5	16.7	16.7	16.7	45.745	0	49.16	504140000	7	-1.483	-1.65845	-1.62688	1.69495	1.69966	1.39718
+	3.52318	1.22466	O75781	O75781	Paralemmin-1	PALM	6	6	6	21.7	21.7	21.7	42.075	0	140.12	378730000	14	-0.730745	-0.62464	-0.469881	0.555937	0.533997	0.758791
+	5.1534	2.97973	P01111;P01112	P01111;P01112	GTPase NRas;GTPase HRas;GTPase HRas, N-terminally processed	NRAS;HRAS	3	3	1	20.1	20.1	7.9	21.229	0	53.447	546090000	5	-1.33647	-1.48653	-1.63486	1.41427	1.57741	1.48964
+	3.70063	3.69916	P01116	P01116	GTPase KRas;GTPase KRas, N-terminally processed	KRAS	3	1	1	20.1	7.9	7.9	21.656	0	7.1716	94962000	1	-1.31465	-2.17886	-2.0435	1.78669	2.03443	1.73935
+	5.54082	2.7715	P20700	P20700	Lamin-B1	LMNB1	27	27	24	42.3	42.3	39.4	66.408	0	323.31	10062000000	58	-1.38361	-1.2858	-1.47611	1.29967	1.46412	1.40518
+	5.4423	3.51516	P31689	P31689	DnaJ homolog subfamily A member 1	DNAJA1	4	4	4	14.4	14.4	14.4	44.868	0	63.801	807100000	8	-1.626	-1.75345	-1.88155	1.63427	1.84434	1.80585
+	3.14457	1.88932	P40855	P40855	Peroxisomal biogenesis factor 19	PEX19	3	3	3	12.7	12.7	12.7	32.806	0	18.484	134480000	3	-0.844889	-0.999945	-0.977415	0.790272	0.718445	1.33699
+	4.20092	2.04696	P55209	P55209	Nucleosome assembly protein 1-like 1	NAP1L1	4	3	3	10.2	7.7	7.7	45.374	0	23.499	291050000	6	-0.881355	-1.15579	-1.02157	0.908552	0.978456	1.19516
+	4.09426	1.35901	P62070	P62070	Ras-related protein R-Ras2	RRAS2	5	5	4	25.5	25.5	20.1	23.399	0	97.538	1005900000	13	-0.650272	-0.585203	-0.791302	0.578533	0.770412	0.701296
+	4.13487	2.32598	Q03252	Q03252	Lamin-B2	LMNB2	23	20	20	38.5	35.8	35.8	69.948	0	323.31	6173400000	40	-1.10063	-1.09198	-1.28464	0.922783	1.31831	1.25961
+	3.54726	2.25462	Q12974;Q93096	Q12974;Q93096	Protein tyrosine phosphatase type IVA 2;Protein tyrosine phosphatase type IVA 1	PTP4A2;PTP4A1	1	1	1	8.4	8.4	8.4	19.127	0	6.8513	45972000	1	-0.922676	-0.951732	-1.4958	1.0672	1.16635	1.16012
+	4.2741	2.13323	Q15382	Q15382	GTP-binding protein Rheb	RHEB	3	3	3	19	19	19	20.497	0	57.549	145480000	4	-0.901167	-1.26362	-1.02332	0.975119	1.10321	1.13324
+	2.7133	1.83618	Q5VW32	Q5VW32	BRO1 domain-containing protein BROX	BROX	1	1	1	2.2	2.2	2.2	46.476	0	14.532	40526000	2	-0.692741	-1.19983	-0.849963	0.517584	1.06841	1.18001
+	3.68686	2.46274	Q99733	Q99733	Nucleosome assembly protein 1-like 4	NAP1L4	4	4	3	10.7	10.7	8	42.823	0	200.81	233940000	5	-1.07598	-1.5891	-1.01731	1.21455	1.14882	1.34246
+	2.63738	1.2322	O95164	O95164	Ubiquitin-like protein 3	UBL3	3	3	3	32.5	32.5	32.5	13.157	0	54.238	16228000	5	-0.821903	-0.433704	-0.580955	0.89192	0.524294	0.44381
+	4.70024	1.93787	P09543	P09543	2,3-cyclic-nucleotide 3-phosphodiesterase	CNP	14	14	14	30.9	30.9	30.9	47.578	0	183.08	2131600000	23	-0.855699	-1.03829	-1.0011	0.855272	1.06304	1.00022
+	3.47981	1.21512	P10301	P10301	Ras-related protein R-Ras	RRAS	3	2	2	19.7	14.7	14.7	23.48	0	11.8	17822000	3	-0.782179	-0.563149	-0.46563	0.710844	0.569592	0.553978
+	4.88173	2.8015	P11233	P11233	Ras-related protein Ral-A	RALA	4	4	3	23.3	23.3	18	23.567	0	172.03	540710000	7	-1.25667	-1.43609	-1.49775	1.25812	1.53461	1.42124
+	3.70534	1.73988	P11234	P11234	Ras-related protein Ral-B	RALB	3	2	2	13.6	8.3	8.3	23.408	0	12.484	97655000	3	-0.963295	-0.705425	-0.929373	0.667946	1.01719	0.936424
+	2.68466	5.24924	P60953	P60953	Cell division control protein 42 homolog	CDC42	3	3	3	16.8	16.8	16.8	21.258	0	36.614	1997000000	9	-2.02368	-1.75202	-4.08643	2.56128	2.61889	2.70541
+	5.68953	3.41739	P61224;A0A0J9YXB3;A6NIZ1	P61224;A0A0J9YXB3;A6NIZ1	Ras-related protein Rap-1b;Ras-related protein Rap-1b-like protein	RAP1B	5	5	1	35.3	35.3	8.2	20.825	0	63.088	1793400000	12	-1.62349	-1.72716	-1.7637	1.61618	1.85151	1.67012
+	5.8712	2.62038	P61225	P61225	Ras-related protein Rap-2b	RAP2B	5	5	3	29	29	17.5	20.504	0	51.771	295410000	7	-1.31584	-1.33041	-1.2726	1.21605	1.4038	1.32244
+	5.08627	3.09507	P61586;P08134	P61586	Transforming protein RhoA	RHOA	3	3	3	13.5	13.5	13.5	21.768	0	19.664	397020000	5	-1.53618	-1.50194	-1.59276	1.35236	1.60745	1.69453
+	2.71367	1.74292	P62745	P62745	Rho-related GTP-binding protein RhoB	RHOB	1	1	1	4.1	4.1	4.1	22.123	0.0040404	6.199	397840000	1	-1.33754	-0.627594	-0.637516	0.973484	0.858578	0.794045
+	3.84699	1.8036	P62834	P62834	Ras-related protein Rap-1A	RAP1A	5	1	1	35.3	8.2	8.2	20.987	0.001056	6.3542	169060000	1	-1.07604	-0.793522	-0.824112	0.905565	1.06154	0.750027
+	3.40021	4.67507	P63000;P15153;P60763	P63000;P15153	Ras-related C3 botulinum toxin substrate 1;Ras-related C3 botulinum toxin substrate 2	RAC1;RAC2	3	3	3	17.7	17.7	17.7	21.45	0	20.509	1302200000	8	-1.9781	-1.91418	-3.1086	2.70155	2.15046	2.17233
+	2.87137	2.74915	P84095	P84095	Rho-related GTP-binding protein RhoG	RHOG	4	4	4	32.5	32.5	32.5	21.308	0	42.317	202640000	6	-1.10618	-1.00222	-2.00359	1.11179	1.53817	1.48549
+	3.2805	2.03646	Q9UBI6	Q9UBI6	Guanine nucleotide-binding protein G(I)/G(S)/G(O) subunit gamma-12	GNG12	1	1	1	15.3	15.3	15.3	8.0061	0.0039254	6.1573	364940000	3	-1.24498	-0.889879	-0.908104	1.31422	0.749399	1.0028
+	4.14243	0.821152	Q9Y3L5;P10114	Q9Y3L5;P10114	Ras-related protein Rap-2c;Ras-related protein Rap-2a	RAP2C;RAP2A	4	2	2	24.6	13.1	13.1	20.745	0	42.877	0	2	-0.453558	-0.441618	-0.324823	0.419563	0.456808	0.367086
+	3.02051	0.975936	O95716	O95716	Ras-related protein Rab-3D	RAB3D	3	2	2	12.8	9.1	9.1	24.267	0	11.824	88224000	2	-0.566126	-0.280619	-0.605433	0.445368	0.582609	0.447655
+	3.2101	1.47021	P20338;P61018	P20338;P61018	Ras-related protein Rab-4A;Ras-related protein Rab-4B	RAB4A;RAB4B	3	3	3	16.5	16.5	16.5	24.389	0	18.643	89385000	3	-0.494474	-0.713953	-0.985166	0.713455	0.667456	0.836136
+	3.45171	1.10551	P20339	P20339	Ras-related protein Rab-5A	RAB5A	7	4	4	39.1	24.2	24.2	23.658	0	40.736	427890000	9	-0.61404	-0.562366	-0.470129	0.387911	0.594097	0.687986
+	7.76719	3.8512	P20340	P20340	Ras-related protein Rab-6A	RAB6A	8	8	3	47.1	47.1	16.8	23.593	0	99.119	12908000000	19	-1.97146	-1.90977	-1.88384	1.91195	1.94916	1.92742
+	5.2802	2.80674	P51148;K7ERQ8	P51148;K7ERQ8	Ras-related protein Rab-5C	RAB5C	8	8	5	47.7	47.7	32.9	23.482	0	179.53	3986400000	23	-1.29845	-1.36773	-1.53221	1.31356	1.48824	1.42004
+	4.4664	1.7362	P51149	P51149	Ras-related protein Rab-7a	RAB7A	11	11	11	57	57	57	23.489	0	98.514	5286800000	25	-0.830713	-0.87031	-0.891546	0.706614	0.97151	0.937906
+	4.64701	2.17472	P51151;Q9NP90	P51151	Ras-related protein Rab-9A	RAB9A	3	3	3	19.9	19.9	19.9	22.837	0	29.836	5435700	3	-0.99612	-1.00408	-1.25015	0.996403	1.14723	1.13017
+	5.77731	3.33347	P61006	P61006	Ras-related protein Rab-8A	RAB8A	9	9	5	43.5	43.5	23.7	23.668	0	150.9	4411400000	24	-1.60999	-1.65161	-1.72687	1.56803	1.80076	1.64314
+	4.507	1.36172	P61019	P61019	Ras-related protein Rab-2A	RAB2A	8	8	3	50.9	50.9	20.3	23.545	0	101.84	2313100000	18	-0.692314	-0.64113	-0.697405	0.63501	0.809345	0.609951
+	3.60515	3.1023	P61020	P61020	Ras-related protein Rab-5B	RAB5B	6	3	3	33.5	18.6	18.6	23.707	0	135.45	624330000	9	-1.4807	-1.15506	-2.00596	1.47631	1.62267	1.5662
+	4.56456	4.13215	P61026	P61026	Ras-related protein Rab-10	RAB10	7	6	5	35	29.5	26	22.541	0	54.948	4370500000	8	-1.81032	-1.94682	-2.42935	2.11883	2.09444	1.99668
+	5.63337	2.29618	P61106	P61106	Ras-related protein Rab-14	RAB14	7	7	7	43.3	43.3	43.3	23.897	0	54.074	3044600000	18	-1.08874	-1.09605	-1.24775	1.11795	1.1997	1.13834
+	4.52263	2.47981	P62491;Q15907;P57735	P62491;Q15907	Ras-related protein Rab-11A;Ras-related protein Rab-11B	RAB11A;RAB11B	11	11	11	58.3	58.3	58.3	24.393	0	90.919	8220300000	23	-1.04051	-1.3151	-1.35238	1.15878	1.37085	1.20182
+	3.17472	2.75598	P62820	P62820	Ras-related protein Rab-1A	RAB1A	9	7	3	52.2	43.4	18.5	22.677	0	83.013	6551200000	18	-1.46068	-1.28019	-1.38138	1.04315	1.94507	1.15749
+	4.2213	1.73422	Q13636	Q13636	Ras-related protein Rab-31	RAB31	2	1	1	13.9	8.2	8.2	21.569	0	6.7461	6730000	2	-0.850343	-0.997695	-0.741566	0.908581	0.958406	0.746073
+	5.24283	3.65373	Q15286	Q15286	Ras-related protein Rab-35	RAB35	6	6	6	30.8	30.8	30.8	23.025	0	130.61	2022900000	17	-1.66838	-1.78667	-2.01381	1.81706	1.92853	1.74674
+	3.26552	2.32406	Q6IQ22	Q6IQ22	Ras-related protein Rab-12	RAB12	1	1	1	4.1	4.1	4.1	27.248	0	8.7502	10493000	1	-1.07705	-0.813675	-1.58363	1.08024	1.18689	1.23068
+	3.65584	1.4042	Q86YS6	Q86YS6	Ras-related protein Rab-43	RAB43	1	1	1	6.6	6.6	6.6	23.339	0.010821	5.9138	2676900	1	-0.513158	-0.811655	-0.769751	0.778069	0.588616	0.751339
+	6.69193	3.91763	Q92930;P59190;P20337;Q96E17	Q92930	Ras-related protein Rab-8B	RAB8B	6	2	2	32.9	13	13	23.584	0	18.031	38074000	3	-1.9568	-1.87349	-2.03441	1.91806	2.00758	1.96254
+	3.79015	3.58965	Q969Q5	Q969Q5	Ras-related protein Rab-24	RAB24	2	2	2	12.8	12.8	12.8	23.124	0	19.053	16072000	2	-1.81762	-1.36927	-2.18587	2.01698	1.72854	1.65068
+	4.51916	1.87645	Q9BZG1	Q9BZG1	Ras-related protein Rab-34	RAB34	6	6	6	26.3	26.3	26.3	29.044	0	42.019	139690000	8	-0.912619	-0.837587	-1.05274	0.821692	0.969265	1.03544
+	2.86911	0.873663	Q9H082	Q9H082	Ras-related protein Rab-33B	RAB33B	1	1	1	6.6	6.6	6.6	25.717	0.012059	5.8311	28672000	1	-0.280025	-0.51276	-0.50598	0.431896	0.581434	0.308893
+	4.3304	2.80584	Q9H0U4;Q92928	Q9H0U4;Q92928	Ras-related protein Rab-1B;Putative Ras-related protein Rab-1C	RAB1B;RAB1C	8	2	2	38.8	4.5	4.5	22.171	0	15.095	1184800000	4	-1.20756	-1.46209	-1.52737	1.38417	1.61205	1.22427
+	5.48157	3.36375	Q9NP72	Q9NP72	Ras-related protein Rab-18	RAB18	10	10	10	52.4	52.4	52.4	22.977	0	79.382	2637900000	20	-1.57237	-1.6188	-1.84273	1.62377	1.75486	1.67872
+	3.84402	0.900132	Q9NRW1;Q14964;Q9H0N0	Q9NRW1	Ras-related protein Rab-6B	RAB6B	8	3	3	47.1	16.8	16.8	23.461	0	21.08	166330000	4	-0.376055	-0.52404	-0.438374	0.39945	0.546978	0.415501
+	4.6786	1.36147	Q9UL25	Q9UL25	Ras-related protein Rab-21	RAB21	4	4	4	20	20	20	24.347	0	29.154	568380000	9	-0.645563	-0.598972	-0.785934	0.648617	0.706339	0.698975
+	2.50771	1.32775	Q9UL26	Q9UL26	Ras-related protein Rab-22A	RAB22A	3	3	2	14.9	14.9	9.3	21.855	0	19.767	173190000	4	-0.269386	-0.74634	-0.964174	0.632095	0.739718	0.63154
+	4.0919	0.871239	Q9ULC3	Q9ULC3	Ras-related protein Rab-23	RAB23	6	6	6	30.8	30.8	30.8	26.659	0	55.59	111760000	8	-0.473709	-0.4566	-0.36482	0.372391	0.43239	0.513807
+	3.05627	0.899533	O75475	O75475	PC4 and SFRS1-interacting protein	PSIP1	3	3	3	7.2	7.2	7.2	60.103	0	18.483	43838000	4	-0.253277	-0.544712	-0.539579	0.402931	0.508207	0.449892
	2.45262	0.216604	P02545	P02545	Prelamin-A/C;Lamin-A/C	LMNA	19	17	17	35.2	33.9	33.9	74.139	0	299.09	1547100000	31	-0.0624409	-0.173136	-0.0776024	0.105139	0.107304	0.124191
	0.280274	-0.124729	P25686	P25686	DnaJ homolog subfamily B member 2	DNAJB2	1	1	1	2.8	2.8	2.8	35.58	0.0065851	6.0471	5608400	1	0.191555	-0.156015	0.163282	0.210775	-0.260819	-0.125323
	1.39918	0.350714	Q8NDI1	Q8NDI1	EH domain-binding protein 1	EHBP1	1	1	1	0.8	0.8	0.8	140.02	0	12.162	2855000	1	-0.296664	-0.274088	0.0564108	0.17545	0.137773	0.224577
	1.12007	0.168658	Q9BVM2	Q9BVM2	Protein DPCD	DPCD	1	1	1	3.4	3.4	3.4	23.239	0.011935	5.817	205780000	1	-0.15753	-0.0171223	-0.0666065	0.177834	-0.0194187	0.1063
	0.946277	0.452989	Q96IG2	Q96IG2	F-box/LRR-repeat protein 20	FBXL20	1	1	1	4.1	4.1	4.1	48.423	0	6.4106	12452000	1	-0.215679	0.0204391	-0.472512	0.467482	0.329918	-0.106184
	2.27974	0.812586	P20336	P20336	Ras-related protein Rab-3A	RAB3A	2	1	1	10.5	6.8	6.8	24.984	0.0010449	6.3247	127630000	1	-0.3554	-0.5114	-0.340347	0.147625	0.606893	0.476091
	4.75342	0.638659	Q13637;O14966;P57729	Q13637	Ras-related protein Rab-32	RAB32	4	4	4	22.7	22.7	22.7	24.997	0	62.996	226900000	5	-0.343821	-0.27718	-0.325256	0.302729	0.308756	0.358234
	1.17329	0.818799	Q8WUD1	Q8WUD1	Ras-related protein Rab-2B	RAB2B	7	2	2	42.6	12.5	12.5	24.214	0	84.611	16998000	2	-0.852862	0.230307	-0.593914	0.415868	0.467315	0.356744
+	2.02861	-1.11951	F5H0A9;Q0D2J5	F5H0A9;Q0D2J5	Zinc finger protein 763	ZNF763	1	1	1	2.7	2.7	2.7	48.348	0.020626	5.6313	0	1	0.403103	1.01866	0.269222	-0.67701	-0.491598	-0.49892
+	3.14125	2.22713	O75330	O75330	Hyaluronan mediated motility receptor	HMMR	2	2	1	2.3	2.3	1.9	84.099	0	9.5721	0	1	-1.47595	-1.16445	-0.68857	1.07852	1.03173	1.24218
+	3.46734	-0.942282	P02701	P02701			13	13	13	67.1	67.1	67.1	16.768	0	323.31	897660000000	247	0.546539	0.434206	0.444408	-0.435198	-0.609608	-0.356888
+	2.80614	0.912056	P02786	P02786	Transferrin receptor protein 1;Transferrin receptor protein 1, serum form	TFRC	1	1	1	1.7	1.7	1.7	84.87	0	9.0764	7650400	1	-0.431738	-0.506455	-0.41816	0.22897	0.592248	0.558595
+	2.88484	0.991036	P05386	P05386	60S acidic ribosomal protein P1	RPLP1	1	1	1	14	14	14	11.514	0.011344	5.8536	66364000	1	-0.551809	-0.456419	-0.466598	0.719106	0.307559	0.471618
+	2.85331	-0.919338	P0DJD0;P0DJD1;Q7Z3J3	P0DJD0;P0DJD1;Q7Z3J3	RANBP2-like and GRIP domain-containing protein 1;RANBP2-like and GRIP domain-containing protein 2;RanBP2-like and GRIP domain-containing protein 4	RGPD1;RGPD2;RGPD4	1	1	1	0.5	0.5	0.5	196.66	0.01083	5.9156	210340000	1	0.451498	0.359339	0.579901	-0.617826	-0.46884	-0.280611
+	2.73346	-0.907505	P10071	P10071	Transcriptional activator GLI3;Transcriptional repressor GLI3R	GLI3	1	1	1	0.4	0.4	0.4	169.86	0.012766	5.8143	72283000	1	0.519062	0.353979	0.499949	-0.367561	-0.672092	-0.309872
+	2.27882	1.04875	P21926	P21926	CD9 antigen	CD9	2	2	2	5.3	5.3	5.3	25.416	0	12.408	122220000	2	-0.303984	-0.810173	-0.447239	0.713293	0.315027	0.556538
+	2.23771	-0.964688	P31751	P31751	RAC-beta serine/threonine-protein kinase	AKT2	1	1	1	1.5	1.5	1.5	55.768	0.022157	5.5698	8884100000	1	0.56999	0.440992	0.447777	-0.819595	-0.24427	-0.371439
+	3.44217	0.783623	P33121	P33121	Long-chain-fatty-acid--CoA ligase 1	ACSL1	2	2	2	3.7	3.7	3.7	77.942	0	13.61	13692000	2	-0.376018	-0.358463	-0.429225	0.276278	0.506586	0.404299
+	2.98802	3.97521	P37268	P37268	Squalene synthase	FDFT1	1	1	1	2.9	2.9	2.9	48.115	0.020927	5.594	0	1	-1.06374	-2.35314	-2.53421	1.91788	1.98674	2.06993
+	4.24957	-0.87485	P49454	P49454	Centromere protein F	CENPF	3	3	3	1	1	1	367.76	0	30.076	263010000	3	0.402218	0.416065	0.50572	-0.430719	-0.497702	-0.372126
+	4.06688	-0.922862	P60153	P60153	Inactive ribonuclease-like protein 9	RNASE9	1	1	1	4.9	4.9	4.9	24.307	0.010733	5.8967	68949000	1	0.441746	0.400099	0.554176	-0.492523	-0.389925	-0.490116
+	3.04788	-0.904047	P98174	P98174	FYVE, RhoGEF and PH domain-containing protein 1	FGD1	1	1	1	0.9	0.9	0.9	106.56	0.017614	5.704	3253900	1	0.492712	0.536138	0.33895	-0.438183	-0.595959	-0.310199
+	3.12144	-0.889699	Q01668	Q01668	Voltage-dependent L-type calcium channel subunit alpha-1D	CACNA1D	1	1	1	0.4	0.4	0.4	245.14	0.020802	5.5769	0	1	0.403343	0.416307	0.526627	-0.585564	-0.454731	-0.282526
+	3.66795	-0.826774	Q05682	Q05682	Caldesmon	CALD1	1	1	1	1	1	1	93.23	0.011324	5.8505	829850000	1	0.531056	0.332136	0.388699	-0.391935	-0.376024	-0.460472
+	3.56564	1.51861	Q13428	Q13428	Treacle protein	TCOF1	3	3	3	1.8	1.8	1.8	152.1	0	20.726	11783000	3	-0.747251	-0.608738	-0.910204	0.756912	0.608765	0.923971
+	2.89168	0.892333	Q14566	Q14566	DNA replication licensing factor MCM6	MCM6	4	4	4	5.6	5.6	5.6	92.888	0	26.461	78817000	4	-0.487946	-0.475651	-0.363173	0.243914	0.542547	0.563768
+	2.84233	0.88618	Q14978	Q14978	Nucleolar and coiled-body phosphoprotein 1	NOLC1	1	1	1	2	2	2	73.602	0.0010549	6.353	119810000	1	-0.576056	-0.45223	-0.289253	0.587706	0.430542	0.322752
+	2.78917	0.930159	Q16186	Q16186	Proteasomal ubiquitin receptor ADRM1	ADRM1	1	1	1	3.9	3.9	3.9	42.153	0	72.248	5609400	1	-0.269197	-0.545977	-0.568335	0.620574	0.406769	0.379625
+	4.09309	-0.855604	Q16878	Q16878	Cysteine dioxygenase type 1	CDO1	2	2	1	8.5	8.5	3.5	22.972	0	10.046	45077000	3	0.415484	0.420994	0.458658	-0.401663	-0.520044	-0.349968
+	1.18834	-1.83957	Q68DU8	Q68DU8	BTB/POZ domain-containing protein KCTD16	KCTD16	1	1	1	3	3	3	49.137	0.0057088	6.0971	0	1	1.70507	-0.101075	1.1671	-0.084218	-1.78998	-0.87343
+	1.93718	-0.985652	Q6DKI1	Q6DKI1	60S ribosomal protein L7-like 1	RPL7L1	1	1	1	2.8	2.8	2.8	28.661	0.020772	5.5744	0	1	0.570911	0.145904	0.773394	-0.577623	-0.241921	-0.647203
+	3.18643	1.36453	Q6R2W3	Q6R2W3	SCAN domain-containing protein 3	ZBED9	1	1	1	0.7	0.7	0.7	151.66	0.02036	5.6762	26204000	1	-0.603424	-0.81204	-0.619598	0.896299	0.698097	0.464125
+	2.18577	-0.932245	Q6ZRH7	Q6ZRH7	Cation channel sperm-associated protein subunit gamma	CATSPERG	1	1	1	1.4	1.4	1.4	133.03	0.023861	5.5461	27997000	1	0.585213	0.194506	0.630379	-0.238083	-0.537815	-0.610741
+	1.67333	-2.88944	Q86U42	Q86U42	Polyadenylate-binding protein 2	PABPN1	1	1	1	3.6	3.6	3.6	32.749	0.0039409	6.1614	185990	1	1.88602	-0.0334253	2.4933	-1.5733	-1.6867	-1.06243
+	2.11428	-0.999271	Q8IV38	Q8IV38	Ankyrin repeat and MYND domain-containing protein 2	ANKMY2	1	1	1	3.6	3.6	3.6	49.298	0.02346	5.5631	0	1	0.724998	0.195829	0.589808	-0.268827	-0.523209	-0.695143
+	2.41107	0.98927	Q8IWA5	Q8IWA5	Choline transporter-like protein 2	SLC44A2	1	1	1	2.3	2.3	2.3	80.123	0.0010406	6.3123	8455200	1	-0.50139	-0.671522	-0.299264	0.714419	0.28173	0.499484
+	2.53093	-1.08081	Q8WWM7	Q8WWM7	Ataxin-2-like protein	ATXN2L	3	3	3	3.8	3.8	3.8	113.37	0	19.861	51924000	4	0.534067	0.82272	0.276161	-0.591459	-0.426764	-0.591267
+	3.63135	-0.801763	Q96A49	Q96A49	Synapse-associated protein 1	SYAP1	1	1	1	2.8	2.8	2.8	39.933	0.023913	5.5487	16575000	1	0.44577	0.314369	0.454233	-0.436293	-0.306734	-0.447889
+	1.96092	-2.37158	Q96JE7	Q96JE7	Protein transport protein Sec16B	SEC16B	1	1	1	1.1	1.1	1.1	116.6	0.010724	5.8948	0	1	2.03112	1.22846	0.309523	-0.880425	-1.1644	-1.50082
+	2.97861	-1.01914	Q9C0G0	Q9C0G0	Zinc finger protein 407	ZNF407	1	1	1	0.6	0.6	0.6	247.36	0.010762	5.9047	46796000	1	0.487995	0.706238	0.346201	-0.621084	-0.432495	-0.463396
+	1.02493	-2.74407	Q9H0D6	Q9H0D6	5-3 exoribonuclease 2	XRN2	3	3	3	3.7	3.7	3.7	108.58	0	18.418	67541000	4	-0.97119	2.50746	2.59156	-2.18544	-0.634737	-1.2842
+	2.85221	-0.844369	Q9H2X6	Q9H2X6	Homeodomain-interacting protein kinase 2	HIPK2	1	1	1	1	1	1	130.96	0.003055	6.235	269880000	2	0.495956	0.274996	0.507328	-0.41559	-0.551247	-0.287989
+	2.45132	-0.91046	Q9P2D6	Q9P2D6	Protein FAM135A	FAM135A	1	1	1	1	1	1	169.84	0.012027	5.8279	35662000	1	0.542824	0.336912	0.497683	-0.6548	-0.500895	-0.198265
+	4.53738	0.893881	Q9UBU9	Q9UBU9	Nuclear RNA export factor 1	NXF1	1	1	1	1.9	1.9	1.9	70.182	0	23.378	3802500	2	-0.436584	-0.444834	-0.447675	0.374522	0.458888	0.519139
+	3.69948	3.64724	Q9Y2M0	Q9Y2M0	Fanconi-associated nuclease 1	FAN1	1	1	1	1	1	1	114.22	0.023827	5.5435	31459000	1	-1.72341	-1.74542	-1.9903	1.79331	2.30502	1.38426
	3.71913	-0.751775	P00330	P00330	Alcohol dehydrogenase 1	ADH1	13	13	13	32.5	32.5	32.5	36.849	0	122.88	11252000000	31	0.370817	0.379608	0.388968	-0.309946	-0.485329	-0.320658
	0.0414068	0.0250136	P49189	P49189	4-trimethylaminobutyraldehyde dehydrogenase	ALDH9A1	3	3	3	7.1	7.1	7.1	53.801	0	18.57	38201000	3	-0.277428	0.373972	-0.122335	-0.0993442	0.0417824	0.106812
	1.34959	-0.357676	A0A087X0R7;Q9H4L4	A0A087X0R7;Q9H4L4	Sentrin-specific protease 3	SENP3-EIF4A1;SENP3	1	1	1	1.5	1.5	1.5	61.277	0.017502	5.6992	13188000	1	0.36364	0.0178585	0.166746	-0.251177	-0.24457	-0.0290375
	1.6798	-0.197787	A0A0A6YYL6;P18621	A0A0A6YYL6;P18621	60S ribosomal protein L17	RPL17-C18orf32;RPL17	4	4	4	20.2	20.2	20.2	26.372	0	37.161	363240000	6	0.0554676	0.207241	0.0457001	-0.117605	-0.0849018	-0.0824451
	0.0892121	0.0886418	A0A0B4J1V8;Q9NQ55	A0A0B4J1V8;Q9NQ55	Suppressor of SWI4 1 homolog	PPAN-P2RY11;PPAN	1	1	1	1.3	1.3	1.3	87.917	0	7.0593	13513000	1	0.0359211	0.0967674	-0.253923	0.696974	-0.121519	-0.430764
	2.08269	0.581374	A0A0B4J269;Q13509	A0A0B4J269;Q13509	Tubulin beta-3 chain	TUBB3	6	1	1	9.8	2.1	2.1	88.381	0	6.991	40356000	1	-0.0518255	-0.43754	-0.370966	0.290217	0.277623	0.315949
	0.614697	-0.760155	A0A0U1RRB7	A0A0U1RRB7			1	1	1	4.8	4.8	4.8	19.434	0.020818	5.5783	0	1	-0.167614	0.470279	0.849296	-0.226538	-1.25349	0.351521
	0.352018	-0.187887	A0A0U1RRH7;Q99878;Q96KK5;Q9BTM1;Q16777;Q93077;Q7L7L0;Q6FI13;P20671;P0C0S8;P04908;Q96QV6;P16104;Q8IUE6	A0A0U1RRH7;Q99878;Q96KK5;Q9BTM1;Q16777;Q93077;Q7L7L0;Q6FI13;P20671;P0C0S8;P04908;Q96QV6;P16104	Histone H2A type 1-J;Histone H2A type 1-H;Histone H2A.J;Histone H2A type 2-C;Histone H2A type 1-C;Histone H2A type 3;Histone H2A type 2-A;Histone H2A type 1-D;Histone H2A type 1;Histone H2A type 1-B/E;Histone H2A type 1-A;Histone H2AX	HIST1H2AJ;HIST1H2AH;H2AFJ;HIST2H2AC;HIST1H2AC;HIST3H2A;HIST2H2AA3;HIST1H2AD;HIST1H2AG;HIST1H2AB;HIST1H2AA;H2AFX	3	3	1	20.6	20.6	11.2	18.552	0	68.384	1789600000	7	0.228403	-0.0574856	0.122641	0.303383	-0.389628	-0.183859
	0.563759	0.181379	A0AVT1	A0AVT1	Ubiquitin-like modifier-activating enzyme 6	UBA6	3	3	3	3.3	3.3	3.3	117.97	0	21.746	92893000	5	-0.227421	0.184277	-0.217196	0.00747871	0.118095	0.158222
	0.110986	0.031023	A5YKK6	A5YKK6	CCR4-NOT transcription complex subunit 1	CNOT1	5	5	5	2.5	2.5	2.5	266.94	0	63.925	25157000	6	-0.170626	0.145845	-0.0100231	0.089798	-0.0601673	0.028635
	2.26126	-0.850547	A6NFI3	A6NFI3	Zinc finger protein 316	ZNF316	1	1	1	4.4	4.4	4.4	108.44	0.023358	5.558	627370000	1	0.469229	0.458695	0.359627	-0.32057	-0.719938	-0.223581
	0.184791	-0.0185305	A6NHR9	A6NHR9	Structural maintenance of chromosomes flexible hinge domain-containing protein 1	SMCHD1	3	3	3	1.7	1.7	1.7	226.37	0	17.553	40100000	3	0.0163994	0.0668373	-0.0437107	-0.0419846	0.0308857	-0.00496674
	0.147361	-0.257292	B1AJZ1	B1AJZ1	Putative uncharacterized protein C1orf196	C1orf196	1	1	1	8.8	8.8	8.8	14.253	0.023375	5.5588	75432000	1	1.23592	-0.181951	-0.6563	0.145113	0.232244	-0.751566
	0.473324	-0.0689049	Q99613;B5ME19	Q99613;B5ME19	Eukaryotic translation initiation factor 3 subunit C;Eukaryotic translation initiation factor 3 subunit C-like protein	EIF3C;EIF3CL	6	6	6	7.1	7.1	7.1	105.34	0	37.715	173880000	7	-0.0452004	0.133595	0.0266933	0.00762939	-0.102179	0.00292206
	1.66851	-0.814552	C9JAW5;Q9Y241;A8MV81	C9JAW5;Q9Y241;A8MV81	HIG1 domain family member 1A, mitochondrial;HIG1 domain family member 1C	HIGD1A;HIGD1C	2	2	2	32.5	32.5	32.5	8.8131	0	120.16	20114000	7	-0.0295658	0.601893	0.661232	-0.366463	-0.400616	-0.443018
	0.445414	0.101584	F8W810;Q2VIR3;P41091	F8W810;Q2VIR3;P41091	Putative eukaryotic translation initiation factor 2 subunit 3-like protein;Eukaryotic translation initiation factor 2 subunit 3	EIF2S3L;EIF2S3	4	4	4	9.7	9.7	9.7	50.529	0	27.301	55765000	5	-0.232471	0.0519867	0.0398407	0.0884476	0.0836678	-0.00800705
	1.85996	-0.411833	H0YHG0;P82979	H0YHG0;P82979	SAP domain-containing ribonucleoprotein	SARNP	1	1	1	3.6	3.6	3.6	59.075	0.017586	5.7027	18531000	1	0.139731	0.0961304	0.39362	-0.182247	-0.26553	-0.158241
	0.212555	-0.0601355	H3BQZ7;Q1KMD3	H3BQZ7;Q1KMD3	Heterogeneous nuclear ribonucleoprotein U-like protein 2	HNRNPUL2-BSCL2;HNRNPUL2	5	5	5	8.6	8.6	8.6	84.69	0	72.31	42075000	5	0.146027	0.102093	-0.146189	-0.12862	-0.0337067	0.0838509
	0.0441518	-0.0279878	H7BZ11;P83881	H7BZ11;P83881	60S ribosomal protein L36a	RPL36A-HNRNPH2;RPL36A	1	1	1	6.8	6.8	6.8	13.792	0	6.8831	105940000	2	-0.114504	0.371805	-0.20359	0.195786	0	-0.226038
	0.181977	0.394966	H7C469;P07339	H7C469;P07339	Cathepsin D;Cathepsin D light chain;Cathepsin D heavy chain	CTSD	2	2	2	11.5	11.5	11.5	27.774	0	51.951	12142000	4	-0.157076	-0.219093	-0.204551	1.84247	-0.788192	-0.4501
	2.26665	-0.282813	I3L0E3;Q9Y2R5	I3L0E3;Q9Y2R5	28S ribosomal protein S17, mitochondrial	hCG_1984214;MRPS17	1	1	1	4	4	4	25.72	0.013223	5.7586	10841000	1	0.157373	0.216591	0.061985	-0.0875607	-0.169262	-0.155666
	0.0314654	0.0194772	M0R2C6;Q9NP81	M0R2C6;Q9NP81	Serine--tRNA ligase, mitochondrial	SARS2	1	1	1	2	2	2	65.649	0	7.0563	753290	1	-0.176635	-0.00136471	0.160513	0.131125	0.257903	-0.348083
	1.52059	0.146757	O00116	O00116	Alkyldihydroxyacetonephosphate synthase, peroxisomal	AGPS	2	2	2	5	5	5	72.911	0	22.915	11678000	2	-0.0959473	-0.089119	-0.0233402	0.0264616	0.151864	0.0535383
	0.275204	0.151334	O00139;Q99661	O00139;Q99661	Kinesin-like protein KIF2A;Kinesin-like protein KIF2C	KIF2A;KIF2C	1	1	1	1.3	1.3	1.3	79.954	0.0039643	6.1719	8635700	1	-0.00567341	-0.151257	-0.0583401	0.439698	-0.308973	0.108006
	1.48759	0.264174	O00148	O00148	ATP-dependent RNA helicase DDX39A	DDX39A	5	5	1	12.9	12.9	2.6	49.129	0	36.409	181130000	5	-0.0379696	-0.0945358	-0.252028	0.0361576	0.163147	0.208685
	0.932233	0.198043	O00154	O00154	Cytosolic acyl coenzyme A thioester hydrolase	ACOT7	1	1	1	2.9	2.9	2.9	41.796	0.0039177	6.1517	4324500	1	-0.171412	-0.0020256	-0.111896	-0.0665865	0.213191	0.162189
	0.431021	-0.0896282	O00159	O00159	Unconventional myosin-Ic	MYO1C	7	7	7	8.4	8.4	8.4	121.68	0	50.522	142260000	8	0.139366	0.0985813	-0.091774	-0.145851	0.0276203	-0.00448036
	2.34142	0.121607	O00186	O00186	Syntaxin-binding protein 3	STXBP3	1	1	1	1.5	1.5	1.5	67.764	0.0039565	6.1662	0	1	-0.0420637	-0.0595989	-0.0690174	0.0254192	0.0842104	0.0845118
	0.0498383	-0.0170018	O00231	O00231	26S proteasome non-ATPase regulatory subunit 11	PSMD11	2	2	2	4.5	4.5	4.5	47.463	0	15.652	23333000	2	-0.0600529	0.214638	-0.117354	-0.0530329	0.108423	-0.0691652
	1.63599	-0.435641	O00238	O00238	Bone morphogenetic protein receptor type-1B	BMPR1B	1	1	1	2.6	2.6	2.6	56.93	0.020312	5.6696	54493000	1	0.402861	0.175152	0.0871811	-0.26058	-0.317827	-0.0633221
	0.950935	-0.301778	O00267	O00267	Transcription elongation factor SPT5	SUPT5H	2	2	2	2	2	2	121	0	12.394	5111200	2	0.264891	0.0585184	0.140986	0.123452	-0.259194	-0.305196
	1.57058	0.366062	O00299	O00299	Chloride intracellular channel protein 1	CLIC1	2	2	2	12.4	12.4	12.4	26.922	0	20.065	89763000	3	-0.207697	-0.313475	-0.0161934	0.128656	0.120182	0.311981
	0.124325	0.021155	O00410;O60518	O00410	Importin-5	IPO5	8	8	8	10	10	10	123.63	0	56.893	145440000	10	-0.0486774	0.036768	-0.00809479	-0.0993309	0.0804195	0.0623722
	0.667381	-0.159037	O00422	O00422	Histone deacetylase complex subunit SAP18	SAP18	1	1	1	8.5	8.5	8.5	17.561	0.0010627	6.3704	5756300	3	-0.0193615	0.290756	-0.0211086	-0.0898838	-0.11989	-0.0170517
	1.19007	0.226295	O00425	O00425	Insulin-like growth factor 2 mRNA-binding protein 3	IGF2BP3	1	1	1	1.7	1.7	1.7	63.704	0.021497	5.5726	49637000	2	-0.203617	-0.172018	0.047924	0.183325	0.12755	0.0403004
	0.893838	0.133515	O00429	O00429	Dynamin-1-like protein	DNM1L	6	6	6	14	14	14	81.876	0	54.701	27052000	7	-0.0698643	-0.148649	0.0299683	-0.0187664	0.0921726	0.138594
	2.14228	0.179569	O00442	O00442	RNA 3-terminal phosphate cyclase	RTCA	1	1	1	2.7	2.7	2.7	39.336	0	6.7536	0	1	-0.12298	-0.026494	-0.108151	0.117449	0.107566	0.0560665
	1.03981	-0.343984	O00443	O00443	Phosphatidylinositol 4-phosphate 3-kinase C2 domain-containing subunit alpha	PIK3C2A	1	1	1	0.7	0.7	0.7	190.68	0.0039216	6.1555	2788900	1	0.348534	0.0858955	0.093277	-0.324664	-0.267775	0.0881929
	1.19294	-0.208664	O00469	O00469	Procollagen-lysine,2-oxoglutarate 5-dioxygenase 2	PLOD2	2	2	2	3.3	3.3	3.3	84.685	0	12.431	142910	2	0.173967	0.183592	-0.0328331	-0.113236	-0.0218449	-0.166184
	0.810991	0.231495	O00499	O00499	Myc box-dependent-interacting protein 1	BIN1	1	1	1	1.7	1.7	1.7	64.699	0	7.1949	4251300	2	-0.313778	0.0182953	-0.0400324	0.207162	-0.0472088	0.199018
	0.0259307	0.00536346	O00505	O00505	Importin subunit alpha-4	KPNA3	1	1	1	1.7	1.7	1.7	57.81	0.013289	5.7764	0	1	-0.0682898	-0.046031	0.118006	-0.0546503	0.00186062	0.0725651
	1.40184	-0.273732	O00541	O00541	Pescadillo homolog	PES1	2	2	2	3.4	3.4	3.4	68.002	0	12.697	15604000	2	0.0912075	0.263933	0.0671854	-0.171084	-0.224523	-0.00326157
	0.192092	-0.0630652	O00567	O00567	Nucleolar protein 56	NOP56	1	1	1	1.7	1.7	1.7	66.049	0.004	6.1897	9564500	1	0.153654	-0.10573	0.058403	-0.0979938	0.170557	-0.155432
	1.60949	-0.153779	O00571;O15523;Q9NQI0	O00571;O15523	ATP-dependent RNA helicase DDX3X;ATP-dependent RNA helicase DDX3Y	DDX3X;DDX3Y	10	10	10	17.1	17.1	17.1	73.243	0	106.35	211620000	10	0.0740814	0.0531177	0.1152	-0.0548935	-0.149117	-0.0149288
	2.46109	-0.469758	O00743	O00743	Serine/threonine-protein phosphatase 6 catalytic subunit;Serine/threonine-protein phosphatase 6 catalytic subunit, N-terminally processed	PPP6C	1	1	1	3	3	3	35.144	0.020139	5.6536	7175100	1	0.319648	0.0897503	0.306969	-0.257769	-0.212123	-0.223017
	0.290362	0.103765	O00763	O00763	Acetyl-CoA carboxylase 2;Biotin carboxylase	ACACB	8	1	1	4.8	1	1	276.54	0	42.057	3592500	2	-0.0441103	-0.0142813	-0.0855284	0.253972	-0.221942	0.135346
	0.501486	0.243478	O14494	O14494	Lipid phosphate phosphohydrolase 1	PPAP2A	1	1	1	7	7	7	32.156	0.0038351	6.1193	445470	1	0.0168133	0.0398054	-0.410107	0.306562	-0.180023	0.250405
	0.789285	0.69181	O14497	O14497	AT-rich interactive domain-containing protein 1A	ARID1A	1	1	1	0.4	0.4	0.4	242.04	0.0030675	6.2368	0	1	-0.789469	-0.32308	0.0865622	0.571942	0.750526	-0.273025
	0.563693	0.163169	O14578	O14578	Citron Rho-interacting kinase	CIT	1	1	1	0.5	0.5	0.5	231.43	0	8.3103	0	1	0.0368042	-0.253607	-0.0162211	0.241668	-0.0783186	0.0931339
	0.164433	0.0472072	O14617	O14617	AP-3 complex subunit delta-1	AP3D1	1	1	1	1	1	1	130.16	0.0038499	6.1238	2085100	1	-0.14969	0.130586	-0.039979	0.168511	-0.0294189	-0.0565538
	0.462882	-0.284417	Q92997;O14641	Q92997;O14641	Segment polarity protein dishevelled homolog DVL-3;Segment polarity protein dishevelled homolog DVL-2	DVL3;DVL2	1	1	1	1.7	1.7	1.7	78.054	0.020658	5.6354	0	1	0.0586748	0.0021019	0.377578	0.322809	-0.474105	-0.2636
	1.71186	-0.285167	O14646	O14646	Chromodomain-helicase-DNA-binding protein 1	CHD1	1	1	1	0.6	0.6	0.6	196.69	0.012723	5.8076	0	1	0.0959587	0.280088	0.0634327	-0.131724	-0.0840406	-0.200256
	0.808199	-0.325996	O14647	O14647	Chromodomain-helicase-DNA-binding protein 2	CHD2	1	1	1	0.5	0.5	0.5	211.34	0.023741	5.5363	3245700	1	0.510344	-0.0431681	0.0335464	-0.0371723	-0.162091	-0.278003
	3.927	-0.416466	O14744	O14744	Protein arginine N-methyltransferase 5;Protein arginine N-methyltransferase 5, N-terminally processed	PRMT5	3	3	2	5.5	5.5	3.6	72.683	0	17.336	9490100	2	0.174217	0.231678	0.230532	-0.21616	-0.164331	-0.232479
	0.194846	0.138488	O14787	O14787	Transportin-2	TNPO2	2	1	1	2.1	1.2	1.2	101.39	0	11.625	10808000	1	-0.387421	0.242654	-0.0512371	0.477339	-0.167014	-0.0908642
	1.67694	0.232074	O14807	O14807	Ras-related protein M-Ras	MRAS	3	3	3	14.4	14.4	14.4	23.846	0	18.016	65128000	4	-0.0916805	-0.224785	-0.0199165	0.144423	0.0828381	0.13258
	0.382195	0.171048	O14936	O14936	Peripheral plasma membrane protein CASK	CASK	1	1	1	1.1	1.1	1.1	105.12	0.01085	5.9199	5572400	1	-0.0699358	0.18523	-0.360138	-0.0794764	0.27572	0.0720577
	0.13018	-0.165958	O14949	O14949	Cytochrome b-c1 complex subunit 8	UQCRQ	1	1	1	12.2	12.2	12.2	9.9062	0.008427	6.0251	24700000	1	0.236277	0.202787	-0.178398	0.818455	-0.496071	-0.559593
	1.04495	0.360774	O14974	O14974	Protein phosphatase 1 regulatory subunit 12A	PPP1R12A	1	1	1	1.1	1.1	1.1	115.28	0.020155	5.6565	7080800	1	-0.100491	-0.183145	-0.245794	0.33602	-0.128921	0.345792
	1.94967	0.319251	O14979;REV__Q8N0S2;REV__Q9ULL8;Q9ULL8	O14979	Heterogeneous nuclear ribonucleoprotein D-like	HNRNPDL	3	2	2	6.4	4.5	4.5	46.437	0	51.92	76517000	3	-0.13133	-0.111277	-0.224541	0.286467	0.123016	0.0811214
	0.486945	0.0601362	O14980	O14980	Exportin-1	XPO1	4	4	4	4	4	4	123.38	0	26.01	107160000	5	-0.00476265	-0.0575695	-0.0161438	-0.0642757	0.0575123	0.108696
	1.40451	0.336244	O14981	O14981	TATA-binding protein-associated factor 172	BTAF1	1	1	1	0.4	0.4	0.4	206.89	0.0010384	6.3114	4358400	1	-0.275113	-0.0668077	-0.150716	0.358853	0.065238	0.0920038
	1.10392	-0.221821	O15042	O15042	U2 snRNP-associated SURP motif-containing protein	U2SURP	2	2	2	2.6	2.6	2.6	118.29	0	11.309	20742000	2	0.213097	-0.0476265	0.178987	-0.0875683	-0.196831	-0.0366058
	0.279262	0.0783332	O15067	O15067	Phosphoribosylformylglycinamidine synthase	PFAS	1	1	1	0.7	0.7	0.7	144.73	0	7.6727	8866700	1	0.0299635	0.0275745	-0.163309	-0.0422602	0.228658	-0.057169
	2.15154	-0.423134	O15118	O15118	Niemann-Pick C1 protein	NPC1	1	1	1	1	1	1	142.17	0	6.9417	4995200	1	0.124317	0.23166	0.290452	-0.210383	-0.323205	-0.089386
	0.581578	-0.246783	O15121	O15121	Sphingolipid delta(4)-desaturase DES1	DEGS1	1	1	1	5.3	5.3	5.3	37.866	0	6.5348	10474000	2	0.405247	0.0487518	-0.072093	0.125227	-0.212316	-0.271355
	0.160087	0.0346324	O15127	O15127	Secretory carrier-associated membrane protein 2	SCAMP2	1	1	1	4	4	4	36.648	0.012777	5.8159	9504600	1	0.00585747	-0.112338	0.0662641	-0.0122452	-0.0654163	0.141342
	0.445412	0.0994148	O15143	O15143	Actin-related protein 2/3 complex subunit 1B	ARPC1B	2	2	2	5.6	5.6	5.6	40.949	0	11.658	82577000	2	-0.139046	0.111971	-0.110317	-0.0521069	0.0877895	0.12517
	0.696986	-0.204334	O15144	O15144	Actin-related protein 2/3 complex subunit 2	ARPC2	2	2	2	7	7	7	34.333	0	12.749	46523000	2	0.165154	0.134054	0.0190239	-0.340916	0.0819511	-0.0358067
	0.396838	-0.244799	O15213	O15213	WD repeat-containing protein 46	WDR46	2	2	2	5.9	5.9	5.9	68.07	0	13.537	100410000	2	0.0501213	0.118645	0.210159	-0.513319	0.362909	-0.205061
	1.74667	-0.272984	O15226	O15226	NF-kappa-B-repressing factor	NKRF	1	1	1	1.3	1.3	1.3	77.672	0	6.4993	0	1	0.131178	0.152536	0.137491	-0.271852	-0.0778503	-0.0480423
	0.957843	-0.256755	O15228	O15228	Dihydroxyacetone phosphate acyltransferase	GNPAT	1	1	1	1.3	1.3	1.3	77.187	0.0040527	6.2046	10088000	1	0.156492	-0.0635281	0.303898	-0.187775	-0.193062	0.00743484
	0.0269444	0.00881958	O15258	O15258	Protein RER1	RER1	2	2	2	9.7	9.7	9.7	22.958	0	11.802	15985000	2	-0.0872545	0.0972366	-0.0114813	0.199806	-0.0960884	-0.0787582
	0.862092	-0.217599	O15269	O15269	Serine palmitoyltransferase 1	SPTLC1	2	2	2	3.4	3.4	3.4	52.743	0	12.416	21529000	2	0.028389	0.0460396	0.263701	-0.225655	-0.159473	0.0704594
	1.62109	-0.499093	O15294	O15294	UDP-N-acetylglucosamine--peptide N-acetylglucosaminyltransferase 110 kDa subunit	OGT	1	1	1	0.9	0.9	0.9	116.92	0.017685	5.7073	9673400	1	0.494408	0.0102463	0.255716	-0.273321	-0.249597	-0.213991
	0.867286	0.10142	O15355	O15355	Protein phosphatase 1G	PPM1G	2	2	2	2.9	2.9	2.9	59.271	0	11.467	19133000	2	-0.0399399	-0.123651	0.0231914	0.0377617	0.0061245	0.119974
	1.15957	-0.306291	O15372	O15372	Eukaryotic translation initiation factor 3 subunit H	EIF3H	2	2	2	6	6	6	39.93	0	13.597	48532000	2	0.137367	0.100987	0.232813	-0.0239696	-0.384729	-0.0390072
	0.350455	-0.0780099	O15427	O15427	Monocarboxylate transporter 4	SLC16A3	1	1	1	2.8	2.8	2.8	49.469	0.012744	5.8116	0	1	0.138641	-0.0645103	0.0546112	-0.100901	-0.111576	0.107189
	0.150212	-0.0706828	O15438	O15438	Canalicular multispecific organic anion transporter 2	ABCC3	1	1	1	0.7	0.7	0.7	169.34	0.023443	5.561	1728100	1	0.14602	0.24683	-0.275098	0.112955	-0.0984449	-0.108807
	0.0144312	-0.00380707	O43143	O43143	Pre-mRNA-splicing factor ATP-dependent RNA helicase DHX15	DHX15	6	6	6	9.1	9.1	9.1	90.932	0	70.035	145520000	10	0.0639992	0.0854206	-0.131981	-0.0817394	0.101009	-0.0132523
	2.18129	0.746468	O43169	O43169	Cytochrome b5 type B	CYB5B	1	1	1	8.2	8.2	8.2	16.332	0	23.12	26325000	2	-0.635216	-0.322514	-0.150242	0.331379	0.386437	0.413618
	0.673337	0.121697	O43175	O43175	D-3-phosphoglycerate dehydrogenase	PHGDH	4	4	4	8.8	8.8	8.8	56.65	0	105.42	163370000	7	-0.0627422	0.0447598	-0.152832	-0.0142956	0.0286388	0.179933
	0.554488	-0.0945854	O43242	O43242	26S proteasome non-ATPase regulatory subunit 3	PSMD3	2	2	2	3.9	3.9	3.9	60.977	0	15.864	39174000	3	-0.0408497	0.18685	0.00760841	-0.0523853	-0.090723	0.0129604
	0.436323	-0.0602674	O43264	O43264	Centromere/kinetochore protein zw10 homolog	ZW10	1	1	1	1	1	1	88.828	0.001032	6.2873	5154600	1	0.0538979	-0.0677156	0.115948	-0.0672016	0.017127	-0.0285978
	0.166673	-0.0431932	O43390	O43390	Heterogeneous nuclear ribonucleoprotein R	HNRNPR	7	7	2	10.3	10.3	4.1	70.942	0	41.987	300280000	7	0.174223	-0.00835609	-0.0893459	-0.105787	0.0941143	-0.0413857
	0.190948	-0.051417	O43396	O43396	Thioredoxin-like protein 1	TXNL1	1	1	1	5.2	5.2	5.2	32.251	0	7.2017	30396000	1	-0.162512	0.12081	0.130554	-0.0263729	-0.0841732	0.0451469
	0.25721	0.123789	O43399	O43399	Tumor protein D54	TPD52L2	1	1	1	4.4	4.4	4.4	22.237	0.0039101	6.1502	7126300	1	-0.324822	-0.0619507	0.212819	0.281005	0.0122671	-0.0958586
	0.22102	0.0905437	Q8NHP1;O43488	Q8NHP1;O43488	Aflatoxin B1 aldehyde reductase member 4;Aflatoxin B1 aldehyde reductase member 2	AKR7L;AKR7A2	1	1	1	4.5	4.5	4.5	36.963	0.0065789	6.0459	21348000	1	-0.0896444	0.253339	-0.287783	0.0345859	0.0945091	0.0184479
	2.30364	0.474201	O43583	O43583	Density-regulated protein	DENR	1	1	1	9.1	9.1	9.1	22.092	0	19.074	3831100	1	-0.135563	-0.391951	-0.172058	0.18989	0.250371	0.282769
	1.22943	0.159467	O43615	O43615	Mitochondrial import inner membrane translocase subunit TIM44	TIMM44	2	2	2	5.8	5.8	5.8	51.355	0	12.054	33749000	2	-0.110828	-0.0830135	-0.0336304	0.175735	0.0945759	-0.0193825
	2.2605	-0.502601	O43660	O43660	Pleiotropic regulator 1	PLRG1	5	5	5	7.8	7.8	7.8	57.193	0	30.168	324910000	6	0.169367	0.416449	0.179815	-0.229196	-0.181023	-0.331953
	1.51117	0.478119	O43681	O43681	ATPase ASNA1	ASNA1	1	1	1	5.2	5.2	5.2	38.792	0.0056818	6.0725	4489200	1	-0.141528	-0.328242	-0.235681	-0.0196705	0.313242	0.435335
	1.47861	-0.100643	O43684	O43684	Mitotic checkpoint protein BUB3	BUB3	1	1	1	2.4	2.4	2.4	37.154	0.021053	5.6084	21960000	1	0.0656662	0.0669651	0.0300636	-0.0739155	0.0118427	-0.0771618
	1.22095	-0.134187	O43707;P35609;Q08043;Q9H254	O43707	Alpha-actinin-4	ACTN4	18	18	13	24.6	24.6	18.1	104.85	0	150.44	639270000	24	0.118542	0.0800667	0.0144005	-0.131639	0.0124054	-0.0703182
	1.04668	-0.252064	O43731	O43731	ER lumen protein-retaining receptor 3	KDELR3	1	1	1	4.2	4.2	4.2	25.027	0.0010718	6.3939	5927000	1	0.168463	-0.00903702	0.230401	-0.142246	-0.262556	0.0384359
	0.71668	0.0698843	O43747	O43747	AP-1 complex subunit gamma-1	AP1G1	1	1	1	1.3	1.3	1.3	91.35	0	6.4806	6294400	1	-0.105062	0.0392294	-0.0272636	0.0513859	0.00753403	0.0576372
	1.40481	0.189488	O43776	O43776	Asparagine--tRNA ligase, cytoplasmic	NARS	2	2	2	5.5	5.5	5.5	62.942	0	15.162	27572000	3	-0.0760555	-0.0239773	-0.17247	0.0197983	0.176979	0.099184
	1.35841	-0.133998	O43795	O43795	Unconventional myosin-Ib	MYO1B	9	9	7	9.2	9.2	7	131.98	0	124.42	151940000	12	0.118826	0.0570068	0.0368938	-0.129931	0.00498009	-0.0643177
	0.695606	-0.0911808	O43809	O43809	Cleavage and polyadenylation specificity factor subunit 5	NUDT21	2	2	2	10.1	10.1	10.1	26.227	0	39.31	27887000	3	0.114897	0.02421	0.0093956	0.0499477	-0.121296	-0.0536919
	0.292622	0.0637188	O43818	O43818	U3 small nucleolar RNA-interacting protein 2	RRP9	1	1	1	3.2	3.2	3.2	51.84	0	12.007	15511000	1	-0.0602741	0.0783043	-0.101877	0.173143	-0.0168858	-0.0489483
	2.41138	-0.311161	O43837	O43837	Isocitrate dehydrogenase [NAD] subunit beta, mitochondrial	IDH3B	2	2	2	6.5	6.5	6.5	42.183	0	16.417	38165000	2	0.0808487	0.245124	0.1525	-0.163717	-0.179871	-0.111422
	0.156468	-0.0326576	O43847	O43847	Nardilysin	NRD1	3	3	3	3.3	3.3	3.3	131.57	0	25.699	13544000	4	-0.0600605	0.047493	0.0732842	-0.13052	-0.0068264	0.10009
	0.232951	-0.203082	O43865	O43865	Putative adenosylhomocysteinase 2	AHCYL1	1	1	1	1.5	1.5	1.5	58.951	0.020849	5.6492	3281100	1	-0.149804	0.164616	0.30154	0.528088	-0.345624	-0.475359
	0.835934	0.214471	O60216	O60216	Double-strand-break repair protein rad21 homolog	RAD21	1	1	1	2.1	2.1	2.1	71.689	0	16.446	14350000	2	-0.0923319	-0.306657	0.0890112	0.176468	0.0867386	0.0702286
	1.01701	-0.453741	O60244	O60244	Mediator of RNA polymerase II transcription subunit 14	MED14	1	1	1	0.6	0.6	0.6	160.6	0	6.587	6607400	1	0.0979643	0.47128	0.123096	-0.565362	-0.0613632	-0.0421562
	0.717574	0.213436	O60264;P28370	O60264	SWI/SNF-related matrix-associated actin-dependent regulator of chromatin subfamily A member 5	SMARCA5	6	6	6	6.1	6.1	6.1	121.9	0	36.822	90985000	6	0.123407	-0.250698	-0.181135	0.134121	0.22328	-0.0255184
	0.225674	-0.0884091	O60271	O60271	C-Jun-amino-terminal kinase-interacting protein 4	SPAG9	1	1	1	1.1	1.1	1.1	146.2	0.009311	6.0173	7462100	1	-0.0806255	0.283451	-0.0584841	-0.00370216	-0.225082	0.107899
	0.828985	0.369226	O60282	O60282	Kinesin heavy chain isoform 5C	KIF5C	1	1	1	1.6	1.6	1.6	109.49	0.001046	6.3308	0	1	0.223019	-0.441165	-0.323963	0.174362	0.241092	0.150113
	0.266993	0.0640901	O60313	O60313	Dynamin-like 120 kDa protein, mitochondrial;Dynamin-like 120 kDa protein, form S1	OPA1	3	3	3	3.5	3.5	3.5	111.63	0	18.609	30595000	3	0.00043869	-0.0255337	-0.059309	0.182236	0.0661507	-0.14052
	4.35736	-0.62068	O60427	O60427	Fatty acid desaturase 1	FADS1	3	3	3	10.4	10.4	10.4	51.964	0	21.498	69346000	4	0.303206	0.341228	0.298315	-0.247675	-0.339577	-0.332041
	0.6346	0.404092	O60437	O60437	Periplakin	PPL	1	1	1	0.4	0.4	0.4	204.74	0.013322	5.7785	10990000	1	-0.283706	-0.209197	-0.101504	0.769562	-0.0991707	-0.0525227
	1.42436	0.423608	O60493	O60493	Sorting nexin-3	SNX3	1	1	1	6.2	6.2	6.2	18.762	0.010879	5.9352	8321600	1	-0.339926	-0.222774	-0.0609827	0.344603	-0.00808716	0.310625
	0.666823	0.216497	O60506	O60506	Heterogeneous nuclear ribonucleoprotein Q	SYNCRIP	6	1	1	8.2	1.9	1.9	69.602	0.0084112	6.0231	51861000	2	0.117865	-0.155224	-0.275656	-0.0333824	0.277014	0.0928459
	0.0472682	-0.0243692	O60568	O60568	Procollagen-lysine,2-oxoglutarate 5-dioxygenase 3	PLOD3	2	2	2	3.5	3.5	3.5	84.784	0	14.671	14221000	2	0.183176	0.199823	-0.334716	-0.0458698	0.0181828	0.00286293
	0.311173	0.202297	O60573	O60573	Eukaryotic translation initiation factor 4E type 2	EIF4E2	1	1	1	4.1	4.1	4.1	28.362	0	8.019	0	1	-0.206042	0.0602932	-0.145968	0.606505	-0.202933	-0.0883989
	1.81192	0.258944	O60610	O60610	Protein diaphanous homolog 1	DIAPH1	1	1	1	0.6	0.6	0.6	141.35	0.010073	5.9568	0	1	-0.222725	-0.0625858	-0.0913763	0.159061	0.187287	0.0537958
	1.00095	-0.235683	O60701	O60701	UDP-glucose 6-dehydrogenase	UGDH	4	4	4	10.5	10.5	10.5	55.023	0	25.909	24284000	7	0.0356464	0.159336	0.170269	0.0717144	-0.278593	-0.134918
	0.954582	-0.160722	O60716	O60716	Catenin delta-1	CTNND1	1	1	1	1.3	1.3	1.3	108.17	0.0056926	6.0801	0	1	-0.0181103	0.0741625	0.196759	-0.125817	0.0202484	-0.123786
	0.109931	-0.0839806	Q99879;Q99877;Q93079;Q5QNW6;P62807;P58876;P57053;O60814	Q99879;Q99877;Q93079;Q5QNW6;P62807;P58876;P57053;O60814	Histone H2B type 1-M;Histone H2B type 1-N;Histone H2B type 1-H;Histone H2B type 2-F;Histone H2B type 1-C/E/F/G/I;Histone H2B type 1-D;Histone H2B type F-S;Histone H2B type 1-K	HIST1H2BM;HIST1H2BN;HIST1H2BH;HIST2H2BF;HIST1H2BC;HIST1H2BD;H2BFS;HIST1H2BK	6	1	0	32.5	5.6	0	13.989	0.020517	5.6266	518510000	1	0.519632	-0.419706	0.0377769	-0.103457	0.0672855	-0.0780678
	1.75638	0.49708	O60828	O60828	Polyglutamine-binding protein 1	PQBP1	1	1	1	3.4	3.4	3.4	30.472	0.0176	5.7035	3822600	1	-0.189246	-0.472124	-0.0725203	0.159577	0.302761	0.295013
	1.11789	0.388127	O60832	O60832	H/ACA ribonucleoprotein complex subunit 4	DKC1	1	1	1	3.9	3.9	3.9	57.673	0	6.744	0	1	-0.329857	-0.268086	0.0274839	0.187623	0.411519	-0.00522137
	2.82614	-0.367955	O75027	O75027	ATP-binding cassette sub-family B member 7, mitochondrial	ABCB7	1	1	1	1.5	1.5	1.5	82.64	0.020456	5.6867	0	1	0.265228	0.158606	0.13983	-0.168785	-0.139994	-0.231422
	0.00138389	0.000804265	O75083	O75083	WD repeat-containing protein 1	WDR1	3	3	3	4.5	4.5	4.5	66.193	0	18.246	105690000	3	-0.0700111	-0.0307694	0.111305	-0.275207	-0.0562839	0.344429
	1.28193	0.07997	O75131	O75131	Copine-3	CPNE3	1	1	1	1.7	1.7	1.7	60.13	0.020753	5.6456	21026000	1	-0.026207	-0.00632477	-0.0756931	0.0199108	0.0265617	0.0852127
	4.00338	-0.735964	O75153	O75153	Clustered mitochondria protein homolog	CLUH	1	1	1	0.7	0.7	0.7	146.67	0.020202	5.6603	37578000	1	0.378677	0.311443	0.425556	-0.364567	-0.422207	-0.305441
	0.0338492	0.0100857	O75165	O75165	DnaJ homolog subfamily C member 13	DNAJC13	1	1	1	0.4	0.4	0.4	254.41	0	6.4192	0	1	-0.0545607	0.143055	-0.0918951	0.0260897	0.11973	-0.118963
	2.07076	-0.706592	O75312	O75312	Zinc finger protein ZPR1	ZPR1	1	1	1	3.7	3.7	3.7	50.925	0.010082	5.9576	989570000	1	0.360195	0.190479	0.520945	-0.565105	-0.287861	-0.19519
	1.33785	-0.248336	O75323	O75323	Protein NipSnap homolog 2	GBAS	1	1	1	3.5	3.5	3.5	33.742	0.0092081	5.9759	0	1	0.0932846	0.0430851	0.247866	-0.00370979	-0.210806	-0.146256
	1.59491	-0.351546	O75340	O75340	Programmed cell death protein 6	PDCD6	1	1	1	5.8	5.8	5.8	21.868	0	7.4398	14735000	1	0.0955257	0.323872	0.119648	-0.0467777	-0.290878	-0.177937
	0.336872	0.146045	O75348	O75348	V-type proton ATPase subunit G 1	ATP6V1G1	1	1	1	9.3	9.3	9.3	13.757	0	16.171	0	1	-0.121122	-0.01616	-0.0700569	-0.27314	0.213612	0.290324
	0.203602	-0.0722113	O75352	O75352	Mannose-P-dolichol utilization defect 1 protein	MPDU1	1	1	1	4	4	4	26.638	0.013344	5.7806	0	1	-0.0307779	0.0174141	0.133409	0.212726	-0.0905838	-0.21873
	1.3447	-0.0933323	O75367;Q9P0M6	O75367;Q9P0M6	Core histone macro-H2A.1;Core histone macro-H2A.2	H2AFY;H2AFY2	2	2	2	7.5	7.5	7.5	39.617	0	14.453	39295000	2	0.0396328	0.0649567	0.0471401	-0.0921268	0.0160351	-0.0521755
	0.309588	0.0166798	O75369	O75369	Filamin-B	FLNB	23	20	20	10.8	9.8	9.8	278.16	0	133.25	456790000	27	-0.0112362	-0.0296917	0.0276375	-0.0121727	0.0365429	0.0123787
	0.46581	-0.275633	O75390	O75390	Citrate synthase, mitochondrial	CS	3	3	3	6.4	6.4	6.4	51.712	0	18.982	132430000	4	0.129978	0.271364	0.0238361	-0.623142	0.150536	0.0708866
	0.0478396	0.0218589	O75396	O75396	Vesicle-trafficking protein SEC22b	SEC22B	1	1	1	4.7	4.7	4.7	24.593	0	8.6017	26940000	2	-0.046505	0.119175	-0.0937309	-0.268555	0.128614	0.184456
	0.205634	0.0320613	O75400	O75400	Pre-mRNA-processing factor 40 homolog A	PRPF40A	4	4	4	3.6	3.6	3.6	108.8	0	24.283	32181000	4	0.0533238	-0.122721	0.0330372	0.0510922	0.0341282	-0.0253964
	1.24232	0.189338	O75439	O75439	Mitochondrial-processing peptidase subunit beta	PMPCB	1	1	1	3.9	3.9	3.9	54.366	0	56.295	0	1	-0.0405541	-0.143441	-0.0882826	0.0533676	0.226921	0.0154476
	1.29712	-0.306623	O75521	O75521	Enoyl-CoA delta isomerase 2, mitochondrial	ECI2	1	1	1	3	3	3	43.585	0	8.8619	2256100	1	0.00578499	0.360946	0.104932	-0.0883999	-0.201014	-0.158793
	1.03622	-0.119035	O75533	O75533	Splicing factor 3B subunit 1	SF3B1	10	10	10	8.3	8.3	8.3	145.83	0	64.247	254960000	12	0.138634	0.042881	0.00876427	-0.0969639	0.0190716	-0.0889339
	0.535382	-0.11389	O75534	O75534	Cold shock domain-containing protein E1	CSDE1	2	2	2	2.5	2.5	2.5	88.884	0	12.452	22982000	2	-0.0640011	0.121263	0.125301	-0.175287	0.0671978	-0.0510159
	1.43779	-0.150176	O75643	O75643	U5 small nuclear ribonucleoprotein 200 kDa helicase	SNRNP200	16	16	16	8.5	8.5	8.5	244.5	0	111.36	225080000	17	0.138952	0.0831947	0.0148468	-0.123943	-0.0112743	-0.0783176
	0.254569	0.0318928	O75691	O75691	Small subunit processome component 20 homolog	UTP20	3	3	3	1.1	1.1	1.1	318.38	0	17.867	19071000	3	0.036274	-0.105919	0.033535	0.0526028	0.00696564	0
	0.275908	-0.194965	O75694	O75694	Nuclear pore complex protein Nup155	NUP155	1	1	1	1.2	1.2	1.2	155.2	0	8.7156	0	1	-0.101354	0.346884	0.0586472	-0.550095	-0.0486813	0.318058
	0.41076	0.162946	O75822	O75822	Eukaryotic translation initiation factor 3 subunit J	EIF3J	1	1	1	3.9	3.9	3.9	29.062	0.020297	5.6672	0	1	-0.0376625	-0.317357	0.12233	0.291655	-0.0791664	0.0436592
	0.316854	0.204864	P50452;P50453;P30740;O75830	P50452;P50453;P30740;O75830	Serpin B8;Serpin B9;Leukocyte elastase inhibitor;Serpin I2	SERPINB8;SERPINB9;SERPINB1;SERPINI2	1	1	1	2.7	2.7	2.7	42.766	0	7.1303	2747100	1	-0.0835543	-0.411821	0.199808	0.500103	-0.077508	-0.10357
	2.19393	-0.463002	O75844	O75844	CAAX prenyl protease 1 homolog	ZMPSTE24	3	3	3	7.4	7.4	7.4	54.812	0	26.434	53041000	3	0.27145	0.357426	0.0773563	-0.28261	-0.173853	-0.226311
	1.32105	0.320913	O75947	O75947	ATP synthase subunit d, mitochondrial	ATP5H	1	1	1	8.7	8.7	8.7	18.491	0	6.5093	20712000	1	-0.269358	-0.255588	0.0553074	0.14546	0.104336	0.243303
	1.40129	-0.204622	O76021	O76021	Ribosomal L1 domain-containing protein 1	RSL1D1	4	4	4	9.4	9.4	9.4	54.972	0	25.391	57935000	5	0.13299	0.0042057	0.181467	-0.10881	-0.166843	-0.0195503
	1.80076	-0.247968	O76024	O76024	Wolframin	WFS1	1	1	1	1.6	1.6	1.6	100.29	0.010801	5.9113	11134000	1	0.0942087	0.152315	0.137159	-0.0578299	-0.238269	-0.0641232
	0.988055	-0.165706	O76031	O76031	ATP-dependent Clp protease ATP-binding subunit clpX-like, mitochondrial	CLPX	1	1	1	1.4	1.4	1.4	69.223	0	7.1537	6009000	1	0.173656	-0.0584602	0.145091	-0.0705481	-0.0334043	-0.132877
	0.985274	-0.369897	O94776	O94776	Metastasis-associated protein MTA2	MTA2	4	4	4	7.3	7.3	7.3	75.022	0	24.219	65268000	4	0.162144	0.108181	0.296249	0.149153	-0.388266	-0.304005
	0.461367	0.11106	O94901	O94901	SUN domain-containing protein 1	SUN1	1	1	1	2	2	2	90.063	0.022811	5.5667	19690000	1	0.0543156	-0.151411	-0.0577679	-0.0778389	0.21578	0.0403767
	1.24842	-0.223094	O94906	O94906	Pre-mRNA-processing factor 6	PRPF6	2	2	2	2.3	2.3	2.3	106.92	0	23.192	17604000	2	0.231793	0.0270119	0.0875654	-0.188248	0.00460529	-0.139269
	0.790313	-0.208566	O94925	O94925	Glutaminase kidney isoform, mitochondrial	GLS	3	3	3	5.2	5.2	5.2	73.46	0	18.778	30456000	4	0.123039	0.135296	0.0662441	-0.334391	0.0624084	-0.0291367
	3.19861	0.275117	O94973	O94973	AP-2 complex subunit alpha-2	AP2A2	5	5	1	5.5	5.5	1.9	103.96	0	34.518	112100000	5	-0.126678	-0.103243	-0.171024	0.116093	0.126829	0.181482
	0.639147	0.140106	O94979	O94979	Protein transport protein Sec31A	SEC31A	1	1	1	0.9	0.9	0.9	133.01	0.011494	5.8798	24897000	1	0.0539475	-0.0989828	-0.153392	0.0467625	0.218836	-0.0437069
	0.482583	0.0754445	O95104	O95104	Splicing factor, arginine/serine-rich 15	SCAF4	2	2	2	1.7	1.7	1.7	125.87	0	12.569	25327000	2	-0.127934	0.00151062	0.0249863	-0.0443268	0.0454807	0.123743
	2.13592	0.736408	O95197	O95197	Reticulon-3	RTN3	1	1	1	1.1	1.1	1.1	112.61	0.010055	5.9495	57019000	1	-0.544472	-0.233637	-0.314774	0.221502	0.592995	0.301844
	0.157806	0.0110916	O95202	O95202	LETM1 and EF-hand domain-containing protein 1, mitochondrial	LETM1	2	2	2	2.8	2.8	2.8	83.353	0	12.675	22297000	2	0.0222282	-0.0205116	-0.00662517	-0.0366459	0.0359898	0.0290222
	1.42869	0.327026	O95218	O95218	Zinc finger Ran-binding domain-containing protein 2	ZRANB2	2	2	2	7.3	7.3	7.3	37.404	0	18.868	14313000	3	-0.333338	-0.073164	-0.0723057	0.203426	0.047369	0.251474
	0.823249	0.195267	O95232	O95232	Luc7-like protein 3	LUC7L3	3	3	3	6.9	6.9	6.9	51.466	0	230.25	16158000	3	-0.200346	0.00161743	-0.0824413	0.287094	0.0194702	-0.00193405
	0.00352566	0.000927925	O95239	O95239	Chromosome-associated kinesin KIF4A	KIF4A	2	2	2	2.2	2.2	2.2	139.88	0	12.713	8980000	3	-0.0543137	-0.0184937	0.0831451	0.0871897	-0.146566	0.0724983
	0.0898001	0.0273323	O95292	O95292	Vesicle-associated membrane protein-associated protein B/C	VAPB	3	3	3	16	16	16	27.228	0	20.108	73250000	3	0.0203838	0.0397415	-0.0893917	-0.052454	0.215885	-0.110701
	0.454925	0.109383	O95347	O95347	Structural maintenance of chromosomes protein 2	SMC2	1	1	1	0.7	0.7	0.7	135.65	0.0040486	6.2015	0	1	0.0523815	-0.252813	0.0480862	0.0214243	0.0531654	0.101213
	3.76008	-0.582879	O95373	O95373	Importin-7	IPO7	6	6	6	7.1	7.1	7.1	119.52	0	103.57	122600000	7	0.329212	0.252346	0.304491	-0.353378	-0.282766	-0.226444
	1.17982	-0.191367	O95433	O95433	Activator of 90 kDa heat shock protein ATPase homolog 1	AHSA1	2	2	2	9.2	9.2	9.2	38.274	0	32.441	5163600	2	0.172405	0.0407085	0.0856647	0.0190001	-0.208492	-0.0858297
	1.07601	0.491523	O95456	O95456	Proteasome assembly chaperone 1	PSMG1	1	1	1	5.6	5.6	5.6	32.854	0	15.385	0	1	0.0203886	-0.180758	-0.565185	0.315349	0.00104332	0.432622
	0.490679	-0.221173	O95477	O95477	ATP-binding cassette sub-family A member 1	ABCA1	1	1	1	0.3	0.3	0.3	254.3	0.011314	5.8492	84113000	1	-0.184828	0.079978	0.448338	-0.238061	-0.000384331	-0.0815859
	1.16146	-0.138651	O95479	O95479	GDH/6PGL endoplasmic bifunctional protein;Glucose 1-dehydrogenase;6-phosphogluconolactonase	H6PD	1	1	1	1.3	1.3	1.3	88.892	0	6.7322	7310100	1	0.0734358	0.151265	-0.00499535	-0.0017767	-0.114892	-0.0795793
	0.709594	0.289896	O95573	O95573	Long-chain-fatty-acid--CoA ligase 3	ACSL3	1	1	1	1.4	1.4	1.4	80.419	0	11.592	3961400	1	-0.156651	-0.046464	-0.219999	0.487558	-0.12374	0.082756
	0.0250241	0.00996145	O95602	O95602	DNA-directed RNA polymerase I subunit RPA1	POLR1A	1	1	1	0.9	0.9	0.9	194.81	0	9.7201	0	1	0.0295219	-0.178219	0.145485	0.193361	-0.112814	-0.053875
	1.43642	-0.289862	O95674	O95674	Phosphatidate cytidylyltransferase 2	CDS2	1	1	1	4.3	4.3	4.3	51.417	0	8.4325	25713000	1	0.0536881	0.118655	0.27418	-0.101712	-0.0492344	-0.272116
	0.864109	0.148827	O95782	O95782	AP-2 complex subunit alpha-1	AP2A1	5	1	1	4.4	0.9	0.9	107.54	0.020642	5.6337	9487300	2	-0.0558472	-0.0389996	-0.116665	0.0481434	0.22341	-0.036583
	0.343494	-0.0433995	O95785	O95785	Protein Wiz	WIZ	1	1	1	0.7	0.7	0.7	178.67	0.020501	5.626	0	1	0.0417366	-0.0700226	0.105115	-0.00683689	-0.039319	-0.00721359
	2.7373	-0.557718	Q9NUL3;O95793	Q9NUL3;O95793	Double-stranded RNA-binding protein Staufen homolog 2;Double-stranded RNA-binding protein Staufen homolog 1	STAU2;STAU1	1	1	1	1.4	1.4	1.4	62.64	0	6.766	22171000	2	0.268007	0.198959	0.38134	-0.167681	-0.342571	-0.314594
	2.59127	0.271384	O95831	O95831	Apoptosis-inducing factor 1, mitochondrial	AIFM1	3	3	3	5.7	5.7	5.7	66.9	0	21.417	34562000	4	-0.13578	-0.146061	-0.113506	0.0866127	0.216291	0.1159
	0.830446	-0.508751	O95967	O95967	EGF-containing fibulin-like extracellular matrix protein 2	EFEMP2	1	1	1	4.1	4.1	4.1	49.405	0.023844	5.5437	7357900	1	0.280923	-0.0513248	0.54526	0.155665	-0.283324	-0.623737
	0.396015	0.0723559	P00338	P00338	L-lactate dehydrogenase A chain	LDHA	6	6	6	14.5	14.5	14.5	36.688	0	57.644	1625800000	9	-0.12925	0.114594	-0.0821476	0.0180378	0.0792408	0.0229855
	0.284908	0.0853952	P00352	P00352	Retinal dehydrogenase 1	ALDH1A1	4	4	4	10.6	10.6	10.6	54.861	0	26.277	125580000	6	-0.0163727	-0.102728	0.00273514	-0.00283241	-0.125778	0.268431
	0.245121	0.053566	P00367;P49448	P00367;P49448	Glutamate dehydrogenase 1, mitochondrial;Glutamate dehydrogenase 2, mitochondrial	GLUD1;GLUD2	4	4	4	8.2	8.2	8.2	61.397	0	28.515	129120000	5	-0.0593395	0.0493832	-0.0586643	-0.107498	0.164116	0.0354595
	1.01465	-0.155713	P00374	P00374	Dihydrofolate reductase	DHFR	2	2	1	13.9	13.9	8.6	21.452	0	13.84	5811300	3	0.170804	-0.0540428	0.128538	-0.0845451	-0.103278	-0.0340157
	1.52888	-0.180964	P00387	P00387	NADH-cytochrome b5 reductase 3;NADH-cytochrome b5 reductase 3 membrane-bound form;NADH-cytochrome b5 reductase 3 soluble form	CYB5R3	1	1	1	4.3	4.3	4.3	34.234	0.010811	5.9134	58148000	2	0.141804	0.149151	-0.00777817	-0.0880737	-0.0525055	-0.119137
	1.27378	-0.256794	P00492	P00492	Hypoxanthine-guanine phosphoribosyltransferase	HPRT1	1	1	1	7.3	7.3	7.3	24.579	0	6.5585	15818000	1	0.285902	0.103052	0.00796509	-0.193857	-0.0326519	-0.146954
	1.06012	-0.122105	P00505	P00505	Aspartate aminotransferase, mitochondrial	GOT2	6	6	6	10.2	10.2	10.2	47.517	0	41.028	576250000	7	0.103332	0.0627499	0.028801	-0.150606	-0.0394821	0.0186577
	0.935609	0.370408	P00558;P07205	P00558	Phosphoglycerate kinase 1	PGK1	8	8	8	24.7	24.7	24.7	44.614	0	81.464	450370000	14	-0.122936	-0.154821	-0.266128	0.548466	0.0266094	-0.00773621
	0.0335396	0.0201645	P00568	P00568	Adenylate kinase isoenzyme 1	AK1	1	1	1	5.2	5.2	5.2	21.635	0	6.6511	0	1	-0.231523	0.121135	0.0918703	0.224112	-0.319756	0.13762
	0.097067	0.144802	P01034	P01034	Cystatin-C	CST3	1	1	1	11.6	11.6	11.6	15.799	0.0010395	6.3117	42900000	1	-0.156328	-0.00671005	-0.0424347	1.06327	-0.762197	-0.0721378
	0.246863	2.17134	P01833	P01833	Polymeric immunoglobulin receptor;Secretory component	PIGR	5	5	5	5.5	5.5	5.5	83.283	0	252.53	587490000	6	0.679108	0.0338173	-3.95821	6.815	-4.10205	0.55579
	2.92584	-0.383871	P02751	P02751	Fibronectin;Anastellin;Ugl-Y1;Ugl-Y2;Ugl-Y3	FN1	5	5	5	3.6	3.6	3.6	262.62	0	40.581	48238000	5	0.281637	0.125931	0.179966	-0.206945	-0.177296	-0.179838
	0.967909	-0.416932	P03905	P03905	NADH-ubiquinone oxidoreductase chain 4	MT-ND4	1	1	1	2.6	2.6	2.6	51.58	0.011515	5.8812	11707000	1	-0.0330544	0.422092	0.248089	0.0685902	-0.457008	-0.225252
	0.462194	-0.086648	P04040	P04040	Catalase	CAT	1	1	1	2.5	2.5	2.5	59.755	0	6.947	8917500	1	0.0807457	-0.091857	0.152811	-0.0682888	0.0320225	-0.0819778
	0.372436	0.0479927	P04062	P04062	Glucosylceramidase	GBA	1	1	1	1.9	1.9	1.9	59.716	0.01626	5.7273	17788000	1	0.0437851	-0.0894795	-0.0145645	-0.0333214	0.0968227	0.0202179
	0.135349	0.0173035	P04075;P05062	P04075	Fructose-bisphosphate aldolase A	ALDOA	9	9	8	25	25	23.1	39.42	0	106.05	1449600000	15	-0.0372028	0.0327015	-0.00972176	-0.0700817	0.0363503	0.0714188
	1.00926	0.533679	P04083	P04083	Annexin A1	ANXA1	2	2	2	5.5	5.5	5.5	38.714	0	11.709	161220000	2	-0.116083	-0.20281	-0.469892	0.692331	-0.0719376	0.191856
	0.0100611	-0.0261962	P04259	P04259	Keratin, type II cytoskeletal 6B	KRT6B	11	2	0	14.9	4.6	0	60.066	0	26.683	16997000	2	-0.154449	0.362422	-0.15695	1.66569	-0.964744	-0.728513
	0.561014	-0.982513	P04264	P04264	Keratin, type II cytoskeletal 1	KRT1	31	31	3	44.6	44.6	4	66.038	0	323.31	14163000000	67	-0.269918	1.84425	-0.0888386	0.188	-1.13567	-0.514374
	1.27401	0.186827	P04406	P04406	Glyceraldehyde-3-phosphate dehydrogenase	GAPDH	3	3	3	13.7	13.7	13.7	36.053	0	46.172	2314600000	14	-0.174107	0.00602341	-0.100431	0.138639	0.145325	0.00800323
	0.737406	0.471591	P04792	P04792	Heat shock protein beta-1	HSPB1	8	8	8	43.9	43.9	43.9	22.782	0	90.728	854020000	15	-0.112629	-0.273703	-0.309328	0.808418	0.0216217	-0.110928
	0.482462	0.131699	P04843	P04843	Dolichyl-diphosphooligosaccharide--protein glycosyltransferase subunit 1	RPN1	3	3	3	4.6	4.6	4.6	68.569	0	19.81	65212000	4	-0.0293369	-0.246332	0.0898476	-0.0580292	0.164295	0.10301
	1.01539	-0.312128	P04844	P04844	Dolichyl-diphosphooligosaccharide--protein glycosyltransferase subunit 2	RPN2	4	4	4	8.9	8.9	8.9	69.283	0	44.963	37493000	4	0.262398	0.132078	0.0854454	-0.391254	0.0730247	-0.138233
	0.347003	0.181141	P04899;P11488;P63096;P19087;P09471;P08754;A8MTJ3;P38405	P04899;P11488;P63096;P19087;P09471;P08754;A8MTJ3;P38405	Guanine nucleotide-binding protein G(i) subunit alpha-2;Guanine nucleotide-binding protein G(t) subunit alpha-1;Guanine nucleotide-binding protein G(i) subunit alpha-1;Guanine nucleotide-binding protein G(t) subunit alpha-2;Guanine nucleotide-binding protein G(o) subunit alpha;Guanine nucleotide-binding protein G(k) subunit alpha;Guanine nucleotide-binding protein G(t) subunit alpha-3;Guanine nuc…	GNAI2;GNAT1;GNAI1;GNAT2;GNAO1;GNAI3;GNAT3;GNAL	2	1	1	7.3	4.2	4.2	40.45	0.016313	5.7329	16689000	1	-0.273117	-0.300992	0.314127	-0.0219746	0.251356	0.0540581
	0.792946	-0.135085	P05023;P13637;P50993;P20648	P05023	Sodium/potassium-transporting ATPase subunit alpha-1	ATP1A1	9	9	9	10.9	10.9	10.9	112.89	0	119.4	321640000	11	0.037056	0.103346	0.0739574	-0.214674	0.0306625	-0.00688553
	0.0648906	0.121762	P05089	P05089	Arginase-1	ARG1	1	1	1	3.4	3.4	3.4	34.735	0.017558	5.7011	26735000	1	-0.212353	0.190974	-0.149535	1.32154	-0.784068	-0.343103
	0.404246	-0.477914	P05091	P05091	Aldehyde dehydrogenase, mitochondrial	ALDH2	1	1	1	2.3	2.3	2.3	56.381	0.0038835	6.1358	371540	1	1.19859	-0.171281	-0.298709	-0.506055	-0.195084	-0.00400448
	0.790712	-0.104753	P05141;P12236;P12235;Q9H0C2	P05141	ADP/ATP translocase 2;ADP/ATP translocase 2, N-terminally processed	SLC25A5	7	7	6	21.5	21.5	18.5	32.852	0	96.472	722210000	8	0.166033	0.0216083	-0.0187817	-0.0597706	-0.00176811	-0.0838604
	4.43765	-0.625447	P05165	P05165	Propionyl-CoA carboxylase alpha chain, mitochondrial	PCCA	13	13	13	18.4	18.4	18.4	80.058	0	127.91	1330900000	21	0.274849	0.374424	0.300629	-0.314959	-0.290928	-0.320553
	1.54808	0.513122	P05198	P05198	Eukaryotic translation initiation factor 2 subunit 1	EIF2S1	2	2	2	8.6	8.6	8.6	36.112	0	12.025	32570000	2	-0.510655	-0.25688	0.00958252	0.314024	0.245749	0.22164
	0.172672	0.508796	P05387	P05387	60S acidic ribosomal protein P2	RPLP2	1	1	1	16.5	16.5	16.5	11.665	0	6.5139	799060	1	0.0668478	-0.981985	0.163671	2.3201	-1.14703	-0.398148
	0.130138	0.0540066	P05388;Q8NHW5	P05388;Q8NHW5	60S acidic ribosomal protein P0;60S acidic ribosomal protein P0-like	RPLP0;RPLP0P6	6	6	6	20.8	20.8	20.8	34.273	0	86.874	240250000	8	0.0234375	0.0906429	-0.183359	-0.0703545	0.285662	-0.122566
	0.776377	0.379907	P05455	P05455	Lupus La protein	SSB	1	1	1	3.4	3.4	3.4	46.836	0.012648	5.7985	346630	1	-0.0320263	0.0315237	-0.557629	-0.0565033	0.350597	0.287495
	0.924877	-0.295652	P05556	P05556	Integrin beta-1	ITGB1	1	1	1	1.3	1.3	1.3	88.414	0.010753	5.9044	0	1	0.21722	-0.0377197	0.275707	0.066925	-0.325586	-0.173088
	1.71795	-0.194706	P06239;P12931;P06241;P07947	P06239;P12931;P06241;P07947	Tyrosine-protein kinase Lck;Proto-oncogene tyrosine-protein kinase Src;Tyrosine-protein kinase Fyn;Tyrosine-protein kinase Yes	LCK;SRC;FYN;YES1	1	1	1	2	2	2	58	0.0040241	6.194	17006000	1	0.136149	0.0139551	0.153685	-0.0558958	-0.0800409	-0.144393
	0.908546	0.363973	P06400	P06400	Retinoblastoma-associated protein	RB1	1	1	1	1.3	1.3	1.3	106.16	0.017516	5.7003	78578000	1	-0.206983	-0.466795	0.139548	0.309938	0.0955048	0.152247
	0.0416971	0.228362	P06454	P06454	Prothymosin alpha;Prothymosin alpha, N-terminally processed;Thymosin alpha-1	PTMA	2	2	2	25.2	25.2	25.2	12.203	0	38.194	34016000	2	-0.0205879	0.21826	-0.528486	3.49804	-2.88406	-0.259715
	0.702632	0.121482	P06493;Q00535;P24941;P11802;Q00526;Q00534;P50750;Q96Q40;O94921;Q07002;Q00536;Q00537;Q14004	P06493	Cyclin-dependent kinase 1	CDK1	3	3	2	10.4	10.4	7.7	34.095	0	18.82	88438000	4	-0.0881538	0.0913029	-0.173641	0.0847511	0.0630837	0.0461178
	0.251215	-0.0953674	P06576	P06576	ATP synthase subunit beta, mitochondrial	ATP5B	3	3	3	7.8	7.8	7.8	56.559	0	21.865	23509000	3	0.308435	-0.0822144	-0.0714416	-0.0525761	0.0962944	-0.175041
	0.245354	0.204825	P06702	P06702	Protein S100-A9	S100A9	1	1	1	13.2	13.2	13.2	13.242	0	7.0689	5941200	1	-0.171645	0.0730944	-0.196958	0.716114	-0.358281	-0.038866
	0.635625	1.22847	P06703	P06703	Protein S100-A6	S100A6	1	1	1	10	10	10	10.18	0.020958	5.6012	110430000	1	-0.957605	0.00187492	-0.875248	2.23624	-0.013464	-0.368336
	0.751113	0.232844	P06730	P06730	Eukaryotic translation initiation factor 4E	EIF4E	1	1	1	6.5	6.5	6.5	25.097	0	6.8239	0	1	0.0183411	-0.269091	-0.0867872	0.350224	0.0124302	-0.00165939
	1.11034	0.191837	P06733	P06733	Alpha-enolase	ENO1	5	5	5	13.4	13.4	13.4	47.168	0	57.643	888980000	10	-0.154244	-0.121782	0	-0.0319519	0.15284	0.178596
	1.47172	-0.138598	P06744;CON__Q3ZBD7	P06744	Glucose-6-phosphate isomerase	GPI	4	4	4	8.4	8.4	8.4	63.146	0	25.844	237170000	5	0.0417576	0.0897579	0.0881119	-0.145704	-0.0133019	-0.0371609
	2.78966	0.198511	P06748	P06748	Nucleophosmin	NPM1	5	5	5	19.7	19.7	19.7	32.575	0	126.6	1833000000	15	-0.0941544	-0.0775413	-0.11434	0.150341	0.0726528	0.086504
	1.959	0.640202	P06753	P06753	Tropomyosin alpha-3 chain	TPM3	2	2	1	7.4	7.4	4.6	32.95	0	11.676	96377000	3	-0.251259	-0.541784	-0.155529	0.373453	0.161558	0.437023
	0.46679	0.224938	P06865	P06865	Beta-hexosaminidase subunit alpha	HEXA	1	1	1	2.1	2.1	2.1	60.702	0.0075047	6.0334	4277900	1	0.147841	-0.0445681	-0.428952	0.188516	0.280963	-0.120342
	0.648279	-0.189821	Q16778;P33778;P23527;P06899;Q6DRA6;Q6DN03	Q16778;P33778;P23527;P06899	Histone H2B type 2-E;Histone H2B type 1-B;Histone H2B type 1-O;Histone H2B type 1-J	HIST2H2BE;HIST1H2BB;HIST1H2BO;HIST1H2BJ	5	1	0	32.5	7.9	0	13.92	0	7.095	60012000	1	0.329323	-0.0310821	-0.00178146	-0.000120163	-0.0572147	-0.215668
	0.683064	-0.212355	P07093	P07093	Glia-derived nexin	SERPINE2	1	1	1	2.5	2.5	2.5	44.002	0	6.7181	15637000	1	0.0398836	0.257298	0.0330801	0.115105	-0.301769	-0.120138
	0.289295	0.405069	P07108	P07108	Acyl-CoA-binding protein	DBI	1	1	1	14.9	14.9	14.9	10.044	0	6.5087	0	1	-0.500595	0.0655394	-0.160817	1.23945	-0.591619	-0.0284967
	1.35761	0.255198	P07195	P07195	L-lactate dehydrogenase B chain	LDHB	4	4	4	9.9	9.9	9.9	36.638	0	48.125	321360000	5	-0.219135	-0.0096283	-0.142307	0.00551224	0.197739	0.191273
	0.606097	0.247684	P07237	P07237	Protein disulfide-isomerase	P4HB	5	5	5	10.6	10.6	10.6	57.116	0	96.797	283540000	7	0.114443	-0.453705	-0.0205364	0.0304756	0.250153	0.102627
	0.0902285	-0.132631	P07305	P07305	Histone H1.0;Histone H1.0, N-terminally processed	H1F0	2	2	2	6.7	6.7	6.7	20.863	0	13.001	18472000	2	0.16793	0.131853	-0.0891066	0.961562	-0.699635	-0.449144
	1.15825	0.176157	P07355;A6NMY6	P07355;A6NMY6	Annexin A2;Putative annexin A2-like protein	ANXA2;ANXA2P2	11	11	11	36.3	36.3	36.3	38.604	0	81.687	1756200000	18	-0.105867	-0.00655365	-0.140085	-0.00566101	0.0826511	0.198975
	2.62746	0.307137	P07384	P07384	Calpain-1 catalytic subunit	CAPN1	1	1	1	1.7	1.7	1.7	81.889	0	7.1193	0	1	-0.143314	-0.159708	-0.14595	0.0786781	0.161238	0.232521
	0.571367	0.166821	P07437;Q9BVA1;Q13885;CON__ENSEMBL:ENSBTAP00000025008;A6NNZ2;Q9H4B7	P07437;Q9BVA1;Q13885	Tubulin beta chain;Tubulin beta-2B chain;Tubulin beta-2A chain	TUBB;TUBB2B;TUBB2A	9	9	3	28.8	28.8	9.9	49.67	0	195.67	2206900000	20	0.0599155	-0.190317	-0.108101	-0.126419	0.20248	0.1859
	2.02985	0.348267	P07737;CON__P02584	P07737	Profilin-1	PFN1	5	5	5	41.4	41.4	41.4	15.054	0	34.05	2156500000	12	-0.196112	-0.124142	-0.190414	0.0406895	0.219343	0.274099
	0.089198	0.0117817	P07814	P07814	Bifunctional glutamate/proline--tRNA ligase;Glutamate--tRNA ligase;Proline--tRNA ligase	EPRS	11	11	11	9.2	9.2	9.2	170.59	0	135.99	383920000	14	-0.029932	0.0445595	-0.0205727	-0.0647259	0.0755043	0.0186214
	0.328559	0.138513	P07858	P07858	Cathepsin B;Cathepsin B light chain;Cathepsin B heavy chain	CTSB	1	1	1	4.1	4.1	4.1	37.821	0.020817	5.6481	0	1	0.182536	-0.34797	-0.0306072	0.219669	-0.0539713	0.0537996
	1.61239	0.462462	P07900;Q14568;Q58FG0	P07900	Heat shock protein HSP 90-alpha	HSP90AA1	19	7	7	25.7	11.5	11.5	84.659	0	43.906	280250000	11	-0.202017	-0.349232	-0.130716	0.00974274	0.382654	0.313024
	1.07962	0.355062	P07910;P0DMR1;O60812;B7ZW38;B2RXH8	P07910;P0DMR1;O60812;B7ZW38;B2RXH8	Heterogeneous nuclear ribonucleoproteins C1/C2;Heterogeneous nuclear ribonucleoprotein C-like 4;Heterogeneous nuclear ribonucleoprotein C-like 1;Heterogeneous nuclear ribonucleoprotein C-like 3;Heterogeneous nuclear ribonucleoprotein C-like 2	HNRNPC;HNRNPCL4;HNRNPCL1;HNRNPCL3;HNRNPCL2	10	10	10	30.1	30.1	30.1	33.67	0	154.09	802590000	14	0.0340271	-0.23708	-0.31781	0.364643	0.201937	-0.0222569
	1.34904	-0.322758	P07942	P07942	Laminin subunit beta-1	LAMB1	2	2	2	1.3	1.3	1.3	198.04	0	11.983	34370000	2	0.0251217	0.212973	0.257772	-0.329487	-0.0611363	-0.0817852
	0.0298993	0.00659688	P07954	P07954	Fumarate hydratase, mitochondrial	FH	3	3	3	5.5	5.5	5.5	54.636	0	22.732	51001000	3	-0.00760841	0.125742	-0.116299	0.0234528	0.0396195	-0.0414467
	0.0647382	0.0162868	P08195	P08195	4F2 cell-surface antigen heavy chain	SLC3A2	4	4	4	6	6	6	67.993	0	27.277	60656000	4	-0.0394726	-0.0917015	0.118475	-0.091404	0.118603	0.00896263
	0.194505	0.0868781	P08236	P08236	Beta-glucuronidase	GUSB	1	1	1	1.4	1.4	1.4	74.731	0	6.6395	5188100	1	0.144553	-0.103835	-0.159306	0.0721855	0.282987	-0.213125
	1.15461	-0.374517	P08237	P08237	ATP-dependent 6-phosphofructokinase, muscle type	PFKM	1	1	1	1.5	1.5	1.5	85.182	0.0134	5.7894	5303700	1	0.301843	0.28406	-0.0123968	-0.350952	0.0330276	-0.232121
	1.52097	0.57024	P08238;Q58FF7;Q58FF6;Q58FG1	P08238;Q58FF7	Heat shock protein HSP 90-beta;Putative heat shock protein HSP 90-beta-3	HSP90AB1;HSP90AB3P	21	20	8	27.2	25.6	11.2	83.263	0	199.84	3209000000	33	-0.0875378	-0.553989	-0.202103	0.0995579	0.446625	0.320908
	0.0188806	0.00522709	P08243	P08243	Asparagine synthetase [glutamine-hydrolyzing]	ASNS	1	1	1	2	2	2	64.369	0.0038425	6.1212	9064900	1	-0.0372543	-0.0189629	0.0601044	0.0934305	0.0938301	-0.167692
	0.902062	-0.189572	P08559;P29803	P08559	Pyruvate dehydrogenase E1 component subunit alpha, somatic form, mitochondrial	PDHA1	3	3	3	6.7	6.7	6.7	43.295	0	17.995	43592000	3	0.1737	0.14574	-0.0233517	-0.144728	0.0597191	-0.187618
	2.10837	-0.242291	P08581	P08581	Hepatocyte growth factor receptor	MET	1	1	1	0.8	0.8	0.8	155.54	0.003992	6.1875	4107200	1	0.142495	0.137221	0.0954514	-0.184503	-0.0275154	-0.139688
	1.31425	-0.605221	P08621	P08621	U1 small nuclear ribonucleoprotein 70 kDa	SNRNP70	4	4	4	6.9	6.9	6.9	51.556	0	33.393	109450000	5	0.213701	0.701357	0.00450134	-0.216942	-0.257971	-0.42119
	1.30231	0.354288	P08670;P17661;P41219;Q16352;P07196;P07197;P12036	P08670	Vimentin	VIM	20	20	19	45.9	45.9	44.2	53.651	0	277.03	3959600000	36	-0.0455132	-0.207764	-0.266426	0.282894	0.29709	-0.0368233
	2.29537	0.431658	P08708	P08708	40S ribosomal protein S17	RPS17	2	2	2	23.7	23.7	23.7	15.55	0	51.077	115740000	5	-0.256804	-0.127726	-0.251228	0.274944	0.293917	0.0903549
	1.72268	0.372812	P08758	P08758	Annexin A5	ANXA5	4	4	4	14.7	14.7	14.7	35.936	0	26.616	76024000	5	-0.334139	-0.201076	-0.0122719	0.242811	0.141783	0.186356
	1.17009	-0.468449	P09001	P09001	39S ribosomal protein L3, mitochondrial	MRPL3	1	1	1	4	4	4	38.632	0.020849	5.585	0	1	0.158169	0.207974	0.348263	-0.464438	-0.348805	0.122299
	2.17404	0.282419	P09110	P09110	3-ketoacyl-CoA thiolase, peroxisomal	ACAA1	1	1	1	2.4	2.4	2.4	44.292	0.003988	6.1859	8361700	2	-0.150384	-0.10642	-0.155097	0.0576191	0.239109	0.138628
	0.518321	0.380473	P09211	P09211	Glutathione S-transferase P	GSTP1	2	2	2	11.9	11.9	11.9	23.356	0	101.44	189880000	4	-0.534226	0.442591	-0.467346	0.115889	0.137331	0.32922
	1.32103	-0.759114	P09234	P09234	U1 small nuclear ribonucleoprotein C	SNRPC	1	1	1	5.7	5.7	5.7	17.394	0.0056711	6.0685	30174000	1	0.290013	0.753274	0.107113	-0.0881939	-0.729695	-0.309053
	0.536623	0.136965	P09382	P09382	Galectin-1	LGALS1	3	3	3	25.2	25.2	25.2	14.716	0	17.889	424150000	4	-0.168036	0.0343609	-0.0600452	0.264774	-0.0272694	-0.0203304
	0.997532	0.134927	P09429;B2RPK0	P09429;B2RPK0	High mobility group protein B1;Putative high mobility group protein B1-like 1	HMGB1;HMGB1P1	4	4	4	27	27	27	24.893	0	28.164	63132000	6	0.015768	-0.092804	-0.113623	0.16276	-0.0056839	0.0570469
	0.621386	0.202482	P09496	P09496	Clathrin light chain A	CLTA	2	2	2	6.5	6.5	6.5	27.076	0	11.898	61004000	2	-0.0714722	-0.0228691	-0.197651	0.345571	-0.128653	0.0985355
	0.412262	-0.161833	P09525	P09525	Annexin A4	ANXA4	2	2	2	6.9	6.9	6.9	35.882	0	12.491	16976000	2	-0.117168	-0.0201473	0.391796	-0.0261593	-0.194948	-0.00991249
	0.03298	0.0074927	P09622	P09622	Dihydrolipoyl dehydrogenase, mitochondrial	DLD	3	3	3	8.3	8.3	8.3	54.177	0	21.6	202500000	4	-0.0537949	-0.0499096	0.104193	-0.0970955	0.0960236	0.0240383
	0.286339	-0.0550887	P09651;Q32P51	P09651;Q32P51	Heterogeneous nuclear ribonucleoprotein A1;Heterogeneous nuclear ribonucleoprotein A1, N-terminally processed;Heterogeneous nuclear ribonucleoprotein A1-like 2	HNRNPA1;HNRNPA1L2	9	8	8	25.3	22.8	22.8	38.746	0	153.5	1633200000	16	0.0894966	0.0644665	-0.0596008	-0.134153	0.0821438	-0.0188942
	2.24372	-0.226075	P09874	P09874	Poly [ADP-ribose] polymerase 1	PARP1	12	12	12	12.5	12.5	12.5	113.08	0	89.783	1041000000	15	0.157774	0.10284	0.0902271	-0.148539	-0.142433	-0.0364113
	1.34087	0.336681	P09884	P09884	DNA polymerase alpha catalytic subunit	POLA1	1	1	1	0.6	0.6	0.6	165.91	0.0010493	6.334	3259200	1	-0.15647	-0.226684	-0.110139	0.330656	-0.0452147	0.231309
	0.23723	0.0578645	P09960	P09960	Leukotriene A-4 hydrolase	LTA4H	1	1	1	1.5	1.5	1.5	69.284	0	6.5471	8502900	1	0.0666046	-0.144392	0.00272179	-0.0320873	0.178314	-0.047699
	0.262227	0.142125	P09972	P09972	Fructose-bisphosphate aldolase C	ALDOC	2	1	1	8.2	6.3	6.3	39.455	0	63.854	177090000	3	0.192686	-0.31221	-0.0819321	-0.243193	0.252197	0.215914
	1.37204	-0.447146	Q71UI9;P0C0S5	Q71UI9;P0C0S5	Histone H2A.V;Histone H2A.Z	H2AFV;H2AFZ	3	1	1	20.3	7.8	7.8	13.509	0	11.598	3420900	1	0.427092	0.00967121	0.245686	-0.394667	-0.080267	-0.184056
	2.25617	0.799446	P62987;P62979;P0CG47;P0CG48	P62987;P62979;P0CG47;P0CG48	Ubiquitin-60S ribosomal protein L40;Ubiquitin;60S ribosomal protein L40;Ubiquitin-40S ribosomal protein S27a;Ubiquitin;40S ribosomal protein S27a;Polyubiquitin-B;Ubiquitin;Polyubiquitin-C;Ubiquitin	UBA52;RPS27A;UBB;UBC	3	3	3	26.6	26.6	26.6	14.728	0	74.658	1238400000	7	-0.420961	-0.408419	-0.358059	0.127848	0.623037	0.460014
	1.29376	0.280883	P0DMV9;P0DMV8;P34931	P0DMV9;P0DMV8;P34931	Heat shock 70 kDa protein 1B;Heat shock 70 kDa protein 1A;Heat shock 70 kDa protein 1-like	HSPA1B;HSPA1A;HSPA1L	9	7	6	17.9	14.8	12.3	70.051	0	47.527	190050000	7	-0.126833	-0.27475	-0.00800896	0.0131474	0.227247	0.192661
	0.257785	-0.0810808	P0DN76;Q01081;REV__Q86Y38;Q86Y38	P0DN76;Q01081;REV__Q86Y38;Q86Y38	Splicing factor U2AF 35 kDa subunit;Xylosyltransferase 1	U2AF1;XYLT1	2	2	2	10.8	10.8	10.8	27.872	0	23.268	33529000	3	-0.0818033	0.203639	0.0115137	0.115753	-0.204375	-0.0212708
	1.87813	-0.467717	P10412;P22492;Q02539;P16401	P10412	Histone H1.4	HIST1H1E	10	10	3	39.3	39.3	8.2	21.865	0	75.022	1265700000	12	0.422192	0.146624	0.144489	-0.252016	-0.116003	-0.321829
	0.0904017	0.0243632	P10599	P10599	Thioredoxin	TXN	2	2	2	20	20	20	11.737	0	11.766	349690000	2	-0.0999775	0.120628	-0.0454655	0.131901	-0.107815	0.024189
	0.153611	-0.0290597	P10619	P10619	Lysosomal protective protein;Lysosomal protective protein 32 kDa chain;Lysosomal protective protein 20 kDa chain	CTSA	2	2	2	5	5	5	54.465	0	18.596	77390000	2	-0.0951996	0.103621	0.0468979	0.0666752	-0.0446854	-0.0538502
	0.955545	0.29652	P10768	P10768	S-formylglutathione hydrolase	ESD	1	1	1	3.2	3.2	3.2	31.462	0	6.554	45828000	1	0.096035	-0.218966	-0.310121	0.118452	0.299534	0.0385208
	1.76799	0.461409	P10809	P10809	60 kDa heat shock protein, mitochondrial	HSPD1	7	7	7	13.1	13.1	13.1	61.054	0	71.988	1091700000	13	-0.0628376	-0.339043	-0.278502	0.354959	0.271149	0.0777359
	1.5647	0.178966	P11021	P11021	78 kDa glucose-regulated protein	HSPA5	17	17	17	30.1	30.1	30.1	72.332	0	241.49	1920000000	27	-0.000711441	-0.146938	-0.109068	0.118134	0.126709	0.0353374
	2.42365	0.535092	P11142;P54652	P11142	Heat shock cognate 71 kDa protein	HSPA8	14	14	12	26.2	26.2	23.1	70.897	0	306.59	2668300000	24	-0.180275	-0.432171	-0.178463	0.226726	0.319834	0.267807
	0.776627	0.150719	P11166	P11166	Solute carrier family 2, facilitated glucose transporter member 1	SLC2A1	1	1	1	1.8	1.8	1.8	54.083	0.0010593	6.3581	0	1	-0.0651302	0.0106001	-0.15982	0.22847	0.000979424	0.008358
	0.0355925	0.0151571	P11177	P11177	Pyruvate dehydrogenase E1 component subunit beta, mitochondrial	PDHB	1	1	1	4.5	4.5	4.5	39.233	0.0047619	6.1022	5507600	1	-0.199831	0.253409	-0.0645838	-0.0726356	0.107214	-0.000112534
	0.306831	-0.253055	P11216	P11216	Glycogen phosphorylase, brain form	PYGB	1	1	1	1.1	1.1	1.1	96.695	0.017045	5.722	13219000	1	0.00963974	0.0378532	0.34382	0.402142	-0.0719862	-0.698009
	0.0863806	0.0305608	P11310	P11310	Medium-chain specific acyl-CoA dehydrogenase, mitochondrial	ACADM	3	3	3	7.8	7.8	7.8	46.588	0	29.72	1645900	4	0.0200424	-0.154919	0.100763	-0.16872	0.0522423	0.174047
	3.26553	-0.337166	P11387;Q969P6	P11387	DNA topoisomerase 1	TOP1	4	4	4	5.1	5.1	5.1	90.725	0	27.298	221470000	4	0.194927	0.144184	0.178364	-0.162151	-0.114218	-0.217653
	1.43068	-0.459204	P11388	P11388	DNA topoisomerase 2-alpha	TOP2A	4	4	3	2.9	2.9	2	174.38	0	31.415	58522000	7	0.166754	0.200844	0.332939	-0.0198898	-0.49416	-0.163025
	1.38944	0.298259	P11413	P11413	Glucose-6-phosphate 1-dehydrogenase	G6PD	1	1	1	1.9	1.9	1.9	59.256	0	11.674	22722000	1	-0.128492	-0.102059	-0.205108	-0.035141	0.272714	0.221546
	3.47352	-0.607754	P11498	P11498	Pyruvate carboxylase, mitochondrial	PC	29	29	29	32.1	32.1	32.1	129.63	0	323.31	9936400000	62	0.290886	0.349167	0.283306	-0.206385	-0.321491	-0.372026
	1.92439	-0.467038	P46939;P11532	P46939;P11532	Utrophin;Dystrophin	UTRN;DMD	1	1	1	0.2	0.2	0.2	394.46	0.0038911	6.1415	0	1	0.248848	0.243069	0.220371	-0.153128	-0.095974	-0.439724
	2.75031	0.321406	P11586	P11586	C-1-tetrahydrofolate synthase, cytoplasmic;Methylenetetrahydrofolate dehydrogenase;Methenyltetrahydrofolate cyclohydrolase;Formyltetrahydrofolate synthetase;C-1-tetrahydrofolate synthase, cytoplasmic, N-terminally processed	MTHFD1	4	4	4	4	4	4	101.56	0	35.134	50662000	4	-0.186073	-0.105385	-0.178919	0.121788	0.138214	0.233839
	0.427074	0.672919	P11717	P11717	Cation-independent mannose-6-phosphate receptor	IGF2R	2	2	2	0.8	0.8	0.8	274.37	0	15.23	8349200	3	-0.458265	-0.207455	-0.331928	1.66813	-0.46995	-0.177073
	0.203871	-0.0617695	P60891;P21108;P11908	P60891;P21108;P11908	Ribose-phosphate pyrophosphokinase 1;Ribose-phosphate pyrophosphokinase 3;Ribose-phosphate pyrophosphokinase 2	PRPS1;PRPS1L1;PRPS2	1	1	1	5.3	5.3	5.3	34.834	0.0010661	6.3862	4063500	1	-0.0972872	0.197276	0.00439549	0.0479317	-0.184622	0.0557661
	0.0794077	-0.0104415	P11940;Q9H361;Q4VXU2;Q13310	P11940	Polyadenylate-binding protein 1	PABPC1	6	6	5	10.5	10.5	9.1	70.67	0	41.285	165990000	8	-0.0716152	0.0664997	0.0325088	0.0122261	0.0256252	-0.0417824
	1.88026	0.533202	P12004	P12004	Proliferating cell nuclear antigen	PCNA	1	1	1	3.1	3.1	3.1	28.768	0.018239	5.6948	49946000	1	-0.0636578	-0.264488	-0.45993	0.263184	0.363361	0.184984
	0.687797	0.0710402	P12081	P12081	Histidine--tRNA ligase, cytoplasmic	HARS	1	1	1	2.2	2.2	2.2	57.41	0	7.1814	3317400	1	-0.0662117	-0.0579405	0.0293217	0.0636082	-0.0308618	0.0855436
	0.202312	0.0849374	P12270	P12270	Nucleoprotein TPR	TPR	2	2	2	1	1	1	267.29	0	30.342	6708300	2	-0.0400305	-0.28194	0.206292	0.205306	-0.0224104	-0.0437613
	0.388935	0.12755	P12814	P12814	Alpha-actinin-1	ACTN1	9	4	4	12.6	5.9	5.9	103.06	0	25.515	122680000	5	0.109829	-0.15744	-0.131983	0.0545197	0.262518	-0.113981
	0.953671	-1.49923	P12821	P12821	Angiotensin-converting enzyme;Angiotensin-converting enzyme, soluble form	ACE	1	1	1	1.8	1.8	1.8	149.71	0.023512	5.5639	66084000	1	0.971159	0.68421	0.605205	-2.19092	-0.166944	0.120748
	0.199439	0.0354582	P12956	P12956	X-ray repair cross-complementing protein 6	XRCC6	9	9	9	16.7	16.7	16.7	69.842	0	70.631	282230000	11	0.0247593	-0.0670872	0.000869751	-0.100061	0.0564766	0.108501
	0.382991	0.0851669	P13010	P13010	X-ray repair cross-complementing protein 5	XRCC5	5	5	5	9.4	9.4	9.4	82.704	0	40.502	172610000	6	0.0617542	-0.174179	-0.00359535	-0.0763473	0.0986805	0.117147
	1.83489	0.419417	P13489	P13489	Ribonuclease inhibitor	RNH1	1	1	1	3.3	3.3	3.3	49.973	0.011454	5.8735	11815000	1	-0.0527697	-0.347226	-0.217401	0.325079	0.154472	0.161303
	1.60815	0.498102	P13639	P13639	Elongation factor 2	EEF2	13	13	13	16.2	16.2	16.2	95.337	0	137.25	1916900000	17	-0.0417271	-0.361691	-0.332006	0.182684	0.447557	0.128641
	0.374323	-0.108564	P13667	P13667	Protein disulfide-isomerase A4	PDIA4	7	7	7	16	16	16	72.932	0	88.922	104890000	8	0.162985	-0.0695458	0.0811386	-0.251106	0.0354557	0.064537
	0.0508502	-0.0132217	P13674	P13674	Prolyl 4-hydroxylase subunit alpha-1	P4HA1	3	3	3	6.4	6.4	6.4	61.049	0	34.8	53347000	5	-0.0216217	-0.0649242	0.118109	0.135677	-0.0927029	-0.0510769
	0.815829	0.18026	Q56UQ5;P13693	Q56UQ5;P13693	TPT1-like protein;Translationally-controlled tumor protein	TPT1	2	2	2	14.3	14.3	14.3	15.757	0	12.873	29973000	3	-0.0506001	-0.241205	0.0331459	-0.00604057	0.0799789	0.208181
	0.571421	-0.599965	P13765	P13765	HLA class II histocompatibility antigen, DO beta chain	HLA-DOB	1	1	1	4.8	4.8	4.8	30.822	0.020489	5.6885	0	1	0.692265	-0.564833	0.784246	-0.136585	-0.634987	-0.116646
	0.340477	-0.0818453	P13797;P13796	P13797;P13796	Plastin-3;Plastin-2	PLS3;LCP1	2	2	2	2.7	2.7	2.7	70.81	0	12.313	7409200	2	-0.0510387	-0.0261927	0.211727	0.0637112	-0.118893	-0.0558586
	0.595322	0.272308	P13804	P13804	Electron transfer flavoprotein subunit alpha, mitochondrial	ETFA	1	1	1	5.1	5.1	5.1	35.079	0	6.7759	5543800	1	-0.357493	0.111011	-0.150252	0.379513	0.185874	-0.145196
	1.86364	-0.920559	P26439;P14060	P26439;P14060	3 beta-hydroxysteroid dehydrogenase/Delta 5-->4-isomerase type 2;3-beta-hydroxy-Delta(5)-steroid dehydrogenase;Steroid Delta-isomerase;3 beta-hydroxysteroid dehydrogenase/Delta 5-->4-isomerase type 1;3-beta-hydroxy-Delta(5)-steroid dehydrogenase;Steroid Delta-isomerase	HSD3B2;HSD3B1	1	1	1	3	3	3	42.052	0.0020534	6.2685	64254000	1	0.169685	0.865536	0.357347	-0.327537	-0.475901	-0.56567
	1.61528	0.159635	P14324	P14324	Farnesyl pyrophosphate synthase	FDPS	1	1	1	3.1	3.1	3.1	48.275	0.020424	5.6843	0	1	-0.139652	-0.0488129	-0.0392609	0.141035	0.0796661	0.0304775
	0.2039	-0.0278406	P14550	P14550	Alcohol dehydrogenase [NADP(+)]	AKR1A1	1	1	1	2.5	2.5	2.5	36.573	0.01086	5.9226	0	1	0.0014143	0.0580502	-0.00597191	-0.0408707	-0.0745411	0.0853825
	0.580645	0.0874233	P14618;P30613	P14618	Pyruvate kinase PKM	PKM	13	13	13	28.4	28.4	28.4	57.936	0	166.45	2432100000	23	-0.013258	-0.015173	-0.0909748	-0.0745926	0.0901432	0.127314
	0.460698	0.0767587	P14625;Q58FF3	P14625	Endoplasmin	HSP90B1	23	23	22	26.8	26.8	25.3	92.468	0	323.31	3632400000	38	0.0120888	-0.0923252	-0.0231743	0.104753	0.109972	-0.0878601
	0.789644	0.142017	P63162;P14678	P63162;P14678	Small nuclear ribonucleoprotein-associated protein N;Small nuclear ribonucleoprotein-associated proteins B and B	SNRPN;SNRPB	3	3	3	12.9	12.9	12.9	24.614	0	17.532	85955000	3	-0.156246	-0.0326805	-0.0123711	0.165308	-0.0623913	0.121838
	0.78435	-0.142904	P14735	P14735	Insulin-degrading enzyme	IDE	2	2	2	1.8	1.8	1.8	117.97	0	12.112	3824400	3	0.170034	-0.00226784	0.0583191	-0.18988	-0.0546188	0.041872
	0.979821	-0.140916	P14866;M0QYT0	P14866	Heterogeneous nuclear ribonucleoprotein L	HNRNPL	11	11	11	28.9	28.9	28.9	64.132	0	118	1452800000	23	0.0625896	0.168646	-0.00812912	-0.141285	0.00986099	-0.0682182
	0.129721	0.0286223	P14868	P14868	Aspartate--tRNA ligase, cytoplasmic	DARS	4	4	4	10	10	10	57.136	0	25.562	96342000	4	-0.0398827	0.0761776	-0.0674972	-0.110218	0.12142	0.0434628
	1.32381	-0.603939	P14923	P14923	Junction plakoglobin	JUP	2	1	1	2.7	1.6	1.6	81.744	0.003876	6.1336	3236700	1	0.244479	0.68341	-0.010251	-0.273346	-0.42553	-0.195302
	0.367881	0.122531	P15121	P15121	Aldose reductase	AKR1B1	2	2	2	2.8	2.8	2.8	35.853	0	13.33	212110000	3	-0.165186	0.0532284	-0.0601082	-0.180574	0.156954	0.219147
	3.1085	0.26458	P15170;Q8IYD1	P15170;Q8IYD1	Eukaryotic peptide chain release factor GTP-binding subunit ERF3A;Eukaryotic peptide chain release factor GTP-binding subunit ERF3B	GSPT1;GSPT2	2	2	2	3.6	3.6	3.6	55.755	0	12.424	0	2	-0.163862	-0.145376	-0.0759048	0.15168	0.115948	0.14097
	2.40015	0.250116	P15259;P18669;Q8N0Y7	P15259;P18669;Q8N0Y7	Phosphoglycerate mutase 2;Phosphoglycerate mutase 1;Probable phosphoglycerate mutase 4	PGAM2;PGAM1;PGAM4	4	4	4	13.8	13.8	13.8	28.766	0	60.501	87662000	7	-0.131393	-0.182186	-0.0498619	0.154653	0.0978775	0.134375
	0.202403	0.0476087	P15311;P35241	P15311;P35241	Ezrin;Radixin	EZR;RDX	5	3	3	6.1	4.1	4.1	69.412	0	18.147	67496000	3	0.00400734	-0.167698	0.104008	-0.0383778	0.010458	0.111063
	1.20367	-0.374588	P15559	P15559	NAD(P)H dehydrogenase [quinone] 1	NQO1	1	1	1	3.3	3.3	3.3	30.867	0.010092	5.9612	0	1	0.0939283	0.25196	0.227724	-0.0451107	-0.4589	-0.0461407
	0.885359	0.251015	P15880	P15880	40S ribosomal protein S2	RPS2	6	6	6	20.5	20.5	20.5	31.324	0	54.55	656940000	12	-0.0924435	0.0837994	-0.35615	0.102346	0.195631	0.0902748
	0.0322843	-0.014981	P15924	P15924	Desmoplakin	DSP	15	15	15	5.3	5.3	5.3	331.77	0	114.72	202100000	17	-0.0681667	0.179775	-0.0774097	0.256846	-0.170643	-0.0969467
	1.4822	-0.414065	P16402	P16402	Histone H1.3	HIST1H1D	6	1	1	23.5	4.1	4.1	22.35	0	8.3069	0	1	0.115472	0.0708723	0.446484	-0.101335	-0.273939	-0.234095
	2.07752	-0.58742	P16403	P16403	Histone H1.2	HIST1H1C	7	1	1	28.6	4.2	4.2	21.364	0	6.8631	0	1	0.498426	0.167799	0.226635	-0.253879	-0.198168	-0.417351
	0.862288	-0.211238	P16435	P16435	NADPH--cytochrome P450 reductase	POR	1	1	1	1.8	1.8	1.8	76.689	0	6.6142	20402000	1	0.238712	-0.0928268	0.182701	-0.198664	-0.033514	-0.0729485
	0.540068	0.227416	P16615;O14983;Q93084	P16615;O14983	Sarcoplasmic/endoplasmic reticulum calcium ATPase 2;Sarcoplasmic/endoplasmic reticulum calcium ATPase 1	ATP2A2;ATP2A1	5	5	5	4.7	4.7	4.7	114.76	0	30.557	84283000	6	0.123304	-0.155096	-0.297606	0.103167	0.365044	-0.115358
	1.3299	0.331963	P48741;P17066	P48741;P17066	Putative heat shock 70 kDa protein 7;Heat shock 70 kDa protein 6	HSPA7;HSPA6	3	1	1	10.9	3	3	40.244	0	16.861	438850000	3	-0.252253	-0.281385	0.0474224	0.0783653	0.254728	0.176578
	0.13904	-0.054142	P17655	P17655	Calpain-2 catalytic subunit	CAPN2	2	2	2	3.7	3.7	3.7	79.994	0	11.652	27400000	2	0.246973	-0.227091	0.0730572	-0.074997	0.0546246	-0.0491142
	1.08902	-0.247301	P17693	P17693	HLA class I histocompatibility antigen, alpha chain G	HLA-G	1	1	1	3	3	3	38.224	0.017004	5.7192	0	1	0.00777245	0.228666	0.146242	-0.078165	-0.283496	0.0024395
	0.240159	-0.0631587	P17844	P17844	Probable ATP-dependent RNA helicase DDX5	DDX5	9	6	6	14.2	9.1	9.1	69.147	0	39.209	358380000	7	0.0803947	-0.0651226	0.0911961	0.150684	-0.0893707	-0.144321
	0.106513	-0.0319707	P17858	P17858	ATP-dependent 6-phosphofructokinase, liver type	PFKL	3	2	2	5.5	3.1	3.1	85.018	0	12.727	15420000	2	-0.138827	0.113487	0.0850258	-0.130154	0.121967	-0.0280399
	0.0348281	-0.010629	P17987	P17987	T-complex protein 1 subunit alpha	TCP1	4	4	4	8.3	8.3	8.3	60.343	0	22.847	126500000	5	-0.138555	0.131639	0.0345898	-0.0871124	0.129299	-0.0464001
	0.715656	-0.189739	P18031	P18031	Tyrosine-protein phosphatase non-receptor type 1	PTPN1	2	2	2	4.6	4.6	4.6	49.966	0	17.067	53306000	2	0.0673943	0.216062	0.0128803	-0.28697	0.0716896	-0.0575981
	0.10161	0.0655975	P18077	P18077	60S ribosomal protein L35a	RPL35A	4	4	4	33.6	33.6	33.6	12.538	0	24.645	586940000	7	-0.0970097	0.255783	-0.245441	0.129036	-0.307409	0.288498
	1.63466	0.444532	P18085	P18085	ADP-ribosylation factor 4	ARF4	2	1	1	17.2	5.6	5.6	20.511	0	6.6061	11294000	2	-0.0984869	-0.435582	-0.120998	0.107511	0.271091	0.299925
	1.28171	0.337899	P18124	P18124	60S ribosomal protein L7	RPL7	2	2	2	9.7	9.7	9.7	29.225	0	19.743	42490000	3	-0.22695	-0.0689888	-0.199183	0.400135	0.0581589	0.0602818
	1.32764	0.235447	P18206	P18206	Vinculin	VCL	5	5	5	4.3	4.3	4.3	123.8	0	37.773	14879000	5	-0.121532	-0.235718	0.01581	0.0415974	0.163277	0.160027
	0.272355	0.0718015	P18754	P18754	Regulator of chromosome condensation	RCC1	1	1	1	1.9	1.9	1.9	44.969	0.013267	5.7662	3357700	1	-0.147309	-0.0972605	0.148597	0.115318	-0.0622797	0.0663929
	0.0585617	0.0360788	P19338	P19338	Nucleolin	NCL	12	12	12	17.9	17.9	17.9	76.613	0	117.16	1797700000	23	-0.240465	0.0415459	0.156532	0.376821	-0.140327	-0.170645
	1.39877	0.186047	P19367	P19367	Hexokinase-1	HK1	1	1	1	1.2	1.2	1.2	102.48	0	16.817	2905100	1	-0.0312214	-0.0675173	-0.168602	0.172123	0.106518	0.0121584
	0.466797	-0.086071	P19784	P19784	Casein kinase II subunit alpha	CSNK2A2	2	2	2	6.6	6.6	6.6	41.213	0	12.431	10091000	2	0.0674229	0.0105972	0.0628166	0.0330591	0.0439005	-0.194336
	1.46416	-0.21711	P20020;Q16720;P23634;Q01814	P20020;Q16720;P23634;Q01814	Plasma membrane calcium-transporting ATPase 1;Plasma membrane calcium-transporting ATPase 3;Plasma membrane calcium-transporting ATPase 4;Plasma membrane calcium-transporting ATPase 2	ATP2B1;ATP2B3;ATP2B4;ATP2B2	2	2	2	2.2	2.2	2.2	138.75	0	12.395	51098000	3	0.22414	0.105768	0.00748444	-0.131334	-0.134914	-0.0476894
	0.38791	-0.0860319	P20042	P20042	Eukaryotic translation initiation factor 2 subunit 2	EIF2S2	1	1	1	3.3	3.3	3.3	38.388	0.013412	5.7895	6358900	1	-0.0380611	-0.0337038	0.212543	-0.0290394	-0.11861	0.0303326
	0.54258	0.168801	P20810	P20810	Calpastatin	CAST	1	1	1	1.3	1.3	1.3	76.572	0.020186	5.6602	13588000	1	-0.152316	-0.264528	0.175372	0.110167	0.0136566	0.141107
	0.482008	-0.220995	P21281	P21281	V-type proton ATPase subunit B, brain isoform	ATP6V1B2	1	1	1	2.2	2.2	2.2	56.5	0.022828	5.5673	0	1	0.223763	0.233996	-0.114538	0.19738	-0.156157	-0.360987
	0.537961	0.0360006	P21333	P21333	Filamin-A	FLNA	29	29	26	14.6	14.6	13.6	280.74	0	323.31	1591300000	41	-0.041254	-0.0339146	0.032898	-0.0127888	0.0458546	0.0326652
	2.10646	0.242062	P21796	P21796	Voltage-dependent anion-selective channel protein 1	VDAC1	3	3	3	11.3	11.3	11.3	30.772	0	25.131	193630000	4	-0.0286426	-0.152504	-0.170216	0.0876904	0.158314	0.128819
	0.469725	-0.0580292	P21912	P21912	Succinate dehydrogenase [ubiquinone] iron-sulfur subunit, mitochondrial	SDHB	3	3	3	11.1	11.1	11.1	31.629	0	17.685	30976000	3	-0.0552139	0.0968819	0.0571041	-0.0565186	-0.0496998	0.0309029
	0.928435	-0.21548	P21980;P49221	P21980	Protein-glutamine gamma-glutamyltransferase 2	TGM2	3	3	3	5.1	5.1	5.1	77.328	0	18.998	17236000	3	0.0567284	0.041317	0.236904	0.0729866	-0.187487	-0.196989
	0.171927	-0.152245	P22061	P22061	Protein-L-isoaspartate(D-aspartate) O-methyltransferase	PCMT1	1	1	1	8.4	8.4	8.4	24.636	0.0039841	6.1859	0	1	0.157575	-0.0768204	0.159343	0.43344	-0.680721	0.0306444
	1.91008	-0.40918	P22102	P22102	Trifunctional purine biosynthetic protein adenosine-3;Phosphoribosylamine--glycine ligase;Phosphoribosylformylglycinamidine cyclo-ligase;Phosphoribosylglycinamide formyltransferase	GART	10	10	10	13.8	13.8	13.8	107.77	0	85.622	285190000	11	0.0828018	0.264994	0.277704	-0.249722	-0.290323	-0.0619965
	3.8155	0.28631	P22234	P22234	Multifunctional protein ADE2;Phosphoribosylaminoimidazole-succinocarboxamide synthase;Phosphoribosylaminoimidazole carboxylase	PAICS	2	2	2	8.2	8.2	8.2	47.079	0	23.074	19640000	3	-0.115074	-0.150907	-0.151753	0.176157	0.118746	0.146294
	1.21877	0.255398	P22307	P22307	Non-specific lipid-transfer protein	SCP2	3	3	3	5.3	5.3	5.3	58.993	0	18.209	79268000	3	-0.284498	0.0296135	-0.116484	0.181803	0.156361	0.0566635
	0.838595	0.172666	P22314	P22314	Ubiquitin-like modifier-activating enzyme 1	UBA1	11	11	11	12	12	12	117.85	0	125.18	527030000	12	-0.04039	-0.183763	-0.023119	-0.0408821	0.237734	0.0738735
	1.64589	0.236133	P22392;P15531	P22392;P15531	Nucleoside diphosphate kinase B;Nucleoside diphosphate kinase A	NME2;NME1	4	4	3	34.2	34.2	23	17.298	0	28.227	835000000	7	-0.131794	-0.160917	-0.049757	0.0176868	0.137091	0.211153
	0.781652	-0.214583	P22626	P22626	Heterogeneous nuclear ribonucleoproteins A2/B1	HNRNPA2B1	12	12	11	38.8	38.8	38.8	37.429	0	323.31	2537300000	23	0.0116386	0.30278	0.019186	-0.0451641	0.00167465	-0.266655
	0.0741991	-0.0215537	P22670	P22670	MHC class II regulatory factor RFX1	RFX1	1	1	1	0.8	0.8	0.8	104.76	0.016327	5.734	0	1	0.0792961	-0.166042	0.130807	-0.0299749	0.0797892	-0.0704145
	2.23127	-0.714695	P22676	P22676	Calretinin	CALB2	1	1	1	5.5	5.5	5.5	31.54	0.022124	5.569	79430000	1	0.467468	0.248142	0.368162	-0.564444	-0.158436	-0.337433
	1.40299	-0.355593	P23193	P23193	Transcription elongation factor A protein 1	TCEA1	1	1	1	4	4	4	33.969	0	6.5888	5129500	1	0.057291	0.276914	0.210915	-0.0569372	-0.369853	-0.0948696
	0.625733	-0.149956	P23246	P23246	Splicing factor, proline- and glutamine-rich	SFPQ	4	3	3	5.4	4.2	4.2	76.149	0	18.018	112170000	3	0.173325	0.107222	-0.0438824	-0.222126	0.0778008	-0.0688801
	2.00077	0.342238	P23284	P23284	Peptidyl-prolyl cis-trans isomerase B	PPIB	4	4	4	21.3	21.3	21.3	23.742	0	31.267	184280000	5	-0.0518074	-0.26516	-0.184658	0.222864	0.207991	0.0942345
	0.100979	-0.0630213	P23381	P23381	Tryptophan--tRNA ligase, cytoplasmic;T1-TrpRS;T2-TrpRS	WARS	1	1	1	3.8	3.8	3.8	53.165	0.011464	5.8775	3278300	1	-0.244039	0.0251102	0.32519	0.267408	-0.108933	-0.241277
	0.298855	0.0592429	P23396	P23396	40S ribosomal protein S3	RPS3	8	8	8	35.8	35.8	35.8	26.688	0	67.428	829590000	14	-0.147577	0.109928	-0.0394878	-0.0254479	0.0528126	0.0732269
	1.22304	-0.187567	P23458	P23458	Tyrosine-protein kinase JAK1	JAK1	2	2	2	1.9	1.9	1.9	133.28	0	11.242	17805000	2	0.14448	0.182718	-0.0341206	-0.0587406	-0.0673733	-0.143511
	1.40977	-0.357496	P23526	P23526	Adenosylhomocysteinase	AHCY	1	1	1	2.1	2.1	2.1	47.716	0.0056657	6.0623	29133000	1	0.168446	0.294832	0.0846977	-0.368261	-0.129278	-0.0269737
	4.44254	0.546652	P23528;Q9Y281	P23528	Cofilin-1	CFL1	4	4	3	27.7	27.7	20.5	18.502	0	62.141	265290000	6	-0.285494	-0.285725	-0.237028	0.274681	0.240761	0.316269
	0.239049	-0.067708	P23588	P23588	Eukaryotic translation initiation factor 4B	EIF4B	1	1	1	2.8	2.8	2.8	69.15	0	35.504	7270500	1	0.0929165	-0.174648	0.195024	-0.0531445	-0.0405807	0.00389385
	0.869032	-0.225577	P23921	P23921	Ribonucleoside-diphosphate reductase large subunit	RRM1	5	5	5	6.8	6.8	6.8	90.069	0	41.149	47816000	7	0.264204	-0.00963783	0.0955315	0.00312614	-0.28846	-0.0412998
	2.69004	0.458485	P24539	P24539	ATP synthase F(0) complex subunit B1, mitochondrial	ATP5F1	1	1	1	3.1	3.1	3.1	28.908	0.0010417	6.3178	31742000	1	-0.144896	-0.261629	-0.269476	0.327955	0.213713	0.157787
	1.17123	0.204021	P25205	P25205	DNA replication licensing factor MCM3	MCM3	3	3	3	4.1	4.1	4.1	90.98	0	20.734	29360000	3	-0.0960503	-0.152197	-0.0460568	0.255594	0.0535412	0.00862503
	1.3401	0.223625	P25705	P25705	ATP synthase subunit alpha, mitochondrial	ATP5A1	4	4	4	8.5	8.5	8.5	59.75	0	25.747	132670000	4	-0.0456276	-0.0617504	-0.216332	0.0483837	0.07197	0.226812
	0.11866	0.0632884	P25786	P25786	Proteasome subunit alpha type-1	PSMA1	1	1	1	4.9	4.9	4.9	29.555	0	17.089	29296000	2	0.200191	-0.38344	0.100044	-0.0643559	-0.00577164	0.176788
	0.885477	0.659163	P25789	P25789	Proteasome subunit alpha type-4	PSMA4	1	1	1	3.1	3.1	3.1	29.483	0	6.4101	0	1	0.10801	-0.284574	-0.800453	0.434054	0.664962	-0.0985422
	2.38331	0.438805	P26038	P26038	Moesin	MSN	6	6	4	9.4	9.4	7.3	67.819	0	53.878	95912000	7	-0.0938015	-0.268576	-0.2841	0.145067	0.291656	0.233213
	0.632574	0.176493	P26196	P26196	Probable ATP-dependent RNA helicase DDX6	DDX6	2	2	2	7.2	7.2	7.2	54.416	0	14.74	21639000	2	0.0456886	-0.316279	0.0175819	-0.00271797	0.150576	0.128612
	0.401033	-0.0845127	P26358	P26358	DNA (cytosine-5)-methyltransferase 1	DNMT1	6	6	6	4.3	4.3	4.3	183.16	0	36.566	84597000	7	0.20307	-0.0387631	-0.0258064	-0.121006	-0.0128612	0.0188294
	2.55818	0.257847	P26368	P26368	Splicing factor U2AF 65 kDa subunit	U2AF2	2	2	2	5.5	5.5	5.5	53.5	0	73.577	16618000	2	-0.0783272	-0.1273	-0.169411	0.189093	0.0921059	0.117304
	1.66255	-0.548877	P26373	P26373	60S ribosomal protein L13	RPL13	6	6	6	22.3	22.3	22.3	24.261	0	89.694	3186000000	12	0.445835	0.179199	0.21001	-0.440289	-0.343471	-0.0278263
	0.227369	0.0207567	P26583	P26583	High mobility group protein B2	HMGB2	1	1	1	5.7	5.7	5.7	24.033	0.0099909	5.9385	8836600	2	-0.00629139	0.0117025	-0.0248175	0.056633	-0.0532646	0.0394955
	0.389753	0.104963	P26599;O95758	P26599	Polypyrimidine tract-binding protein 1	PTBP1	5	5	5	17.5	17.5	17.5	57.221	0	72.615	442090000	13	-0.12442	-0.073101	0.0518036	0.255873	-0.0184212	-0.0682812
	0.103085	0.0288328	P26639	P26639	Threonine--tRNA ligase, cytoplasmic	TARS	3	3	3	3.7	3.7	3.7	83.434	0	18.215	13812000	4	0.053915	-0.156357	0.0709228	0.114908	-0.115736	0.0558071
	1.07357	-0.172815	P26640	P26640	Valine--tRNA ligase	VARS	11	11	11	11	11	11	140.47	0	120.18	447850000	16	-0.000745773	0.224003	0.0476952	-0.130072	-0.0972786	-0.0201435
	2.98559	-0.344072	P26641	P26641	Elongation factor 1-gamma	EEF1G	6	6	6	14	14	14	50.118	0	41.875	428930000	8	0.226984	0.0978756	0.202976	-0.154028	-0.172022	-0.17833
	0.228395	0.0843442	P27348	P27348	14-3-3 protein theta	YWHAQ	4	2	2	17.6	10.6	10.6	27.764	0	173.51	262900000	5	-0.0461998	-0.223541	0.154953	0.029108	-0.108704	0.21784
	0.167746	-0.0760285	Q96L21;P27635	Q96L21;P27635	60S ribosomal protein L10-like;60S ribosomal protein L10	RPL10L;RPL10	1	1	1	5.6	5.6	5.6	24.519	0.01319	5.7551	0	1	-0.216413	0.106432	0.235752	-0.00662327	0.133606	-0.229297
	1.00019	0.288537	P27695	P27695	DNA-(apurinic or apyrimidinic site) lyase;DNA-(apurinic or apyrimidinic site) lyase, mitochondrial	APEX1	2	2	2	6.6	6.6	6.6	35.554	0	13.426	10788000	2	-0.192596	0.0913601	-0.319839	0.21351	0.0293942	0.20163
	1.10332	-0.212112	P27708	P27708	CAD protein;Glutamine-dependent carbamoyl-phosphate synthase;Aspartate carbamoyltransferase;Dihydroorotase	CAD	8	8	8	4.1	4.1	4.1	242.98	0	116.3	36134000	8	0.0433178	0.16597	0.120611	-0.227593	-0.133595	0.0547485
	1.11271	0.225477	P27797	P27797	Calreticulin	CALR	10	10	10	27.1	27.1	27.1	48.141	0	87.141	1049700000	15	0.0039196	-0.217567	-0.112841	-0.0111179	0.232708	0.128351
	1.76952	0.320238	P27816	P27816	Microtubule-associated protein 4	MAP4	3	3	3	3.1	3.1	3.1	121	0	19.1	38764000	3	-0.296179	-0.0950203	-0.0774288	0.18969	0.0834999	0.218897
	0.53891	0.191406	P27824	P27824	Calnexin	CANX	4	4	4	6.9	6.9	6.9	67.567	0	25.358	120880000	5	0.0390892	-0.324299	0.00983238	-0.081398	0.281706	0.0985317
	0.479204	0.255802	P28066	P28066	Proteasome subunit alpha type-5	PSMA5	2	2	2	12.9	12.9	12.9	26.411	0	109.37	1659100	3	0	0.0648747	-0.436848	0.471407	-0.0540066	-0.0219688
	0.238041	0.0394681	P28074	P28074	Proteasome subunit beta type-5	PSMB5	7	7	7	27.8	27.8	27.8	28.48	0	64.338	524740000	9	-0.0750294	0.0213165	0.00624275	0.139666	-0.0354862	-0.0332451
	0.723608	0.165766	P28331	P28331	NADH-ubiquinone oxidoreductase 75 kDa subunit, mitochondrial	NDUFS1	1	1	1	2.2	2.2	2.2	79.467	0.0040692	6.2334	3173300	1	0.0294333	-0.287752	0.0213985	0.0985765	0.068409	0.0933924
	0.0778345	0.0227985	P28838	P28838	Cytosol aminopeptidase	LAP3	4	4	4	10	10	10	56.166	0	26.659	20172000	4	-0.00419617	-0.185146	0.166872	0.00343132	-0.00766373	0.0501576
	0.229323	0.0542332	P29317	P29317	Ephrin type-A receptor 2	EPHA2	3	3	3	3	3	3	108.27	0	26.095	9879000	3	0.0917511	-0.134603	-0.0267696	-0.0998058	0.106397	0.0864878
	2.67036	0.393705	P29401	P29401	Transketolase	TKT	2	2	2	3.4	3.4	3.4	67.877	0	13.929	21511000	2	-0.289265	-0.138769	-0.150795	0.144602	0.228901	0.228785
	0.787063	-0.226915	P29692	P29692	Elongation factor 1-delta	EEF1D	1	1	1	4.3	4.3	4.3	31.121	0.020801	5.6479	0	1	0.245235	-0.11306	0.219927	-0.0658035	-0.239504	-0.0233345
	2.98406	0.50097	P29992;O95837;P50148	P29992;O95837;P50148	Guanine nucleotide-binding protein subunit alpha-11;Guanine nucleotide-binding protein subunit alpha-14;Guanine nucleotide-binding protein G(q) subunit alpha	GNA11;GNA14;GNAQ	2	2	2	8.1	8.1	8.1	42.123	0	11.195	15722000	2	-0.232357	-0.177734	-0.329634	0.183857	0.316134	0.263195
	1.35861	0.269161	P30040	P30040	Endoplasmic reticulum resident protein 29	ERP29	1	1	1	3.8	3.8	3.8	28.993	0	8.7887	17074000	2	-0.157024	-0.175627	-0.0593624	0.305819	0.0833283	0.0263233
	0.905682	-0.0916169	P30041	P30041	Peroxiredoxin-6	PRDX6	1	1	1	4.5	4.5	4.5	25.035	0.011364	5.8586	0	1	0.116772	0.00149536	0.0308857	0.0130329	-0.0404949	-0.0982361
	0.931054	0.296582	P30044	P30044	Peroxiredoxin-5, mitochondrial	PRDX5	1	1	1	3.7	3.7	3.7	22.086	0.021212	5.6195	30928000	1	-0.312969	0.0210075	-0.141184	0.335386	0.17659	-0.0553761
	1.38046	0.341986	P30046	P30046	D-dopachrome decarboxylase	DDT	1	1	1	9.3	9.3	9.3	12.712	0.0038388	6.1202	0	1	-0.0516882	-0.280154	-0.169406	0.0176449	0.161321	0.345743
	0.185348	0.0389843	P30050	P30050	60S ribosomal protein L12	RPL12	1	1	1	9.7	9.7	9.7	17.818	0.02214	5.5693	0	1	-0.0354729	-0.0999699	0.0886936	-0.0678577	0.00667381	0.131388
	2.03778	0.144365	P30084	P30084	Enoyl-CoA hydratase, mitochondrial	ECHS1	1	1	1	3.1	3.1	3.1	31.387	0.0010482	6.3339	70553000	3	-0.118259	-0.0636654	-0.0228939	0.0708618	0.0564461	0.100967
	1.41402	0.280044	P30085	P30085	UMP-CMP kinase	CMPK1	1	1	1	6.6	6.6	6.6	22.222	0.0121	5.8359	9890900	1	-0.225277	-0.0921745	-0.0908833	0.230848	-0.017395	0.218344
	1.57259	0.359053	P30086	P30086	Phosphatidylethanolamine-binding protein 1;Hippocampal cholinergic neurostimulating peptide	PEBP1	2	2	2	15	15	15	21.057	0	12.706	83678000	2	-0.243601	-0.27429	-0.00895691	0.218931	0.0606422	0.270737
	0.17736	0.0602881	P30101	P30101	Protein disulfide-isomerase A3	PDIA3	9	9	9	20.4	20.4	20.4	56.782	0	67.181	646420000	12	0.0785866	-0.0363636	-0.120926	-0.108747	0.262455	-0.0515461
	1.88957	0.214445	P30153	P30153	Serine/threonine-protein phosphatase 2A 65 kDa regulatory subunit A alpha isoform	PPP2R1A	2	2	2	2.7	2.7	2.7	65.308	0	12.083	100560000	2	-0.0306397	-0.123671	-0.155628	0.0446796	0.139965	0.148752
	1.14025	-0.123199	P30260	P30260	Cell division cycle protein 27 homolog	CDC27	1	1	1	1.8	1.8	1.8	91.866	0	6.7308	0	1	0.103577	0.121139	-0.0281887	-0.0863667	-0.0217352	-0.0649691
	0.121934	0.0889161	P30405	P30405	Peptidyl-prolyl cis-trans isomerase F, mitochondrial	PPIF	1	1	1	3.9	3.9	3.9	22.04	0.023341	5.5575	23581000	1	0.127468	-0.0777454	-0.171368	0.266342	0.331436	-0.452675
	0.169818	0.120352	P30419	P30419	Glycylpeptide N-tetradecanoyltransferase 1	NMT1	1	1	1	2.4	2.4	2.4	56.806	0	31.818	0	1	0.394796	-0.40727	-0.156325	0.270572	-0.160701	0.082387
	0.456033	-0.0464662	P30876	P30876	DNA-directed RNA polymerase II subunit RPB2	POLR2B	3	3	3	2.8	2.8	2.8	133.9	0	20.465	32676000	3	0.0568962	0.0180683	0.0064621	0.0554009	-0.026577	-0.0867958
	2.34069	0.374921	P31040	P31040	Succinate dehydrogenase [ubiquinone] flavoprotein subunit, mitochondrial	SDHA	2	2	2	5	5	5	72.691	0	12.482	79051000	3	-0.156424	-0.299067	-0.0951633	0.214527	0.141714	0.217869
	0.0126842	-0.00458209	P31930	P31930	Cytochrome b-c1 complex subunit 1, mitochondrial	UQCRC1	1	1	1	4.2	4.2	4.2	52.645	0	70.154	12722000	2	-0.00678062	0.195849	-0.170465	0.0982151	-0.00123024	-0.0921287
	0.323475	-0.0708113	P31939	P31939	Bifunctional purine biosynthesis protein PURH;Phosphoribosylaminoimidazolecarboxamide formyltransferase;IMP cyclohydrolase	ATIC	1	1	1	1.7	1.7	1.7	64.615	0	8.8873	11845000	1	0.153387	-0.0982523	0.0628128	-0.127088	-0.017355	0.0499573
	0.254694	-0.0601177	P31942	P31942	Heterogeneous nuclear ribonucleoprotein H3	HNRNPH3	3	3	3	10.4	10.4	10.4	36.926	0	66.605	121050000	3	0.216232	-0.0879326	-0.0263939	-0.000272751	-0.0421047	-0.0360699
	2.20547	0.488948	P31943;P55795	P31943;P55795	Heterogeneous nuclear ribonucleoprotein H;Heterogeneous nuclear ribonucleoprotein H, N-terminally processed;Heterogeneous nuclear ribonucleoprotein H2	HNRNPH1;HNRNPH2	3	2	2	8.7	6.5	6.5	49.229	0	22.186	120550000	3	-0.320171	-0.194927	-0.206596	0.157724	0.415842	0.171581
	0.0863027	0.430943	P31944	P31944	Caspase-14;Caspase-14 subunit p17, mature form;Caspase-14 subunit p10, mature form;Caspase-14 subunit p20, intermediate form;Caspase-14 subunit p8, intermediate form	CASP14	1	1	1	4.5	4.5	4.5	27.679	0.010695	5.8916	44705000	1	-0.401279	0.0225983	-0.256003	3.43729	-2.65586	-0.123291
	0.171193	0.0669327	P31946	P31946	14-3-3 protein beta/alpha;14-3-3 protein beta/alpha, N-terminally processed	YWHAB	6	4	3	28.5	21.5	17.9	28.082	0	113.49	128570000	5	0.106718	-0.299059	0.103674	-0.0393085	-0.00608826	0.157528
	3.38015	-0.749004	P31947	P31947	14-3-3 protein sigma	SFN	2	1	1	6.5	3.2	3.2	27.774	0.0093284	6.0193	383610000	2	0.383602	0.307947	0.443689	-0.477493	-0.352188	-0.282093
	1.44018	0.353285	P31948	P31948	Stress-induced-phosphoprotein 1	STIP1	4	4	4	7.6	7.6	7.6	62.639	0	24.702	109750000	5	-0.101404	-0.21101	-0.205784	0.0457363	0.394793	0.101129
	1.3776	0.348882	P31949	P31949	Protein S100-A11;Protein S100-A11, N-terminally processed	S100A11	2	2	2	23.8	23.8	23.8	11.74	0	12.104	40230000	2	-0.333347	-0.185873	0.00762939	0.221188	0.0506039	0.263264
	1.78056	-0.600569	P32322	P32322	Pyrroline-5-carboxylate reductase 1, mitochondrial	PYCR1	2	2	2	8.8	8.8	8.8	33.36	0	12.82	70881000	3	0.105143	0.595989	0.211451	-0.287682	-0.345486	-0.255959
	1.23168	0.290808	P32969	P32969	60S ribosomal protein L9	RPL9	2	2	2	15.6	15.6	15.6	21.863	0	13.133	39801000	2	-0.198944	-0.0475884	-0.177952	-0.0259953	0.321354	0.152582
	1.51232	0.268449	P33176	P33176	Kinesin-1 heavy chain	KIF5B	4	4	4	5.6	5.6	5.6	109.68	0	48.432	7810600	5	-0.0952682	-0.265011	-0.0306625	0.0522995	0.176569	0.185535
	1.85161	-0.322892	P33316	P33316	Deoxyuridine 5-triphosphate nucleotidohydrolase, mitochondrial	DUT	2	2	2	8.7	8.7	8.7	26.563	0	11.802	47587000	2	0.185133	0.140984	0.169951	-0.170137	-0.283133	-0.0193386
	0.297322	0.0889943	P33991	P33991	DNA replication licensing factor MCM4	MCM4	2	2	2	2.7	2.7	2.7	96.557	0	47.722	26322000	2	0.143429	-0.247994	-0.0172005	-0.0357418	0.0757294	0.10523
	0.223397	0.0488993	P33992	P33992	DNA replication licensing factor MCM5	MCM5	3	3	3	5	5	5	82.285	0	18.385	76417000	3	-0.149836	0.0256729	0.0625458	-0.0771561	0.107347	0.0548897
	0.127133	0.0306422	P33993	P33993	DNA replication licensing factor MCM7	MCM7	4	4	4	6.7	6.7	6.7	81.307	0	29.055	50862000	4	0.0146255	-0.159473	0.110611	0.00797463	-0.0428295	0.0925446
	2.42	-0.518674	P34897;P34896	P34897	Serine hydroxymethyltransferase, mitochondrial	SHMT2	4	4	4	8.7	8.7	8.7	55.992	0	35.195	378760000	9	0.251652	0.363174	0.174915	-0.328133	-0.315186	-0.122961
	2.64701	0.262733	P34932	P34932	Heat shock 70 kDa protein 4	HSPA4	10	10	9	16.8	16.8	14.9	94.33	0	78.553	179970000	12	-0.186405	-0.0757732	-0.120195	0.173651	0.106825	0.125351
	0.906796	-0.0858599	P35221;P26232	P35221	Catenin alpha-1	CTNNA1	6	6	6	8.8	8.8	8.8	100.07	0	43.427	75274000	8	0.0269489	-0.0145969	0.128166	-0.0144367	-0.0548172	-0.0478077
	0.376959	-0.128518	P35222	P35222	Catenin beta-1	CTNNB1	7	7	6	11.1	11.1	10.1	85.496	0	86.861	162880000	13	0.185091	0.20759	-0.188173	-0.0332546	0.0330696	-0.180862
	0.934364	-0.174575	P35232	P35232	Prohibitin	PHB	3	3	3	11	11	11	29.804	0	18.07	85654000	3	0.194044	-0.0384693	0.118019	0.0164776	-0.170158	-0.0964508
	2.65843	0.458756	P35249	P35249	Replication factor C subunit 4	RFC4	1	1	1	5.5	5.5	5.5	39.681	0	7.0431	4305300	1	-0.277319	-0.167847	-0.231239	0.348024	0.174592	0.177246
	0.831835	-0.342062	P35251	P35251	Replication factor C subunit 1	RFC1	1	1	1	1	1	1	128.25	0	8.6561	959070	1	-0.151993	0.318417	0.358399	-0.316464	-0.201036	0.0161362
	0.569857	-0.174239	P35268	P35268	60S ribosomal protein L22	RPL22	1	1	1	10.2	10.2	10.2	14.787	0.0039139	6.1514	109800000	2	-0.0978222	0.312935	0.0579739	0.0361004	-0.1007	-0.18503
	0.458694	-0.0796833	P35580;REV__Q8IYT3;P35579	P35580	Myosin-10	MYH10	7	7	7	4.5	4.5	4.5	229	0	49.935	86776000	7	0.0554714	-0.0887508	0.164532	-0.0065403	-0.0592842	-0.0419731
	0.367049	0.0870946	P35606	P35606	Coatomer subunit beta	COPB2	1	1	1	1.3	1.3	1.3	102.49	0	16.35	17879000	1	0.131061	-0.156384	-0.0935888	0.133635	0.0376329	-0.0288963
	2.25881	-0.163975	P35637	P35637	RNA-binding protein FUS	FUS	1	1	1	3	3	3	53.425	0	7.183	29836000	1	0.0904732	0.0956593	0.071558	-0.0982971	-0.0205421	-0.115395
	1.2697	-0.379073	P35658	P35658	Nuclear pore complex protein Nup214	NUP214	1	1	1	0.4	0.4	0.4	213.62	0.015523	5.7373	10691000	1	0.185808	0.17255	0.221979	-0.228559	-0.402531	0.0742092
	0.0845759	0.0366122	P35659	P35659	Protein DEK	DEK	1	1	1	2.1	2.1	2.1	42.674	0.013378	5.7843	0	1	-0.237882	0.221983	-0.0272913	0.171555	-0.0814199	-0.023488
	0.391937	0.077836	P35998	P35998	26S protease regulatory subunit 7	PSMC2	2	2	2	5.1	5.1	5.1	48.633	0	11.99	28466000	2	-0.0139294	-0.126051	0.034955	0.160164	-0.0785217	0.0468407
	2.43334	-0.0920226	P36542	P36542	ATP synthase subunit gamma, mitochondrial	ATP5C1	2	2	2	6.7	6.7	6.7	32.996	0	11.889	14067000	2	0.0587044	0.0239181	0.0671406	-0.0437813	-0.0538731	-0.0286503
	1.02247	-0.230926	P36578	P36578	60S ribosomal protein L4	RPL4	8	8	8	17.3	17.3	17.3	47.697	0	48.18	1690400000	10	0.0510902	0.313921	-0.00689316	-0.0652828	-0.188469	-0.0809078
	0.174313	-0.0595016	P36776	P36776	Lon protease homolog, mitochondrial	LONP1	4	4	4	4.6	4.6	4.6	106.49	0	30.069	131280000	5	0.246664	0.00554275	-0.151224	-0.126059	0.074152	-0.0256157
	1.11572	0.228518	P36873	P36873	Serine/threonine-protein phosphatase PP1-gamma catalytic subunit	PPP1CC	1	1	1	3.1	3.1	3.1	36.983	0.020674	5.6389	20051000	1	-0.193846	-0.0658207	-0.0713797	6.77109e-05	0.0670652	0.287374
	1.37579	0.232979	P36957	P36957	Dihydrolipoyllysine-residue succinyltransferase component of 2-oxoglutarate dehydrogenase complex, mitochondrial	DLST	1	1	1	2.9	2.9	2.9	48.755	0.0040609	6.2095	0	1	-0.0102119	-0.22567	-0.101858	0.197563	0.0309086	0.132727
	0.254285	0.0849984	P37802	P37802	Transgelin-2	TAGLN2	4	4	4	19.6	19.6	19.6	22.391	0	36.481	221860000	4	-0.173452	0.112673	-0.0549869	0.229002	-0.129703	0.0399303
	1.37628	0.151307	P38117	P38117	Electron transfer flavoprotein subunit beta	ETFB	1	1	1	6.3	6.3	6.3	27.843	0.021481	5.5726	0	1	-0.0578518	-0.0985203	-0.058857	-0.00582314	0.165796	0.0787182
	1.45156	-0.514559	P38159;Q96E39	P38159;Q96E39	RNA-binding motif protein, X chromosome;RNA-binding motif protein, X chromosome, N-terminally processed;RNA binding motif protein, X-linked-like-1	RBMX;RBMXL1	2	2	2	4.1	4.1	4.1	42.331	0	12.472	7927300	2	0.360382	-0.0587425	0.48193	-0.287481	-0.23497	-0.237656
	0.306643	-0.119651	P38606	P38606	V-type proton ATPase catalytic subunit A	ATP6V1A	2	2	2	3.2	3.2	3.2	68.303	0	29.803	6180400	2	-0.114664	0.0492363	0.256634	0.0468578	-0.289757	0.0751533
	0.585217	0.0555611	P38646	P38646	Stress-70 protein, mitochondrial	HSPA9	14	14	14	24.4	24.4	24.4	73.68	0	100.37	814290000	24	0.0306244	-0.0584221	-0.0438118	-0.0303345	0.0774651	0.0479431
	0.713827	0.155873	P38919	P38919	Eukaryotic initiation factor 4A-III;Eukaryotic initiation factor 4A-III, N-terminally processed	EIF4A3	6	4	4	14.8	10.7	10.7	46.871	0	43.086	36750000	4	-0.06283	-0.250668	0.0914192	0.0880928	0.056633	0.100815
	0.919528	-0.317385	P39019	P39019	40S ribosomal protein S19	RPS19	2	2	2	13.1	13.1	13.1	16.06	0	12.592	26780000	3	0.323917	-0.123762	0.287651	-0.196531	-0.255714	-0.0121021
	1.51163	-0.286966	P39023	P39023	60S ribosomal protein L3	RPL3	6	6	6	20.6	20.6	20.6	46.108	0	119.49	611780000	9	0.0257225	0.25947	0.156986	-0.245697	-0.0560532	-0.116968
	0.351787	0.13619	P39656	P39656	Dolichyl-diphosphooligosaccharide--protein glycosyltransferase 48 kDa subunit	DDOST	3	3	3	6.8	6.8	6.8	50.8	0	18.994	267120000	4	0.0916386	-0.1276	-0.156597	0.223761	0.20088	-0.208628
	0.506838	0.170325	P39748	P39748	Flap endonuclease 1	FEN1	1	1	1	2.4	2.4	2.4	42.592	0.0039801	6.1852	15535000	1	-0.165984	-0.274014	0.19624	0.0485668	0.164101	0.0545502
	0.0741424	-0.0435734	P40121	P40121	Macrophage-capping protein	CAPG	4	4	4	12.6	12.6	12.6	38.498	0	23.376	61561000	4	-0.0358562	0.14756	-0.0346146	0.34547	-0.332014	-0.0670872
	1.65618	0.285732	P40227;Q92526	P40227	T-complex protein 1 subunit zeta	CCT6A	6	6	6	11.1	11.1	11.1	58.024	0	40.748	222020000	6	-0.185741	-0.179571	-0.0515556	0.0161324	0.210743	0.213453
	0.150673	-0.111052	Q6NVV1;P40429	Q6NVV1;P40429	Putative 60S ribosomal protein L13a protein RPL13AP3;60S ribosomal protein L13a	RPL13AP3;RPL13A	2	2	2	18.6	18.6	18.6	12.134	0	13.128	156210000	2	-0.324802	0.277723	0.225384	0.291086	-0.38768	-0.0582561
	3.29907	0.314374	P40616	P40616	ADP-ribosylation factor-like protein 1	ARL1	1	1	1	6.1	6.1	6.1	20.417	0.0038536	6.1272	4060400	1	-0.106697	-0.209835	-0.143299	0.153766	0.159916	0.16961
	0.218858	-0.0570952	P40925	P40925	Malate dehydrogenase, cytoplasmic	MDH1	2	2	2	5.7	5.7	5.7	36.426	0	11.25	44454000	2	0.0320167	-0.103701	0.169054	-0.150641	0.0598698	0.0168552
	0.944408	-0.125724	P40926	P40926	Malate dehydrogenase, mitochondrial	MDH2	6	6	6	26.6	26.6	26.6	35.503	0	98.179	394020000	9	0.0405788	0.165394	-0.0056572	-0.0649624	0.0055275	-0.117422
	0.0456189	-0.0516132	P40938	P40938	Replication factor C subunit 3	RFC3	1	1	1	3.9	3.9	3.9	40.556	0	6.8337	15236000	1	-0.273821	0.745989	-0.383018	-0.267088	0.226967	-0.025568
	1.08197	0.261845	P40939	P40939	Trifunctional enzyme subunit alpha, mitochondrial;Long-chain enoyl-CoA hydratase;Long chain 3-hydroxyacyl-CoA dehydrogenase	HADHA	7	7	7	11	11	11	82.999	0	86.135	254170000	7	-0.119646	-0.0057106	-0.25568	0.0192242	0.307287	0.0779858
	1.79966	0.210339	P41250	P41250	Glycine--tRNA ligase	GARS	2	2	2	2.6	2.6	2.6	83.165	0	11.726	45751000	2	-0.120565	-0.145138	-0.0380745	0.0298004	0.167509	0.129929
	0.0814051	0.0331783	P41252	P41252	Isoleucine--tRNA ligase, cytoplasmic	IARS	1	1	1	0.8	0.8	0.8	144.5	0	16.049	0	1	-0.195061	0.218258	-0.0612354	0.0503788	0.136169	-0.125052
	0.397257	-0.142724	P42166	P42166	Lamina-associated polypeptide 2, isoform alpha;Thymopoietin;Thymopentin	TMPO	2	2	2	4.2	4.2	4.2	75.491	0	21.172	21307000	2	0.206411	-0.198656	0.218059	0.0514011	-0.175005	-0.0787525
	0.0115854	0.00376256	P42224	P42224	Signal transducer and activator of transcription 1-alpha/beta	STAT1	6	6	6	7.5	7.5	7.5	87.334	0	37.374	192820000	7	-0.0417747	-0.112381	0.160244	-0.130676	0.0523357	0.0957165
	1.65995	-0.11451	P42285	P42285	Superkiller viralicidic activity 2-like 2	SKIV2L2	7	7	7	6	6	6	117.8	0	40.695	79092000	8	0.100796	0.0778427	0.00485611	-0.0406589	-0.0414829	-0.0778923
	0.633758	-0.24305	P42345	P42345	Serine/threonine-protein kinase mTOR	MTOR	1	1	1	0.5	0.5	0.5	288.89	0.023896	5.5487	3334200	1	0.276631	-0.050066	0.149738	0.159583	-0.326023	-0.186406
	0.00532068	-0.00317065	P42677	P42677	40S ribosomal protein S27	RPS27	2	2	1	28.6	28.6	13.1	9.461	0	12.432	203940000	2	-0.103929	0.367762	-0.247345	0.11158	-0.095686	-0.00891876
	0.897381	-0.208921	P42704	P42704	Leucine-rich PPR motif-containing protein, mitochondrial	LRPPRC	6	6	6	5.2	5.2	5.2	157.9	0	86.134	208880000	7	0.216236	0.0995712	0.00930595	-0.162252	0.0777683	-0.217165
	0.203658	0.025377	P42765	P42765	3-ketoacyl-CoA thiolase, mitochondrial	ACAA2	1	1	1	2	2	2	41.924	0	7.6566	10356000	1	0.0193787	0.000865936	-0.0465822	-0.0275974	0.104401	-0.02701
	1.23926	-0.463898	P42766	P42766	60S ribosomal protein L35	RPL35	1	1	1	8.1	8.1	8.1	14.551	0	22.987	70998000	2	0.478424	0.247009	-0.0178585	-0.426912	-0.0915375	-0.16567
	0.189613	-0.134178	P42858	P42858	Huntingtin	HTT	1	1	1	0.4	0.4	0.4	347.6	0	32.046	0	1	0.225388	0.420687	-0.433077	0.0985251	-0.127752	-0.16031
	1.20861	-0.286542	P43034	P43034	Platelet-activating factor acetylhydrolase IB subunit alpha	PAFAH1B1	1	1	1	3.7	3.7	3.7	46.637	0.0010438	6.3247	25955000	1	0.315954	0.0436382	0.081953	-0.252619	-0.15947	-0.00599289
	2.84646	-0.370036	P43243	P43243	Matrin-3	MATR3	9	9	9	10.7	10.7	10.7	94.622	0	66.717	512760000	12	0.190718	0.181425	0.194643	-0.263496	-0.179062	-0.100763
	0.29046	-0.0682926	P43304	P43304	Glycerol-3-phosphate dehydrogenase, mitochondrial	GPD2	1	1	1	1.1	1.1	1.1	80.852	0	6.7767	6312100	1	-0.118689	0.0308533	0.202004	0.00954819	-0.036541	-0.0637169
	0.91712	0.244912	P43487	P43487	Ran-specific GTPase-activating protein	RANBP1	1	1	1	4.5	4.5	4.5	23.31	0	7.9986	17439000	1	0.0157404	-0.361966	-0.00941372	0.107129	0.0937395	0.178227
	0.246462	0.0748463	P43897	P43897	Elongation factor Ts, mitochondrial	TSFM	1	1	1	2.5	2.5	2.5	35.39	0.023409	5.5604	21991000	1	0.143883	-0.229998	-0.0144253	0.125328	0.0519104	-0.0532398
	2.40736	0.288273	P45880	P45880	Voltage-dependent anion-selective channel protein 2	VDAC2	4	4	4	19	19	19	31.566	0	73.829	316570000	4	-0.0870953	-0.155794	-0.177792	0.121832	0.225979	0.0963287
	0.563796	0.314782	P45973	P45973	Chromobox protein homolog 5	CBX5	3	3	3	18.3	18.3	18.3	22.225	0	18.103	74369000	3	-0.213955	0.0984306	-0.344917	0.581598	-0.0528088	-0.0448856
	0.718109	-1.09914	P45974	P45974	Ubiquitin carboxyl-terminal hydrolase 5	USP5	1	1	1	1.5	1.5	1.5	95.785	0	6.4498	210250	1	1.86069	-0.426533	0.226285	-0.260622	-0.830555	-0.545809
	2.01395	0.175229	P46013	P46013	Antigen KI-67	MKI67	6	6	6	2.5	2.5	2.5	358.69	0	63.966	83522000	9	-0.129635	-0.0296211	-0.091856	0.0671406	0.139345	0.0680885
	0.43872	-0.149795	P46060	P46060	Ran GTPase-activating protein 1	RANGAP1	1	1	1	2	2	2	63.541	0	8.5825	23271000	1	-0.0756721	-0.0478783	0.359971	-0.00119686	-0.140369	-0.0713978
	0.179256	0.0493129	P46063	P46063	ATP-dependent DNA helicase Q1	RECQL	1	1	1	1.2	1.2	1.2	73.457	0.010036	5.9482	0	1	-0.149497	0.178226	-0.0909681	0.0621548	0.0493927	-0.0258484
	1.0218	-0.183165	P46087	P46087	Probable 28S rRNA (cytosine(4447)-C(5))-methyltransferase	NOP2	3	3	3	4.8	4.8	4.8	89.301	0	24.584	14477000	4	0.192246	-0.0526409	0.146873	-0.0425167	-0.162621	-0.0578785
	0.163383	0.143636	P46100	P46100	Transcriptional regulator ATRX	ATRX	1	1	1	0.5	0.5	0.5	282.58	0.0092251	5.9764	2477400	1	-0.0888548	0.0981426	-0.213011	0.710689	-0.276555	-0.20695
	1.06242	-0.166843	P46379	P46379	Large proline-rich protein BAG6	BAG6	2	2	2	2	2	2	119.41	0	17.023	29423000	3	0.136626	0.0912514	0.0341158	0.0103169	-0.211886	-0.0369663
	1.08659	0.186614	P46459	P46459	Vesicle-fusing ATPase	NSF	1	1	1	1.2	1.2	1.2	82.593	0.016273	5.7281	0	1	-0.185391	-0.0572519	-0.025548	0.175937	-0.0301685	0.145884
	1.61238	0.359349	P52564;P46734	P52564;P46734	Dual specificity mitogen-activated protein kinase kinase 6;Dual specificity mitogen-activated protein kinase kinase 3	MAP2K6;MAP2K3	1	1	1	2.7	2.7	2.7	37.492	0	6.4948	0	1	-0.138216	-0.214887	-0.174192	0.206997	0.00055027	0.343205
	3.67573	-0.532814	P46776	P46776	60S ribosomal protein L27a	RPL27A	3	3	3	19.6	19.6	19.6	16.561	0	18.487	4595500000	6	0.320934	0.239634	0.250385	-0.313412	-0.201578	-0.272499
	0.154209	-0.0402673	P46777	P46777	60S ribosomal protein L5	RPL5	3	3	3	10.8	10.8	10.8	34.362	0	18.733	278750000	4	-0.141407	0.175312	0.0382252	-0.070858	0.0445461	-0.0223599
	0.246865	-0.0882231	P46778	P46778	60S ribosomal protein L21	RPL21	3	3	3	20	20	20	18.565	0	19.822	178860000	5	-0.0339584	0.125009	0.0530129	0.201281	-0.260364	-0.0615215
	0.214034	-0.192893	P46779	P46779	60S ribosomal protein L28	RPL28	4	4	4	18.2	18.2	18.2	15.747	0	62.85	689240000	7	-0.267698	0.776928	-0.208164	0.0426388	-0.258179	-0.0620728
	0.900211	-0.339611	P46781	P46781	40S ribosomal protein S9	RPS9	7	7	7	32	32	32	22.591	0	41.976	1367400000	12	-0.0226822	0.347986	0.195843	0.104616	-0.35862	-0.243683
	0.00881296	-0.00271988	P46782	P46782	40S ribosomal protein S5;40S ribosomal protein S5, N-terminally processed	RPS5	2	2	2	8.3	8.3	8.3	22.876	0	11.454	295640000	2	-0.0757446	0.0949974	-0.00344467	-0.173254	0.0704117	0.110491
	1.17807	-0.403094	S4R435;P46783	S4R435;P46783	40S ribosomal protein S10	RPS10-NUDT3;RPS10	1	1	1	3.1	3.1	3.1	32.596	0.0040568	6.2086	0	1	0.297022	0.0274782	0.291869	0.0515938	-0.407631	-0.236875
	1.37523	0.308672	P46821	P46821	Microtubule-associated protein 1B;MAP1B heavy chain;MAP1 light chain LC1	MAP1B	2	2	2	1.1	1.1	1.1	270.63	0	15.309	9513400	3	-0.127661	-0.296303	-0.0273132	0.0283909	0.180561	0.265787
	0.659346	0.0774174	P46940	P46940	Ras GTPase-activating-like protein IQGAP1	IQGAP1	16	16	15	12.8	12.8	12.3	189.25	0	181.38	414980000	21	0.024765	-0.103249	-0.0259152	-0.032692	0.0717907	0.0887547
	0.283389	-0.0906048	P46977	P46977	Dolichyl-diphosphooligosaccharide--protein glycosyltransferase subunit STT3A	STT3A	6	6	6	7.5	7.5	7.5	80.529	0	49.074	131810000	7	0.0270786	0.252802	-0.132246	-0.0901451	0.0859127	-0.119947
	3.09548	-0.543642	P47897	P47897	Glutamine--tRNA ligase	QARS	6	6	6	8.5	8.5	8.5	87.798	0	37.965	137920000	8	0.25515	0.317963	0.254078	-0.326666	-0.32062	-0.15645
	1.51312	-0.633386	P48023	P48023	Tumor necrosis factor ligand superfamily member 6;Tumor necrosis factor ligand superfamily member 6, membrane form;Tumor necrosis factor ligand superfamily member 6, soluble form;ADAM10-processed FasL form;FasL intracellular domain	FASLG	1	1	1	3.9	3.9	3.9	31.484	0.021196	5.6166	0	1	0.0268135	0.274714	0.660282	-0.316816	-0.412687	-0.208845
	0.60106	0.0918687	P48047;H7C0C1	P48047;H7C0C1	ATP synthase subunit O, mitochondrial	ATP5O	4	4	4	18.8	18.8	18.8	23.277	0	36.963	166690000	4	-0.0872154	0.0212441	-0.0601025	0.139883	0.073986	-0.0643368
	1.56886	0.218986	P48444	P48444	Coatomer subunit delta	ARCN1	3	3	3	6.3	6.3	6.3	57.21	0	19.336	36473000	4	-0.0830002	-0.0908756	-0.142872	-0.00888061	0.183855	0.165236
	2.67098	-0.368223	P48449	P48449	Lanosterol synthase	LSS	4	4	4	6.1	6.1	6.1	83.308	0	24.71	78552000	4	0.118072	0.232185	0.213804	-0.129757	-0.155237	-0.255613
	0.245414	-0.0845483	P48634	P48634	Protein PRRC2A	PRRC2A	2	2	2	1.2	1.2	1.2	228.86	0	12.356	63530000	3	0.122835	0.193363	-0.177647	-0.164257	-0.0456085	0.0947723
	0.99914	0.176071	P48643	P48643	T-complex protein 1 subunit epsilon	CCT5	7	7	7	12.8	12.8	12.8	59.67	0	42.442	278350000	7	-0.109436	-0.11163	-0.0313091	0.00145912	0.247929	0.0264492
	0.181101	-0.0803035	P48651	P48651	Phosphatidylserine synthase 1	PTDSS1	1	1	1	2.7	2.7	2.7	55.527	0.0040445	6.1996	3572900	1	-0.286707	0.203171	0.21572	0.00691128	-0.0136032	-0.102035
	0.010798	-0.00675964	P48723	P48723	Heat shock 70 kDa protein 13	HSPA13	1	1	1	2.8	2.8	2.8	51.927	0.0010428	6.3198	2310500	1	0.231031	-0.0555057	-0.153657	0.342414	-0.156595	-0.184229
	0.0528341	0.0154505	P48729	P48729	Casein kinase I isoform alpha	CSNK1A1	1	1	1	6.2	6.2	6.2	38.914	0	9.3359	6354500	1	-0.0416737	-0.0446768	0.0749044	-0.152659	0.0195608	0.168004
	1.28777	-0.434851	P49023	P49023	Paxillin	PXN	2	2	2	3.7	3.7	3.7	64.505	0	14.797	170920000	3	0.100603	0.462963	0.100441	-0.34675	-0.281408	-0.0123882
	0.760146	-0.345783	P49207	P49207	60S ribosomal protein L34	RPL34	2	2	2	13.7	13.7	13.7	13.293	0	11.993	196140000	4	0.384952	0.228611	-0.0831623	0.116514	-0.427424	-0.196039
	0.462511	-0.147197	P49257	P49257	Protein ERGIC-53	LMAN1	2	2	2	3.7	3.7	3.7	57.548	0	12.917	34896000	2	0.238676	-0.165254	0.1591	-0.188849	0.00726318	-0.027483
	0.361561	-0.0875079	P49327	P49327	Fatty acid synthase;[Acyl-carrier-protein] S-acetyltransferase;[Acyl-carrier-protein] S-malonyltransferase;3-oxoacyl-[acyl-carrier-protein] synthase;3-oxoacyl-[acyl-carrier-protein] reductase;3-hydroxyacyl-[acyl-carrier-protein] dehydratase;Enoyl-[acyl-carrier-protein] reductase;Oleoyl-[acyl-carrier-protein] hydrolase	FASN	15	15	15	6.5	6.5	6.5	273.42	0	110.76	816570000	16	0.0251636	0.201033	-0.0832062	-0.12146	0.0716877	-0.0697613
	4.50723	-0.502513	P49336	P49336	Cyclin-dependent kinase 8	CDK8	3	3	2	6	6	4.3	53.283	0	17.319	42449000	3	0.275864	0.264734	0.224901	-0.213539	-0.251493	-0.277008
	0.881162	0.0717055	P49368	P49368	T-complex protein 1 subunit gamma	CCT3	9	9	9	13.8	13.8	13.8	60.533	0	60.001	325210000	12	-0.0591526	7.62939e-05	-0.0367508	-0.0189018	0.0979805	0.0402107
	1.7106	0.228285	P49411	P49411	Elongation factor Tu, mitochondrial	TUFM	5	5	5	9.1	9.1	9.1	49.541	0	32.786	249390000	6	-0.0385037	-0.158148	-0.134047	0.0521145	0.211761	0.0902805
	0.078885	-0.0264549	P49419	P49419	Alpha-aminoadipic semialdehyde dehydrogenase	ALDH7A1	2	2	2	4.3	4.3	4.3	58.486	0	12.43	0	2	-0.0944614	0.2362	-0.0903263	0.0750485	-0.075943	-0.0270576
	0.185929	0.0567513	P49588	P49588	Alanine--tRNA ligase, cytoplasmic	AARS	3	3	2	4.2	4.2	3	106.81	0	17.447	17246000	2	0.14455	-0.0901032	-0.127846	-0.125799	0.0967045	0.12595
	0.220871	0.0391248	P49591	P49591	Serine--tRNA ligase, cytoplasmic	SARS	2	2	2	4.7	4.7	4.7	58.777	0	20.604	78854000	3	-0.113203	0.0452194	0.0210266	-0.0733261	0.0711041	0.0726395
	0.796147	-0.324211	P49642	P49642	DNA primase small subunit	PRIM1	1	1	1	2.6	2.6	2.6	49.901	0.011414	5.8657	3362700	1	0.194073	0.165258	0.138714	-0.527816	-0.0275393	0.0807676
	1.55855	-0.332806	P49711	P49711	Transcriptional repressor CTCF	CTCF	1	1	1	1.2	1.2	1.2	82.785	0.020579	5.6276	24457000	1	0.316378	0.181902	0.0126572	-0.250082	-0.110468	-0.12693
	0.596005	0.289371	P49720	P49720	Proteasome subunit beta type-3	PSMB3	1	1	1	8.8	8.8	8.8	22.949	0	6.7794	13676000	2	0.269607	-0.37589	-0.316044	0.270753	0.142861	0.0321703
	0.250793	0.077638	P49721	P49721	Proteasome subunit beta type-2	PSMB2	2	2	2	10.4	10.4	10.4	22.836	0	46.728	11857000	2	-0.0663948	0.0228462	-0.0611801	-0.192553	0.126438	0.1943
	0.271797	-0.0658271	P49736	P49736	DNA replication licensing factor MCM2	MCM2	5	5	5	7.4	7.4	7.4	101.89	0	50.961	135850000	6	0.0540924	0.158707	-0.102329	-0.14924	0.0186195	0.0436096
	0.373022	-0.137729	P49754	P49754	Vacuolar protein sorting-associated protein 41 homolog	VPS41	1	1	1	1.3	1.3	1.3	98.565	0	11.042	0	1	0.176646	0.199713	-0.158038	-0.23618	-0.0779362	0.119251
	0.488463	0.146664	P49756	P49756	RNA-binding protein 25	RBM25	1	1	1	2.1	2.1	2.1	100.18	0	29.804	0	1	-0.0894585	-0.121626	0.0028162	-0.113044	0.313633	0.0311356
	0.106658	0.0191784	P49790	P49790	Nuclear pore complex protein Nup153	NUP153	3	3	3	3.5	3.5	3.5	153.94	0	24.295	18904000	5	-0.0770912	0.04249	0.0175648	-0.0717716	0.112654	-0.000383377
	0.779777	0.250227	P49792	P49792	E3 SUMO-protein ligase RanBP2	RANBP2	1	1	1	0.6	0.6	0.6	358.2	0	6.8965	4884500	1	-0.206705	-0.199027	0.0421219	0.367141	0.0658483	-0.0459185
	2.54488	-0.468992	P49902	P49902	Cytosolic purine 5-nucleotidase	NT5C2	3	3	3	6.2	6.2	6.2	64.969	0	23.055	57816000	5	0.312036	0.227675	0.175507	-0.350363	-0.170584	-0.170811
	2.28415	0.275269	P49915	P49915	GMP synthase [glutamine-hydrolyzing]	GMPS	1	1	1	1.6	1.6	1.6	76.715	0.010009	5.9442	0	1	-0.0877104	-0.10133	-0.212134	0.0841064	0.153503	0.187022
	0.601883	0.321588	P49916	P49916	DNA ligase 3	LIG3	1	1	1	1.2	1.2	1.2	112.91	0	11.58	0	1	-0.295793	-0.467272	0.292413	0.288848	0.0647402	0.140523
	0.746703	0.173705	P50395;P31150	P50395;P31150	Rab GDP dissociation inhibitor beta;Rab GDP dissociation inhibitor alpha	GDI2;GDI1	8	8	8	23.8	23.8	23.8	50.663	0	62.645	279320000	12	-0.243382	-0.0740528	0.0686073	-0.0191727	0.173323	0.118139
	1.02523	0.266918	P50402	P50402	Emerin	EMD	2	2	2	8.7	8.7	8.7	28.994	0	12.497	28901000	2	-0.0185871	-0.094593	-0.275469	0.145868	0.298513	-0.0322762
	0.121817	-0.0310205	P50454	P50454	Serpin H1	SERPINH1	10	10	10	29.9	29.9	29.9	46.44	0	155.71	580680000	14	-0.0395832	0.174725	-0.0768795	-0.0193081	0.0785809	-0.0940723
	1.23828	0.19713	Q8IZP2;P50502;Q8NFI4	Q8IZP2;P50502;Q8NFI4	Putative protein FAM10A4;Hsc70-interacting protein;Putative protein FAM10A5	ST13P4;ST13;ST13P5	2	2	2	8.8	8.8	8.8	27.406	0	17.889	47932000	4	-0.138481	-0.0903072	-0.0551777	-0.0315418	0.130138	0.208828
	0.00816399	0.0128826	P50570	P50570	Dynamin-2	DNM2	1	1	1	1.7	1.7	1.7	98.063	0.004065	6.2106	426490	1	0.31659	-0.292778	-0.0314055	0.939516	-0.196622	-0.71184
	0.284977	0.0451158	P50579	P50579	Methionine aminopeptidase 2	METAP2	1	1	1	2.1	2.1	2.1	52.891	0.0010604	6.3608	0	1	0.011013	-0.0475464	-0.0194092	0.0753479	-0.0958595	0.0999165
	0.899921	-0.228885	P50613	P50613	Cyclin-dependent kinase 7	CDK7	1	1	1	3.2	3.2	3.2	39.038	0.015548	5.7383	0	1	-0.0581989	0.29245	0.120804	-0.227638	-0.0174122	-0.0865498
	1.68549	-0.234167	P50748	P50748	Kinetochore-associated protein 1	KNTC1	1	1	1	0.3	0.3	0.3	250.75	0.021116	5.6109	0	1	0.0129003	0.121809	0.22827	-0.12677	-0.1208	-0.0919514
	0.421808	-0.183784	P50895	P50895	Basal cell adhesion molecule	BCAM	1	1	1	1.9	1.9	1.9	67.404	0.0010526	6.347	5815200	1	-0.174039	0.18337	0.278074	-0.190487	0.160358	-0.233818
	2.56424	-0.510878	P50914	P50914	60S ribosomal protein L14	RPL14	1	1	1	5.6	5.6	5.6	23.432	0	8.9011	94076000	2	0.246368	0.323521	0.208157	-0.11264	-0.327484	-0.314463
	0.864797	-0.284294	P50990	P50990	T-complex protein 1 subunit theta	CCT8	10	10	10	18.1	18.1	18.1	59.62	0	74.034	645990000	13	0.168482	0.0942097	0.17548	-0.437107	0.0447121	-0.022316
	0.206291	-0.0787977	P50991	P50991	T-complex protein 1 subunit delta	CCT4	5	5	5	12.8	12.8	12.8	57.924	0	31.592	109690000	5	-0.180481	-0.000759125	0.311165	-0.0619164	0.0325775	-0.0771294
	0.644819	0.184362	P50995	P50995	Annexin A11	ANXA11	1	1	1	2.4	2.4	2.4	54.389	0.020882	5.6514	0	1	-0.163184	-0.118118	0.0164881	0.327121	-0.0548639	0.016016
	1.7112	0.107145	P51114;P51116	P51114	Fragile X mental retardation syndrome-related protein 1	FXR1	6	6	6	13.2	13.2	13.2	69.72	0	82.639	85787000	7	-0.0854569	-0.0628567	-0.000673294	0.0371685	0.0544529	0.0808277
	1.09416	-0.357758	P51398	P51398	28S ribosomal protein S29, mitochondrial	DAP3	1	1	1	3.8	3.8	3.8	45.566	0	6.7108	16336000	1	0.0151062	0.230764	0.302496	0.00145149	-0.104475	-0.421884
	1.93159	-0.600408	P51530	P51530	DNA replication ATP-dependent helicase/nuclease DNA2;DNA replication nuclease DNA2;DNA replication ATP-dependent helicase DNA2	DNA2	1	1	1	0.8	0.8	0.8	120.41	0.020328	5.671	0	1	0.113106	0.342833	0.456406	-0.453655	-0.299723	-0.135502
	0.398307	-0.0885976	P51532	P51532	Transcription activator BRG1	SMARCA4	2	2	2	1.3	1.3	1.3	184.64	0	11.452	0	2	-0.0375233	0.15069	0.0314617	0.11175	-0.105125	-0.127788
	1.35895	-0.485047	P51570	P51570	Galactokinase	GALK1	1	1	1	2.8	2.8	2.8	42.272	0.011304	5.8486	6651400	1	0.145453	0.0312967	0.56255	-0.187478	-0.206854	-0.321509
	2.04684	0.550272	P51572	P51572	B-cell receptor-associated protein 31	BCAP31	1	1	1	4.1	4.1	4.1	27.991	0	8.1045	34249000	2	-0.459193	-0.136128	-0.218357	0.405674	0.207777	0.223688
	2.70543	0.399359	P51610	P51610	Host cell factor 1;HCF N-terminal chain 1;HCF N-terminal chain 2;HCF N-terminal chain 3;HCF N-terminal chain 4;HCF N-terminal chain 5;HCF N-terminal chain 6;HCF C-terminal chain 1;HCF C-terminal chain 2;HCF C-terminal chain 3;HCF C-terminal chain 4;HCF C-terminal chain 5;HCF C-terminal chain 6	HCFC1	1	1	1	0.5	0.5	0.5	208.73	0.0092166	5.9759	0	1	-0.223946	-0.248135	-0.115229	0.183068	0.276286	0.151414
	1.18115	-0.277665	P51659	P51659	Peroxisomal multifunctional enzyme type 2;(3R)-hydroxyacyl-CoA dehydrogenase;Enoyl-CoA hydratase 2	HSD17B4	2	2	2	3.5	3.5	3.5	79.685	0	13.303	22822000	2	0.183086	0.0840034	0.161137	0.0723801	-0.279882	-0.197268
	1.76401	0.31469	P51665	P51665	26S proteasome non-ATPase regulatory subunit 7	PSMD7	1	1	1	3.4	3.4	3.4	37.025	0	6.8624	4861400	1	-0.0329065	-0.127095	-0.300303	0.162486	0.130354	0.190926
	0.354263	-0.159241	P51809	P51809	Vesicle-associated membrane protein 7	VAMP7	1	1	1	4.1	4.1	4.1	24.935	0.01	5.9405	5756700	1	0.0698261	0.386747	-0.205984	0.0674066	-0.108384	-0.186155
	1.11957	-0.133898	P51991	P51991	Heterogeneous nuclear ribonucleoprotein A3	HNRNPA3	3	3	3	10.3	10.3	10.3	39.594	0	323.31	85346000	9	-0.0116215	0.0660248	0.158173	-0.0418014	-0.117554	-0.0297642
	0.377373	0.0863425	P52209	P52209	6-phosphogluconate dehydrogenase, decarboxylating	PGD	3	3	3	6	6	6	53.139	0	18.275	100560000	3	-0.159925	0.11858	-0.0764389	-0.0353069	0.134573	0.0419769
	1.05745	-0.098643	P52272	P52272	Heterogeneous nuclear ribonucleoprotein M	HNRNPM	6	6	6	10.8	10.8	10.8	77.515	0	58.671	241020000	8	-0.0274887	0.0851936	0.10199	-0.0486126	-0.0720825	-0.0155392
	1.86927	-0.432873	P52298	P52298	Nuclear cap-binding protein subunit 2	NCBP2	1	1	1	5.1	5.1	5.1	18.001	0	7.3857	7047100	1	0.222117	0.238748	0.200174	-0.0298548	-0.225041	-0.382683
	1.16858	-0.531529	P52434	P52434	DNA-directed RNA polymerases I, II, and III subunit RPABC3	POLR2H	1	1	1	8.7	8.7	8.7	17.143	0	11.42	10235000	1	0.280245	0.456621	0.0721588	-0.582411	-0.253641	0.0504894
	0.436678	0.177952	P52565	P52565	Rho GDP-dissociation inhibitor 1	ARHGDIA	1	1	1	7.8	7.8	7.8	23.207	0.017671	5.7058	99295000	1	-0.268744	-0.219828	0.23337	0.190937	0.131325	-0.0436058
	0.651951	0.152733	P52597	P52597	Heterogeneous nuclear ribonucleoprotein F;Heterogeneous nuclear ribonucleoprotein F, N-terminally processed	HNRNPF	4	4	3	13.3	13.3	10.8	45.671	0	35.699	138900000	6	-0.0350514	-0.105375	-0.0769463	0.132671	0.228331	-0.120176
	0.222888	-0.0617161	P52701	P52701	DNA mismatch repair protein Msh6	MSH6	1	1	1	0.7	0.7	0.7	152.78	0.0093371	6.022	7332700	1	0.211806	0.0514965	-0.159	-0.0472498	-0.0293064	-0.00428963
	0.470432	-0.116842	P52888	P52888	Thimet oligopeptidase	THOP1	2	2	2	4.2	4.2	4.2	78.839	0	15.866	9229400	2	0.0238152	-0.025219	0.188396	-0.157219	-0.12269	0.116375
	0.187634	0.043746	P52948	P52948	Nuclear pore complex protein Nup98-Nup96;Nuclear pore complex protein Nup98;Nuclear pore complex protein Nup96	NUP98	1	1	1	0.4	0.4	0.4	197.58	0.0039062	6.1475	3172200	1	-0.139552	-0.014039	0.0997009	0.0948076	-0.0856981	0.0682383
	0.844178	-0.327755	P53004	P53004	Biliverdin reductase A	BLVRA	2	2	2	5.4	5.4	5.4	33.428	0	11.874	305850000	3	-0.0484123	0.460421	0.0913506	-0.284697	-0.226822	0.0316124
	0.541553	0.10931	P53041	P53041	Serine/threonine-protein phosphatase 5	PPP5C	1	1	1	1.6	1.6	1.6	56.878	0.0010638	6.3811	14034000	1	-0.0582867	0.0435352	-0.137484	0.0797958	-0.0756149	0.171514
	1.22898	0.354281	P53396	P53396	ATP-citrate synthase	ACLY	15	15	15	17	17	17	120.84	0	135.97	827900000	16	-0.134874	-0.1518	-0.233017	0.420244	0.158119	-0.0352116
	2.70533	-0.246806	P53597	P53597	Succinyl-CoA ligase [ADP/GDP-forming] subunit alpha, mitochondrial	SUCLG1	1	1	1	2.6	2.6	2.6	36.249	0.010638	5.884	15447000	1	0.184744	0.130823	0.06637	-0.12121	-0.121693	-0.115578
	0.222073	0.0508626	P53618	P53618	Coatomer subunit beta	COPB1	2	2	2	1.9	1.9	1.9	107.14	0	12.405	48210000	2	0.0418377	-0.0341511	-0.0722542	-0.119198	0.167149	0.0400696
	1.64021	-0.302058	P53621	P53621	Coatomer subunit alpha;Xenin;Proxenin	COPA	9	9	9	8.4	8.4	8.4	138.34	0	60.815	306210000	11	0.178177	0.215714	0.0709267	-0.290682	-0.0654697	-0.0852051
	0.300632	0.307381	P53999	P53999	Activated RNA polymerase II transcriptional coactivator p15	SUB1	1	1	1	8.7	8.7	8.7	14.395	0.0038948	6.1421	20503000	2	-0.20367	-0.306932	0.0612593	0.915839	-0.446376	0.00333691
	2.84453	-0.367381	P54136	P54136	Arginine--tRNA ligase, cytoplasmic	RARS	4	4	4	7	7	7	75.378	0	23.885	39510000	4	0.122923	0.173168	0.26671	-0.163631	-0.220554	-0.155155
	1.06766	-1.05134	P54289	P54289	Voltage-dependent calcium channel subunit alpha-2/delta-1;Voltage-dependent calcium channel subunit alpha-2-1;Voltage-dependent calcium channel subunit delta-1	CACNA2D1	1	1	1	1.3	1.3	1.3	124.57	0.013234	5.7596	0	1	0.342002	0.594015	0.652721	-1.21965	-0.672872	0.327241
	1.61659	-1.07903	P54296	P54296	Myomesin-2	MYOM2	1	1	1	1.5	1.5	1.5	164.89	0	6.9506	31194000	1	0.327696	0.348446	0.954126	-0.595125	-0.893974	-0.11771
	2.05808	0.416076	P54578	P54578	Ubiquitin carboxyl-terminal hydrolase 14	USP14	1	1	1	3.2	3.2	3.2	56.068	0	6.4579	22426000	1	-0.307991	-0.0562744	-0.248119	0.286888	0.208923	0.140032
	0.247474	-0.0311852	P54646	P54646	5-AMP-activated protein kinase catalytic subunit alpha-2	PRKAA2	1	1	1	1.8	1.8	1.8	62.319	0	6.7529	4956300	1	0.0362768	-0.0172787	0.0395098	-0.0854692	-0.0233574	0.0737791
	0.310923	0.140141	P54709	P54709	Sodium/potassium-transporting ATPase subunit beta-3	ATP1B3	1	1	1	5	5	5	31.512	0.023426	5.5607	3253400	1	0.0235987	-0.254495	0.0324135	-0.0596743	0.388926	-0.107312
	1.18736	0.482553	P54727;P54725	P54727	UV excision repair protein RAD23 homolog B	RAD23B	3	3	3	9.3	9.3	9.3	43.171	0	38.15	35599000	3	-0.483236	-0.0253067	-0.20356	0.429537	-0.0223026	0.328323
	0.07738	0.0161508	P54819	P54819	Adenylate kinase 2, mitochondrial;Adenylate kinase 2, mitochondrial, N-terminally processed	AK2	1	1	1	4.6	4.6	4.6	26.477	0.010782	5.9108	0	1	-0.126976	0.0252686	0.0892124	-0.0577526	0.0616093	0.0321007
	0.538253	0.0539659	P54886	P54886	Delta-1-pyrroline-5-carboxylate synthase;Glutamate 5-kinase;Gamma-glutamyl phosphate reductase	ALDH18A1	4	4	4	7.3	7.3	7.3	87.301	0	46.934	64379000	5	0.0124664	-0.0434513	-0.0382366	-0.0341187	0.105215	0.0215797
	0.0287244	-0.00715955	P54920;Q9H115	P54920	Alpha-soluble NSF attachment protein	NAPA	3	3	3	11.9	11.9	11.9	33.232	0	29.368	26184000	3	0.0989285	-0.11286	0.0364017	-0.0926094	-0.00549507	0.0990963
	0.578342	0.135339	P55060	P55060	Exportin-2	CSE1L	5	5	5	6.3	6.3	6.3	110.42	0	99.557	108890000	8	0.0359726	-0.0501881	-0.177063	-0.0406017	0.235771	0.0195694
	0.877407	0.126706	P55072	P55072	Transitional endoplasmic reticulum ATPase	VCP	9	9	9	12.4	12.4	12.4	89.321	0	56.269	177870000	13	0.00754166	-0.191351	0.00548172	0.0611515	0.0482884	0.09235
	0.892908	0.174273	P55084	P55084	Trifunctional enzyme subunit beta, mitochondrial;3-ketoacyl-CoA thiolase	HADHB	2	2	2	3.8	3.8	3.8	51.294	0	11.633	43838000	2	-0.148771	-0.108244	0.00733566	-0.0649948	0.172892	0.165243
	0.0340279	0.0223792	P55265	P55265	Double-stranded RNA-specific adenosine deaminase	ADAR	1	1	1	0.6	0.6	0.6	136.06	0.020833	5.5821	348190	1	-0.209623	0.414789	-0.227005	0.134427	-0.106406	0.0172777
	1.05217	0.300299	P55735	P55735	Protein SEC13 homolog	SEC13	1	1	1	5.3	5.3	5.3	35.54	0	73.065	3028400	2	-0.140201	-0.324898	0.0263796	0.0358324	0.100982	0.325365
	1.04357	0.227529	P55769	P55769	NHP2-like protein 1;NHP2-like protein 1, N-terminally processed	NHP2L1	2	2	1	7	7	6.2	14.173	0	9.5421	24113000	1	-0.0670586	0.00602055	-0.268524	0.0823898	0.0337429	0.236891
	1.99899	0.308621	P55786;A6NEC2	P55786	Puromycin-sensitive aminopeptidase	NPEPPS	3	3	3	3.7	3.7	3.7	103.28	0	17.744	32489000	3	-0.102566	-0.182127	-0.16651	0.0354595	0.240051	0.19915
	0.192996	0.304809	P55809	P55809	Succinyl-CoA:3-ketoacid coenzyme A transferase 1, mitochondrial	OXCT1	1	1	1	3.5	3.5	3.5	56.157	0.023775	5.5375	6365500	1	0.141552	-0.461503	-0.125536	1.30364	-0.2696	-0.565096
	1.58625	0.299376	Q6EEV6;P61956;P55854	Q6EEV6;P61956;P55854	Small ubiquitin-related modifier 4;Small ubiquitin-related modifier 2;Small ubiquitin-related modifier 3	SUMO4;SUMO2;SUMO3	1	1	1	12.6	12.6	12.6	10.685	0.0039331	6.1609	43362000	1	-0.185413	-0.0621548	-0.189764	0.304218	0.0623054	0.0942707
	0.316449	0.101955	P55884	P55884	Eukaryotic translation initiation factor 3 subunit B	EIF3B	2	2	2	2.3	2.3	2.3	92.48	0	12.665	17095000	2	0.0617313	0.0642452	-0.267183	-0.0690861	0.051321	0.182424
	1.01235	0.138642	P56182	P56182	Ribosomal RNA processing protein 1 homolog A	RRP1	1	1	1	2.6	2.6	2.6	52.839	0.014778	5.7414	18172000	1	-0.0516491	-0.00999451	-0.134588	0.00709724	0.0349636	0.177633
	0.25751	-0.0692425	P56192	P56192	Methionine--tRNA ligase, cytoplasmic	MARS	2	2	2	2.4	2.4	2.4	101.11	0	15.143	52305000	3	0.040884	-0.0184574	0.0931663	0.128403	-0.22081	0.000272751
	0.509263	-0.149223	Q5VTU8;P56381	Q5VTU8;P56381	ATP synthase subunit epsilon-like protein, mitochondrial;ATP synthase subunit epsilon, mitochondrial	ATP5EP2;ATP5E	1	1	1	15.7	15.7	15.7	5.8068	0.016963	5.7124	0	1	0.043726	0.175795	0.0160446	0.154526	-0.247133	-0.119495
	1.82662	-0.492367	P56537	P56537	Eukaryotic translation initiation factor 6	EIF6	1	1	1	4.1	4.1	4.1	26.599	0.0075117	6.0359	9278600	1	0.0295429	0.381425	0.339312	-0.318582	-0.249563	-0.158676
	0.723787	-0.234305	P57088	P57088	Transmembrane protein 33	TMEM33	1	1	1	4.9	4.9	4.9	27.978	0	6.7984	18498000	1	0.301884	0.223456	-0.162153	-0.0407562	-0.163628	-0.135344
	1.52663	0.26544	P58107	P58107	Epiplakin	EPPK1	1	1	1	0.2	0.2	0.2	555.61	0.0040363	6.1976	27022000	1	-0.277172	-0.0160961	-0.0931625	0.133232	0.174766	0.101891
	0.0323282	0.0345262	P59510	P59510	A disintegrin and metalloproteinase with thrombospondin motifs 20	ADAMTS20	1	1	1	0.6	0.6	0.6	214.72	0.023222	5.5526	0	1	-0.652035	0.347628	0.264349	0.302216	-0.269375	0.0306797
	1.63455	0.148521	P60174	P60174	Triosephosphate isomerase	TPI1	4	4	4	17.5	17.5	17.5	30.791	0	31.392	472410000	6	-0.145594	-0.0525341	-0.0129223	0.0705566	0.0599423	0.104015
	0.228003	-0.0296872	P60228	P60228	Eukaryotic translation initiation factor 3 subunit E	EIF3E	1	1	1	2.2	2.2	2.2	52.22	0.003996	6.1897	20642000	1	0.0692253	0.0318489	-0.0448151	-0.0736332	-0.017889	0.0587196
	0.51787	-0.202106	P60510	P60510	Serine/threonine-protein phosphatase 4 catalytic subunit	PPP4C	1	1	1	3.6	3.6	3.6	35.08	0.0163	5.7299	8515400	1	-0.224608	0.279066	0.260429	-0.163856	-0.120005	-0.00757122
	0.392935	0.0957534	P60660;P14649	P60660	Myosin light polypeptide 6	MYL6	3	3	3	24.5	24.5	24.5	16.93	0	19.542	63600000	3	0.0514927	-0.165897	-0.0174961	0.130476	-0.109058	0.133942
	1.0098	0.156153	P63261;P60709;Q6S8J3;A5A3E0;P0CG38;Q562R1;Q9BYX7;P0CG39	P63261;P60709	Actin, cytoplasmic 2;Actin, cytoplasmic 2, N-terminally processed;Actin, cytoplasmic 1;Actin, cytoplasmic 1, N-terminally processed	ACTG1;ACTB	16	16	7	50.7	50.7	29.1	41.792	0	323.31	24642000000	76	-0.0401382	-0.0382175	-0.144144	-0.0435047	0.162397	0.127068
	2.35478	0.328803	P60842	P60842	Eukaryotic initiation factor 4A-I	EIF4A1	9	9	4	25.9	25.9	13.8	46.153	0	93.175	694940000	11	-0.0699959	-0.233515	-0.177963	0.132628	0.22859	0.143719
	0.792163	0.153564	P60866	P60866	40S ribosomal protein S20	RPS20	2	2	2	19.3	19.3	19.3	13.373	0	12.308	259770000	2	0.0660439	-0.0710792	-0.213579	0.0415554	0.0424919	0.15803
	0.0740214	-0.0213401	P60900	P60900	Proteasome subunit alpha type-6	PSMA6	2	2	2	8.5	8.5	8.5	27.399	0	11.956	27465000	2	0.0785351	0.0398273	-0.074625	-0.157576	-0.016922	0.154215
	0.379222	-0.110406	P60903	P60903	Protein S100-A10	S100A10	1	1	1	17.5	17.5	17.5	11.203	0	6.7126	186590000	2	0.0417614	-0.0924473	0.228023	-0.195705	-0.0366192	0.0784454
	0.867988	0.246695	P61081	P61081	NEDD8-conjugating enzyme Ubc12	UBE2M	1	1	1	5.5	5.5	5.5	20.9	0	7.771	27990000	1	-0.33993	0.0157738	-0.0341568	0.00118256	0.249042	0.131546
	1.24664	0.253936	P61088;Q5JXB2	P61088;Q5JXB2	Ubiquitin-conjugating enzyme E2 N;Putative ubiquitin-conjugating enzyme E2 N-like	UBE2N;UBE2NL	2	2	2	17.1	17.1	17.1	17.138	0	11.854	34547000	2	-0.278239	-0.0157824	-0.0751543	0.0890713	0.236548	0.0670128
	0.235796	0.0270933	P61158	P61158	Actin-related protein 3	ACTR3	1	1	1	2.4	2.4	2.4	47.371	0	7.4084	20049000	2	-0.0398521	-0.0110302	0.0219708	-0.0565338	0.0870209	0.0218811
	2.17291	0.280733	P61201	P61201	COP9 signalosome complex subunit 2	COPS2	1	1	1	2.9	2.9	2.9	51.596	0	8.7579	4278200	2	-0.0942116	-0.201821	-0.113339	0.129243	0.225466	0.0781193
	0.118895	0.0131162	P84077;P61204;F5H423;H0YGG7	P84077;P61204;F5H423	ADP-ribosylation factor 1;ADP-ribosylation factor 3	ARF1;ARF3	4	4	2	33.1	33.1	16	20.697	0	26.812	52868000	6	-0.0225277	0.0552845	-0.0407009	0.0557594	-0.0387707	0.0144157
	0.190814	-0.0627871	P61221	P61221	ATP-binding cassette sub-family E member 1	ABCE1	1	1	1	2.2	2.2	2.2	67.314	0.020124	5.6529	0	1	0.170799	0.104052	-0.16894	-0.169682	0.0352478	0.0519829
	1.10927	0.156612	P61247	P61247	40S ribosomal protein S3a	RPS3A	5	5	5	18.6	18.6	18.6	29.945	0	37.043	555930000	8	-0.151854	0.00628853	-0.0776234	0.0258102	0.178076	0.0427628
	0.144286	-0.135758	P61313	P61313	60S ribosomal protein L15	RPL15	5	5	5	20.6	20.6	20.6	24.146	0	38.449	876710000	7	-0.43059	0.433506	0.212448	0.352943	-0.457195	-0.0876579
	0.158807	0.0313002	P61353	P61353	60S ribosomal protein L27	RPL27	1	1	1	5.9	5.9	5.9	15.798	0	6.8541	35269000	2	0.0900688	-0.109482	-0.0158081	-0.0720043	0.0769463	0.0537376
	0.409753	-0.133737	P61513	P61513	60S ribosomal protein L37a	RPL37A	2	2	2	29.3	29.3	29.3	10.275	0	11.577	170210000	2	0.00351334	0.237102	-0.0282822	0.140562	-0.239374	-0.090065
	0.229022	0.635403	P61626	P61626	Lysozyme C	LYZ	1	1	1	6.1	6.1	6.1	16.537	0.02099	5.6025	392900000	1	0.0874939	-0.682081	-0.346789	2.38119	-1.16989	-0.246462
	0.542479	-0.251458	P61803	P61803	Dolichyl-diphosphooligosaccharide--protein glycosyltransferase subunit DAD1	DAD1	2	2	1	15.9	15.9	7.1	12.497	0	10.688	21661000	1	-0.259817	0.329884	0.318852	-0.0518875	-0.248085	-0.065485
	1.79182	-0.253214	P61812	P61812	Transforming growth factor beta-2;Latency-associated peptide	TGFB2	1	1	1	1.9	1.9	1.9	47.747	0	6.9847	10822000	1	0.197187	0.0587721	0.135591	-0.0463982	-0.107407	-0.214287
	0.286066	0.0666555	P61978	P61978	Heterogeneous nuclear ribonucleoprotein K	HNRNPK	5	5	5	10.4	10.4	10.4	50.976	0	32.758	399710000	7	0.108898	-0.160747	-0.0364037	-0.066433	0.0732632	0.104883
	0.142893	0.0153688	P61981	P61981	14-3-3 protein gamma;14-3-3 protein gamma, N-terminally processed	YWHAG	4	2	1	14.2	7.3	3.6	28.302	0	10.147	31431000	1	-0.0437183	-0.0381145	0.0705071	0.0244312	-0.0172577	0.027607
	0.407817	0.0881329	P62081	P62081	40S ribosomal protein S7	RPS7	2	2	2	10.8	10.8	10.8	22.127	0	11.717	16014000	2	-0.0511322	-0.174648	0.105308	-0.0280705	0.0511532	0.120844
	2.05908	-0.230935	P62136	P62136	Serine/threonine-protein phosphatase PP1-alpha catalytic subunit	PPP1CA	2	2	2	6.4	6.4	6.4	37.512	0	16.002	97253000	2	0.120581	0.127195	0.110355	-0.20297	-0.0911827	-0.0405216
	1.78408	0.270463	P62195	P62195	26S protease regulatory subunit 8	PSMC5	2	2	2	6.7	6.7	6.7	45.626	0	49.825	13868000	2	-0.167383	-0.216823	-0.00976086	0.0942078	0.135803	0.187411
	0.988841	-0.209571	P62241	P62241	40S ribosomal protein S8	RPS8	4	4	4	24	24	24	24.205	0	52.048	1045300000	7	0.018795	0.303326	0.00396156	-0.114111	-0.12627	-0.0622482
	0.1342	-0.0723187	P62244	P62244	40S ribosomal protein S15a	RPS15A	1	1	1	15.4	15.4	15.4	14.839	0	16.153	4938800	1	0.273856	-0.329186	0.175537	0.0878077	-0.145465	-0.0390921
	0.926441	0.159566	P62249	P62249	40S ribosomal protein S16	RPS16	1	1	1	5.5	5.5	5.5	16.445	0	7.3305	66813000	2	0.0272884	-0.0739136	-0.180992	-0.0214291	0.153507	0.119003
	0.163275	0.0814273	P62258	P62258	14-3-3 protein epsilon	YWHAE	6	5	5	24.7	21.6	21.6	29.174	0	37.271	114810000	7	-0.228922	-0.163408	0.281921	0.033411	-0.117758	0.21822
	2.02859	0.281665	P62263	P62263	40S ribosomal protein S14	RPS14	3	3	3	29.1	29.1	29.1	16.273	0	35.057	223130000	4	-0.179235	-0.071331	-0.160204	0.0488033	0.217001	0.168421
	1.87362	0.142717	P62266	P62266	40S ribosomal protein S23	RPS23	2	2	2	15.4	15.4	15.4	15.807	0	12.667	265800000	3	-0.0880642	-0.026371	-0.0879097	0.0267334	0.119129	0.0799427
	1.72162	-0.329252	P62269	P62269	40S ribosomal protein S18	RPS18	2	2	2	13.2	13.2	13.2	17.718	0	13.523	37362000	3	0.107056	0.111874	0.28668	-0.0880203	-0.286495	-0.107632
	1.65447	-0.272474	P62280	P62280	40S ribosomal protein S11	RPS11	6	6	6	26.6	26.6	26.6	18.431	0	38.21	1000500000	7	0.0787277	0.274265	0.0674458	-0.19894	-0.106178	-0.0918636
	2.99727	0.552193	P62304	P62304	Small nuclear ribonucleoprotein E	SNRPE	1	1	1	13	13	13	10.803	0.0039722	6.1781	2685100	1	-0.150212	-0.318294	-0.348052	0.30936	0.284129	0.246531
	0.391315	1.29987	P62316	P62316	Small nuclear ribonucleoprotein Sm D2	SNRPD2	1	1	1	8.5	8.5	8.5	13.527	0	11.598	27160000	2	-0.459307	-0.460627	-1.01814	3.32953	-1.33098	-0.0370235
	1.94712	-0.43838	P62318	P62318	Small nuclear ribonucleoprotein Sm D3	SNRPD3	2	2	2	15.1	15.1	15.1	13.916	0	11.314	15940000	2	0.327656	0.148808	0.192839	-0.330784	-0.259981	-0.0550728
	1.62499	-0.273865	P62333	P62333	26S protease regulatory subunit 10B	PSMC6	1	1	1	2.3	2.3	2.3	44.172	0.0010341	6.2976	13123000	2	0.092804	0.20862	0.121103	0.00367737	-0.213768	-0.188976
	0.53795	-0.179831	P62424	P62424	60S ribosomal protein L7a	RPL7A	7	7	7	22.2	22.2	22.2	29.995	0	51.233	701480000	11	-0.0853004	0.378189	-0.0114155	-0.0419674	-0.150545	-0.065506
	1.14375	0.24832	P62495	P62495	Eukaryotic peptide chain release factor subunit 1	ETF1	3	3	3	8.9	8.9	8.9	49.03	0	25.997	31394000	4	0.0109806	-0.29983	-0.0719032	0.0693226	0.104694	0.21019
	0.177759	-0.0352949	P62701;Q8TD47;P22090	P62701;Q8TD47;P22090	40S ribosomal protein S4, X isoform;40S ribosomal protein S4, Y isoform 2;40S ribosomal protein S4, Y isoform 1	RPS4X;RPS4Y2;RPS4Y1	4	4	4	16	16	16	29.597	0	25.296	440250000	6	0.0514374	0.0763607	-0.0631256	-0.121374	0.0933361	-0.0131741
	0.759192	0.131423	P67775;P62714	P67775;P62714	Serine/threonine-protein phosphatase 2A catalytic subunit alpha isoform;Serine/threonine-protein phosphatase 2A catalytic subunit beta isoform	PPP2CA;PPP2CB	1	1	1	2.9	2.9	2.9	35.594	0.0038573	6.1287	7717800	1	-0.0565548	-0.035717	-0.0931339	0.0624247	-0.0614214	0.20786
	1.20015	0.188401	P63267;P68133;P68032;P62736	P63267;P68133;P68032;P62736	Actin, gamma-enteric smooth muscle;Actin, alpha skeletal muscle;Actin, alpha cardiac muscle 1;Actin, aortic smooth muscle	ACTG2;ACTA1;ACTC1;ACTA2	10	1	1	25.8	4.3	4.3	41.876	0	33.99	5185900000	6	-0.109596	-0.035408	-0.12587	-0.00748062	0.226034	0.0757751
	2.2524	-0.509405	P62750	P62750	60S ribosomal protein L23a	RPL23A	1	1	1	8.3	8.3	8.3	17.695	0	6.4577	43332000	2	0.352287	0.141005	0.282543	-0.252905	-0.371569	-0.127907
	2.71326	-0.478958	P62753	P62753	40S ribosomal protein S6	RPS6	4	4	4	14.9	14.9	14.9	28.68	0	25.901	203880000	4	0.191818	0.295643	0.242706	-0.352909	-0.187908	-0.16589
	1.36508	-0.353246	P62805	P62805	Histone H4	HIST1H4A	4	4	4	42.7	42.7	42.7	11.367	0	59.108	1230500000	11	0.391886	0.0273952	0.122315	-0.0711155	-0.205111	-0.241917
	1.80885	-0.419073	P62826	P62826	GTP-binding nuclear protein Ran	RAN	4	4	4	21.3	21.3	21.3	24.423	0	30.047	674890000	6	0.014286	0.362215	0.263838	-0.202492	-0.203743	-0.210646
	0.681997	0.195668	P62829	P62829	60S ribosomal protein L23	RPL23	2	2	2	12.9	12.9	12.9	14.865	0	14.488	158960000	3	-0.013876	-0.134991	-0.132904	-0.133369	0.288397	0.150206
	0.121444	-0.0791674	P62847	P62847	40S ribosomal protein S24	RPS24	1	1	1	9	9	9	15.423	0.0047755	6.1095	4945400	1	0.153921	-0.106708	0.0832663	0.332368	-0.443519	0.00412846
	1.74908	0.542533	P62851	P62851	40S ribosomal protein S25	RPS25	2	2	2	14.4	14.4	14.4	13.742	0	15.124	83140000	2	-0.0230274	-0.482595	-0.296448	0.204019	0.347921	0.273588
	0.478141	-0.132703	Q5JNZ5;P62854	Q5JNZ5;P62854	Putative 40S ribosomal protein S26-like 1;40S ribosomal protein S26	RPS26P11;RPS26	1	1	1	7.8	7.8	7.8	13.002	0	7.038	52935000	2	0.0448017	0.125443	0.0405407	0.117762	-0.282579	-0.0225067
	1.05427	-0.249657	P62857	P62857	40S ribosomal protein S28	RPS28	1	1	1	13	13	13	7.8409	0.01753	5.7003	47020000	1	0.0206718	0.342396	0.0231438	-0.144835	-0.0592327	-0.158691
	0.253597	0.0544351	Q9HAV0;P62879;P62873;P16520	Q9HAV0;P62879;P62873	Guanine nucleotide-binding protein subunit beta-4;Guanine nucleotide-binding protein G(I)/G(S)/G(T) subunit beta-2;Guanine nucleotide-binding protein G(I)/G(S)/G(T) subunit beta-1	GNB4;GNB2;GNB1	3	3	3	9.1	9.1	9.1	37.567	0	172.44	284520000	6	-0.171759	0.0715809	0.0302544	0.0103149	0.108654	-0.0255871
	1.08844	-0.236263	P62888	P62888	60S ribosomal protein L30	RPL30	2	2	2	18.3	18.3	18.3	12.784	0	15.215	280360000	6	0.0947475	0.234692	0.0366859	-0.136948	-0.246027	0.0403099
	0.293533	-0.416266	P62899	P62899	60S ribosomal protein L31	RPL31	5	5	5	38.4	38.4	38.4	14.463	0	91.234	215470000	7	1.11449	-0.556574	0.078207	-0.755795	0.294771	-0.151648
	1.99314	0.318864	P62913	P62913	60S ribosomal protein L11	RPL11	2	2	2	14.6	14.6	14.6	20.252	0	13.057	82330000	4	-0.141798	-0.0477219	-0.277046	0.125612	0.169369	0.195044
	0.205467	0.0312328	P62917	P62917	60S ribosomal protein L8	RPL8	2	2	2	10.5	10.5	10.5	28.024	0	24.754	778040000	6	-0.100157	-0.00432396	0.0693588	-0.00776672	-0.0174904	0.0838337
	2.208	0.430833	P62937;P0DN37;P0DN26;A0A0B4J2A2;A0A075B767;A0A075B759;Q9Y536;F5H284	P62937	Peptidyl-prolyl cis-trans isomerase A;Peptidyl-prolyl cis-trans isomerase A, N-terminally processed	PPIA	3	3	3	15.2	15.2	15.2	18.012	0	21	638470000	4	-0.180279	-0.0899925	-0.36425	0.2421	0.2176	0.198276
	0.386251	0.148602	P62995	P62995	Transformer-2 protein homolog beta	TRA2B	2	2	2	8.3	8.3	8.3	33.665	0	12.831	69428000	3	0.132416	-0.160791	-0.1828	0.304678	0.0614395	-0.131487
	0.811169	0.107416	P63010	P63010	AP-2 complex subunit beta	AP2B1	5	5	3	6.3	6.3	4.6	104.55	0	76.988	71333000	6	0.0421085	-0.15049	-0.0410137	0.00691032	0.0848789	0.0810642
	0.389486	0.109718	P63104	P63104	14-3-3 protein zeta/delta	YWHAZ	6	6	3	28.6	28.6	18	27.745	0	173.33	938430000	11	-0.176359	-0.131025	0.154535	0.0973301	-0.0554771	0.134451
	1.31486	0.322556	P63173	P63173	60S ribosomal protein L38	RPL38	1	1	1	14.3	14.3	14.3	8.2178	0	11.914	19351000	1	-0.0801945	-0.0224705	-0.369441	0.245973	0.136508	0.113083
	0.0935182	0.0709079	P63208	P63208	S-phase kinase-associated protein 1	SKP1	1	1	1	7.4	7.4	7.4	18.658	0.003861	6.1297	6085000	1	0.301934	-0.457474	0.0609064	0.00185204	-0.202891	0.31913
	0.702753	0.579224	Q9GZV4;P63241;Q6IS14	Q9GZV4;P63241;Q6IS14	Eukaryotic translation initiation factor 5A-2;Eukaryotic translation initiation factor 5A-1;Eukaryotic translation initiation factor 5A-1-like	EIF5A2;EIF5A;EIF5AL1	2	2	2	13.1	13.1	13.1	16.793	0	13.476	130750000	2	0.180878	-0.197332	-0.840653	0.289187	0.692327	-0.10095
	0.548091	0.235682	P63244	P63244	Guanine nucleotide-binding protein subunit beta-2-like 1;Guanine nucleotide-binding protein subunit beta-2-like 1, N-terminally processed	GNB2L1	3	3	3	10.4	10.4	10.4	35.076	0	20.036	258190000	3	0.0447864	-0.060566	-0.326016	0.0286541	0.424307	-0.0877113
	2.27131	0.468881	Q5VTE0;P68104	Q5VTE0;P68104	Putative elongation factor 1-alpha-like 3;Elongation factor 1-alpha 1	EEF1A1P5;EEF1A1	5	5	1	11.7	11.7	2.6	50.184	0	42.003	2887900000	12	-0.196392	-0.30201	-0.193191	0.0844364	0.299164	0.33145
	0.54241	0.137224	Q9BQE3;Q13748;Q71U36;P68363;P68366;Q9NY65;Q6PEY2;A6NHL2	Q9BQE3;Q13748;Q71U36;P68363;P68366;Q9NY65;Q6PEY2	Tubulin alpha-1C chain;Tubulin alpha-3C/D chain;Tubulin alpha-1A chain;Tubulin alpha-1B chain;Tubulin alpha-4A chain;Tubulin alpha-8 chain;Tubulin alpha-3E chain	TUBA1C;TUBA3C;TUBA1A;TUBA1B;TUBA4A;TUBA8;TUBA3E	10	10	10	33.6	33.6	33.6	49.895	0	144.75	4005800000	18	0.0339069	-0.164515	-0.0634994	-0.0724888	0.253904	0.03615
	2.06216	0.354557	P68371;P04350;Q3ZCM7	P68371;P04350	Tubulin beta-4B chain;Tubulin beta-4A chain	TUBB4B;TUBB4A	8	2	1	25.6	6.7	3.4	49.83	0	14.199	30924000	3	-0.201428	-0.244744	-0.0739346	0.0799494	0.203228	0.260387
	0.311334	-0.111922	Q8NEV1;P68400	Q8NEV1;P68400	Casein kinase II subunit alpha 3;Casein kinase II subunit alpha	CSNK2A3;CSNK2A1	1	1	1	3.8	3.8	3.8	45.219	0	6.785	10212000	2	-0.00989723	0.0400696	0.149441	-0.32782	0.116932	0.0547361
	0.232833	-0.175709	P68402	P68402	Platelet-activating factor acetylhydrolase IB subunit beta	PAFAH1B2	1	1	1	3.9	3.9	3.9	25.569	0.020537	5.6909	2708300	1	0.208423	-0.275543	0.342413	0.309782	-0.484153	-0.0774631
	0.584796	0.185069	Q71DI3;Q16695;P68431;Q5TEC6	Q71DI3;Q16695;P68431;Q5TEC6	Histone H3.2;Histone H3.1t;Histone H3.1;Histone H3	HIST2H3A;HIST3H3;HIST1H3A;HIST2H3PS2	4	4	2	19.1	19.1	7.4	15.388	0	24.046	4860400000	4	0.105257	-0.0129051	-0.358229	0.141966	0.0894833	0.0578823
	0.135259	-0.0692463	Q15155;P69849;Q5JPE7	Q15155;P69849;Q5JPE7	Nodal modulator 1;Nodal modulator 3;Nodal modulator 2	NOMO1;NOMO3;NOMO2	1	1	1	0.8	0.8	0.8	134.32	0.0133	5.778	3029900	1	-0.0213785	-0.103143	0.240119	0.275763	-0.249965	-0.117939
	3.27043	0.712963	P78344	P78344	Eukaryotic translation initiation factor 4 gamma 2	EIF4G2	3	3	3	3.2	3.2	3.2	102.36	0	17.306	14568000	3	-0.227376	-0.393009	-0.437328	0.304791	0.370218	0.406168
	2.44297	0.369519	P78347	P78347	General transcription factor II-I	GTF2I	1	1	1	1.3	1.3	1.3	112.42	0.01398	5.7477	33980000	2	-0.122375	-0.188278	-0.231894	0.0876236	0.254427	0.223959
	0.124332	0.0245101	P78371	P78371	T-complex protein 1 subunit beta	CCT2	8	8	8	17.4	17.4	17.4	57.488	0	163.61	354610000	10	0.102133	-0.043848	-0.0833206	-0.0598259	0.0126	0.0957203
	0.8403	-0.112419	P78527	P78527	DNA-dependent protein kinase catalytic subunit	PRKDC	26	26	26	6.8	6.8	6.8	469.08	0	216.96	1142200000	34	0.054142	0.161854	-0.0356369	-0.100937	-0.0243111	-0.0316505
	0.0342594	-0.06368	P81605	P81605	Dermcidin;Survival-promoting peptide;DCD-1	DCD	2	2	2	12.7	12.7	12.7	11.284	0	13.696	114710000	3	-0.586468	0.12673	0.566984	0.613754	-1.0813	0.383749
	0.681907	-0.516918	P82921	P82921	28S ribosomal protein S21, mitochondrial	MRPS21	1	1	1	12.6	12.6	12.6	10.741	0.016287	5.7295	128150000	1	-0.102142	0.868193	0.0210562	0.0652132	-0.437929	-0.390932
	0.786703	0.0864862	P83731	P83731	60S ribosomal protein L24	RPL24	3	3	3	19.1	19.1	19.1	17.779	0	18.564	93744000	5	0.0343876	-0.119892	-0.0324974	0.0899983	0.00681686	0.0446415
	1.12123	0.340962	P84085	P84085	ADP-ribosylation factor 5	ARF5	3	1	1	21.1	3.9	3.9	20.529	0.01746	5.6972	0	1	-0.17471	-0.0530691	-0.271935	-0.0784225	0.263467	0.338128
	0.194971	-0.109945	P84090	P84090	Enhancer of rudimentary homolog	ERH	3	3	3	27.9	27.9	27.9	12.259	0	45.896	0	3	-0.113804	0.477119	-0.18667	0.0507774	-0.120049	-0.0839176
	0.192312	-0.0659065	P84098	P84098	60S ribosomal protein L19	RPL19	2	2	2	13.3	13.3	13.3	23.466	0	13.066	627930000	5	-0.107571	0.116598	0.101562	0.145645	-0.231188	-0.00158691
	0.402411	-0.11097	P84103	P84103	Serine/arginine-rich splicing factor 3	SRSF3	1	1	1	5.5	5.5	5.5	19.329	0	6.6254	44948000	1	0.137457	0.190413	-0.149687	-0.00097847	-0.151213	-0.00253677
	1.37839	0.155103	P84243;Q6NXT2	P84243	Histone H3.3	H3F3A	3	1	1	18.4	6.6	6.6	15.328	0.0030581	6.2352	28786000000	1	-0.163914	-0.0483437	-0.00866699	0.0451832	0.127592	0.0716095
	0.908807	-0.172299	P85037	P85037	Forkhead box protein K1	FOXK1	1	1	1	2.2	2.2	2.2	75.456	0	21.414	0	1	-0.0462627	0.21853	0.0979099	-0.122665	-0.130516	0.00646019
	4.0055	-0.686771	P98173	P98173	Protein FAM3A	FAM3A	1	1	1	3.5	3.5	3.5	25.152	0.023878	5.5465	0	1	0.3328	0.289036	0.420051	-0.300091	-0.373539	-0.344798
	0.440043	0.200656	P99999	P99999	Cytochrome c	CYCS	2	2	2	21.9	21.9	21.9	11.749	0	15.64	4778500	2	0.107917	0.0812139	-0.478385	0.127892	0.0230789	0.161741
	0.0534911	0.0224638	Q00169	Q00169	Phosphatidylinositol transfer protein alpha isoform	PITPNA	1	1	1	8.5	8.5	8.5	31.806	0	8.7345	1876600	1	-0.145916	0.140718	-0.0167694	0.148085	-0.221378	0.118718
	0.696452	0.0979201	Q00325	Q00325	Phosphate carrier protein, mitochondrial	SLC25A3	4	4	4	11.3	11.3	11.3	40.094	0	49.564	365090000	6	-0.091465	-0.0553074	0.0116234	-0.050745	0.143763	0.0655937
	0.237134	-0.0335541	Q00341	Q00341	Vigilin	HDLBP	4	4	4	4.1	4.1	4.1	141.45	0	50.792	35901000	5	0.0425816	0.0161838	0.00329208	-0.10792	-0.0114212	0.0807362
	1.98273	0.185392	Q00610;P53675	Q00610	Clathrin heavy chain 1	CLTC	26	26	26	18.7	18.7	18.7	191.61	0	311.45	928640000	34	-0.0772915	-0.0804825	-0.108583	0.0437107	0.17387	0.072237
	0.000187194	3.36965e-05	Q00765	Q00765	Receptor expression-enhancing protein 5	REEP5	1	1	1	5.8	5.8	5.8	21.493	0.0038278	6.1126	0	1	-0.0605717	-0.0352154	0.107468	0.0422421	-0.0470161	0.0165558
	0.303496	-0.0554523	Q00839	Q00839	Heterogeneous nuclear ribonucleoprotein U	HNRNPU	10	10	10	12.6	12.6	12.6	90.583	0	98.85	1019500000	15	0.0570927	-0.0224228	0.0602398	-0.158678	0.0163231	0.0709076
	0.0303746	-0.00577037	Q01082;O15020	Q01082	Spectrin beta chain, non-erythrocytic 1	SPTBN1	13	13	13	6.3	6.3	6.3	274.61	0	105.72	259500000	15	0.125399	-0.0333195	-0.0716972	-0.041357	0.0247955	0.0196323
	0.697863	0.296729	Q01130	Q01130	Serine/arginine-rich splicing factor 2	SRSF2	2	2	1	14.9	14.9	7.7	25.476	0	16.812	7649900	1	-0.522969	0.0164805	0.0731249	0.0964317	0.134492	0.225901
	0.0642369	0.428352	Q01469;A8MUU1	Q01469	Fatty acid-binding protein, epidermal	FABP5	3	3	3	23.7	23.7	23.7	15.164	0	19.48	100070000	3	-0.39885	0.422752	-0.6547	4.49883	-3.36759	-0.476984
	0.404276	0.0809202	Q01484;Q9Y4W6	Q01484;Q9Y4W6	Ankyrin-2;AFG3-like protein 2	ANK2;AFG3L2	2	2	2	0.4	0.4	0.4	433.71	0	23.462	0	2	-0.0804739	0.0854292	-0.114608	-0.00451469	-0.0225754	0.160198
	0.64574	0.233637	Q01518	Q01518	Adenylyl cyclase-associated protein 1	CAP1	2	2	1	4.6	4.6	2.7	51.901	0	15.263	34408000	2	0.152222	-0.194752	-0.296196	0.114397	0.281422	-0.0336342
	0.162249	-0.0623105	Q01650	Q01650	Large neutral amino acids transporter small subunit 1	SLC7A5	1	1	1	2.8	2.8	2.8	55.01	0	6.5907	90081000	2	-0.076889	0.310083	-0.127996	-0.0983734	0.0450249	-0.0283852
	1.4093	-0.29445	Q01780	Q01780	Exosome component 10	EXOSC10	1	1	1	1.2	1.2	1.2	100.83	0.0039487	6.1638	3873300	1	0.280796	0.103727	0.0688801	-0.278112	-0.0325346	-0.119299
	0.505717	-0.0673758	Q01813	Q01813	ATP-dependent 6-phosphofructokinase, platelet type	PFKP	5	5	4	7.8	7.8	5.4	85.595	0	50.655	77354000	6	0.0397415	0.115166	-0.0421143	-0.0720005	0.0429993	-0.0603332
	0.0968598	0.0827986	Q01844	Q01844	RNA-binding protein EWS	EWSR1	1	1	1	1.4	1.4	1.4	68.477	0	6.4058	51430000	1	-0.0653706	0.497673	-0.544771	0.128346	0.0626259	-0.0550442
	0.983898	-0.431425	Q02218;Q9ULD0	Q02218;Q9ULD0	2-oxoglutarate dehydrogenase, mitochondrial;2-oxoglutarate dehydrogenase-like, mitochondrial	OGDH;OGDHL	3	3	3	3.6	3.6	3.6	115.93	0	66.035	90542000	5	-0.121725	0.416424	0.364168	-0.430935	-0.15381	-0.050663
	0.0378174	-0.125291	Q02413	Q02413	Desmoglein-1	DSG1	1	1	1	1.8	1.8	1.8	113.75	0	16.645	7966800	2	-0.348746	0.758389	-0.209977	2.00102	-1.5822	-0.595029
	1.14356	-0.441204	Q02447	Q02447	Transcription factor Sp3	SP3	1	1	1	2	2	2	81.924	0	15.478	0	1	0.148936	-0.0266819	0.55128	-0.309446	-0.237525	-0.103107
	0.0427909	0.0334174	Q02543	Q02543	60S ribosomal protein L18a	RPL18A	4	4	4	19.9	19.9	19.9	20.762	0	24.042	759590000	5	0.0853081	0.343136	-0.466843	0.176308	0.0951805	-0.209635
	0.811517	0.155432	Q02790	Q02790	Peptidyl-prolyl cis-trans isomerase FKBP4;Peptidyl-prolyl cis-trans isomerase FKBP4, N-terminally processed	FKBP4	2	2	2	5.2	5.2	5.2	51.804	0	12.311	21922000	3	-0.0974484	-0.177599	0.053627	-0.0230522	0.0944443	0.173485
	0.171945	-0.0604337	Q02809	Q02809	Procollagen-lysine,2-oxoglutarate 5-dioxygenase 1	PLOD1	1	1	1	1.7	1.7	1.7	83.549	0.012017	5.8273	6495800	1	0.0204468	0.219655	-0.137723	-0.000351906	0.103799	-0.182369
	0.0759875	-0.0433019	Q02878	Q02878	60S ribosomal protein L6	RPL6	8	8	8	26.7	26.7	26.7	32.728	0	70.298	1265900000	12	-0.209461	0.295683	-0.00954056	0.248962	-0.200005	-0.102182
	0.588307	-0.0769622	Q02880	Q02880	DNA topoisomerase 2-beta	TOP2B	4	3	3	3.4	2.5	2.5	183.26	0	19.636	27282000	4	0.112154	-0.0136471	0.0286636	-0.0625629	0.0539246	-0.0950775
	0.129085	0.0654176	Q02952	Q02952	A-kinase anchor protein 12	AKAP12	1	1	1	0.4	0.4	0.4	191.48	0.010064	5.9511	3133400	1	-0.219208	-0.0534706	0.186282	0.205382	-0.25006	0.154534
	0.583711	-0.230232	Q02978	Q02978	Mitochondrial 2-oxoglutarate/malate carrier protein	SLC25A11	2	2	2	6.1	6.1	6.1	34.061	0	13.592	7688700	2	-0.00169659	-0.00819302	0.366966	0.131299	-0.283818	-0.181101
	0.939232	-0.214581	Q03701	Q03701	CCAAT/enhancer-binding protein zeta	CEBPZ	1	1	1	1	1	1	120.97	0.013245	5.7625	0	1	0.0434971	-0.0258074	0.315913	-0.072751	-0.148919	-0.0884714
	0.285646	-0.0648092	Q04637	Q04637	Eukaryotic translation initiation factor 4 gamma 1	EIF4G1	6	6	6	5	5	5	175.49	0	36.721	69695000	8	-0.0986671	0.0122852	0.195324	-0.0880776	-0.0195789	0.022171
	0.314815	-0.0988178	Q04917	Q04917	14-3-3 protein eta	YWHAH	4	3	3	16.3	13	13	28.218	0	18.123	52018000	3	-0.0218544	-0.0470962	0.228908	0.1273	-0.193235	-0.0705605
	0.149892	0.0921141	Q04941	Q04941	Proteolipid protein 2	PLP2	1	1	1	8.6	8.6	8.6	16.691	0	16.99	37945000	2	-0.299578	0.405447	-0.232309	0.114849	-0.0357456	0.0707989
	1.23499	-0.471981	Q05397	Q05397	Focal adhesion kinase 1	PTK2	1	1	1	1	1	1	119.23	0.017657	5.7047	1804700	1	0.214321	0.368328	0.137051	0.0784349	-0.489662	-0.285015
	1.33705	-0.360475	Q05639	Q05639	Elongation factor 1-alpha 2	EEF1A2	5	1	1	11.7	2.6	2.6	50.47	0.0010741	6.3969	40487000	1	0.216904	0.228128	0.107409	-0.398132	-0.145288	0.0144367
	0.403308	0.266895	Q06210	Q06210	Glutamine--fructose-6-phosphate aminotransferase [isomerizing] 1	GFPT1	1	1	1	1.1	1.1	1.1	78.806	0	7.5929	703280	1	-0.0535536	-0.543441	0.208382	-0.132303	0.0832357	0.461141
	0.412008	-0.163975	Q06323	Q06323	Proteasome activator complex subunit 1	PSME1	1	1	1	3.2	3.2	3.2	28.723	0.012163	5.843	13717000	1	0.0781784	-0.00359917	0.183113	0.2416	-0.258766	-0.217066
	0.0460026	0.0115108	Q06830	Q06830	Peroxiredoxin-1	PRDX1	6	6	4	27.1	27.1	19.6	22.11	0	39.291	1123500000	10	0.112734	0.0345707	-0.152842	-0.052763	0.0613251	0.0204334
	0.118892	-0.136913	Q07020	Q07020	60S ribosomal protein L18	RPL18	3	3	3	19.7	19.7	19.7	21.634	0	71.454	569690000	5	-0.486393	0.580269	0.123224	0.502022	-0.37709	-0.318569
	1.43543	0.302308	Q07065	Q07065	Cytoskeleton-associated protein 4	CKAP4	7	7	7	15.4	15.4	15.4	66.022	0	62.555	233840000	10	-0.00629044	-0.257843	-0.177599	0.280865	0.112068	0.0722599
	0.6629	-0.181975	Q07157	Q07157	Tight junction protein ZO-1	TJP1	2	2	2	1.5	1.5	1.5	195.46	0	40.717	15316000	3	0.114873	0.202468	-0.03265	0.0877037	-0.271368	-0.07757
	1.28806	-0.421749	Q07666;Q5VWX1	Q07666;Q5VWX1	KH domain-containing, RNA-binding, signal transduction-associated protein 1;KH domain-containing, RNA-binding, signal transduction-associated protein 2	KHDRBS1;KHDRBS2	2	2	2	4.1	4.1	4.1	48.227	0	12.179	103070000	2	-0.010397	0.442667	0.212084	-0.0740833	-0.195093	-0.351717
	1.09675	0.310312	Q07955	Q07955	Serine/arginine-rich splicing factor 1	SRSF1	2	2	2	8.9	8.9	8.9	27.744	0	12.798	136550000	2	0.0825748	-0.206856	-0.329454	0.253941	0.151426	0.0718327
	1.13034	-0.155226	Q08211	Q08211	ATP-dependent RNA helicase A	DHX9	13	13	13	13.1	13.1	13.1	140.96	0	105.54	752010000	16	0.133814	0.128399	-0.017643	-0.135096	0.00498581	-0.0909977
	0.59812	0.141977	Q08752	Q08752	Peptidyl-prolyl cis-trans isomerase D	PPID	1	1	1	2.4	2.4	2.4	40.763	0.0092593	5.9907	8945300	1	-0.201399	-0.0528574	0.0530186	-0.0518665	0.21216	0.0644007
	1.40107	0.21909	Q08945	Q08945	FACT complex subunit SSRP1	SSRP1	3	3	3	4.1	4.1	4.1	81.074	0	17.39	118460000	3	-0.0753784	-0.0774479	-0.16408	0.142494	0.211817	-0.0139484
	0.602992	0.0977284	Q09028	Q09028	Histone-binding protein RBBP4	RBBP4	1	1	1	2.6	2.6	2.6	47.655	0.0039293	6.1592	6507100	1	0.094327	-0.145479	-0.0837107	0.0601473	0.0653973	0.0327778
	1.36262	0.211377	Q09161	Q09161	Nuclear cap-binding protein subunit 1	NCBP1	2	2	2	2.4	2.4	2.4	91.838	0	14.295	29967000	5	-0.0710678	-0.122131	-0.112139	-0.0299778	0.159048	0.199722
	0.520254	-1.41816	Q09472	Q09472	Histone acetyltransferase p300	EP300	1	1	1	0.5	0.5	0.5	264.16	0.021084	5.6102	0	1	0.129458	2.88372	-0.874213	0.115147	-1.01348	-1.21718
	1.27209	-0.276834	Q09666	Q09666	Neuroblast differentiation-associated protein AHNAK	AHNAK	6	6	6	2.1	2.1	2.1	629.09	0	38.457	539550000	7	0.284183	0.146339	-0.00354195	-0.0163593	-0.184128	-0.203035
	1.53765	-0.769541	Q0VGL1	Q0VGL1	Ragulator complex protein LAMTOR4;Ragulator complex protein LAMTOR4, N-terminally processed	LAMTOR4	1	1	1	10.1	10.1	10.1	10.741	0.0030738	6.2498	0	1	0.0587139	0.76215	0.345177	-0.184017	-0.40418	-0.554387
	1.19201	1.02679	Q10567	Q10567	AP-1 complex subunit beta-1	AP1B1	3	1	1	4.4	2.7	2.7	104.64	0	12.686	712230	2	0.224199	-0.700158	-1.05249	0.381992	0.376662	0.793258
	0.252298	-0.0715284	Q10570	Q10570	Cleavage and polyadenylation specificity factor subunit 1	CPSF1	2	2	2	1.7	1.7	1.7	160.88	0	11.737	11285000	2	0.0165262	0.241677	-0.139181	-0.0626135	0.00754166	-0.0404911
	0.0202165	-0.0061353	Q12765	Q12765	Secernin-1	SCRN1	1	1	1	2.7	2.7	2.7	46.382	0.020376	5.6776	0	1	-0.156528	0.171425	0.00603485	0.0335636	-0.0699816	0.0389442
	0.3348	0.0989742	Q12768	Q12768	WASH complex subunit strumpellin	KIAA0196	1	1	1	0.9	0.9	0.9	134.28	0	11.613	9491900	1	-0.267658	0.0850391	0.045886	0.0390482	0.144809	-0.0236673
	0.0589165	0.0409079	Q12769	Q12769	Nuclear pore complex protein Nup160	NUP160	1	1	1	0.8	0.8	0.8	162.12	0	16.198	15197000	1	0.262353	-0.04708	-0.264905	-0.122734	0.392781	-0.196956
	0.559099	-0.158997	Q12788	Q12788	Transducin beta-like protein 3	TBL3	1	1	1	1.6	1.6	1.6	89.034	0	43.171	10279000	2	0.235288	0.0271215	-0.0121841	-0.275206	0.0116625	0.0367775
	1.62761	-0.310009	Q12789	Q12789	General transcription factor 3C polypeptide 1	GTF3C1	7	7	7	4.1	4.1	4.1	238.87	0	110.65	386760000	8	0.262545	0.181452	0.0327492	-0.042347	-0.222462	-0.188473
	0.174197	0.0669654	Q12824	Q12824	SWI/SNF-related matrix-associated actin-dependent regulator of chromatin subfamily B member 1	SMARCB1	1	1	1	4.9	4.9	4.9	44.141	0	7.1812	0	1	-0.123845	-0.173524	0.20865	0.0598412	0.167916	-0.115581
	0.0524135	0.0099322	Q12874	Q12874	Splicing factor 3A subunit 3	SF3A3	2	2	2	5	5	5	58.848	0	19.761	22202000	2	0.106419	-0.115383	0.00579453	0.0315037	-0.00859833	0.00372124
	0.724322	-0.282619	Q12888	Q12888	Tumor suppressor p53-binding protein 1	TP53BP1	2	2	2	1.7	1.7	1.7	213.57	0	13.524	5930300	2	0.2881	0.211675	-0.0641184	-0.188613	0.13186	-0.355446
	1.96652	-0.719717	Q12904	Q12904	Aminoacyl tRNA synthase complex-interacting multifunctional protein 1;Endothelial monocyte-activating polypeptide 2	AIMP1	1	1	1	3.2	3.2	3.2	34.352	0.011997	5.8217	0	1	0.0856714	0.440196	0.565437	-0.4071	-0.443358	-0.217389
	1.82078	-0.235207	Q12905	Q12905	Interleukin enhancer-binding factor 2	ILF2	2	2	2	5.6	5.6	5.6	43.062	0	11.494	22609000	2	0.133432	0.0482044	0.182901	-0.143194	-0.0305405	-0.167349
	1.00372	-0.122938	Q12906	Q12906	Interleukin enhancer-binding factor 3	ILF3	10	10	9	11.5	11.5	10	95.337	0	70.32	569530000	16	0.0834122	0.0174542	0.0952702	-0.155352	0.0225678	-0.0398922
	0.0854746	0.0450611	Q12965;O00160	Q12965;O00160	Unconventional myosin-Ie;Unconventional myosin-If	MYO1E;MYO1F	3	3	3	3.4	3.4	3.4	127.06	0	21.268	12942000	4	0.319263	-0.23015	-0.144976	-0.125535	0.0955057	0.109349
	0.0879435	-0.0248884	Q12996	Q12996	Cleavage stimulation factor subunit 3	CSTF3	2	2	2	3.6	3.6	3.6	82.921	0	14.208	0	2	-0.109735	0.0422792	0.116518	0.0837727	-0.157829	0.0484533
	3.3719	-0.484358	Q13085	Q13085	Acetyl-CoA carboxylase 1;Biotin carboxylase	ACACA	32	32	25	17.4	17.4	13.5	265.55	0	323.31	2100200000	52	0.19508	0.269773	0.273411	-0.164072	-0.272488	-0.27825
	0.16907	-0.0739377	Q13098	Q13098	COP9 signalosome complex subunit 1	GPS1	1	1	1	3.1	3.1	3.1	55.536	0	58.09	0	1	-0.210342	0.26485	0.0681286	-0.20784	0.0978766	0.0107861
	0.122781	0.0385141	Q13131	Q13131	5-AMP-activated protein kinase catalytic subunit alpha-1	PRKAA1	1	1	1	1.8	1.8	1.8	64.009	0.0057034	6.0952	3735100	1	-0.0835524	0.19276	-0.155249	-0.0455389	0.0116625	0.103377
	1.12291	0.325367	Q13148	Q13148	TAR DNA-binding protein 43	TARDBP	3	3	3	7.7	7.7	7.7	44.739	0	19.233	43632000	4	0.069582	-0.167522	-0.37838	0.245951	0.154406	0.0994244
	0.0504675	0.0149848	Q13151	Q13151	Heterogeneous nuclear ribonucleoprotein A0	HNRNPA0	5	5	5	17	17	17	30.84	0	114.02	794880000	7	-0.0293579	0.0322475	-0.0136394	-0.18609	0.0797424	0.140552
	0.159534	0.0317065	Q13155	Q13155	Aminoacyl tRNA synthase complex-interacting multifunctional protein 2	AIMP2	1	1	1	2.5	2.5	2.5	35.348	0.020392	5.6777	0	1	-0.146875	0.05089	0.060154	-0.0266781	0.00572586	0.0802402
	0.120074	-0.0539513	Q13162	Q13162	Peroxiredoxin-4	PRDX4	4	2	2	17.3	11.8	11.8	30.54	0	45.445	145780000	4	0.095335	0.265438	-0.268116	0.0645847	-0.0450306	-0.0887508
	0.6889	0.206329	Q13185;P83916	Q13185	Chromobox protein homolog 3	CBX3	5	5	5	30.1	30.1	30.1	20.811	0	38.752	414230000	6	0.166506	-0.236267	-0.228001	0.161131	0.0561886	0.103907
	1.58531	0.188605	Q13200	Q13200	26S proteasome non-ATPase regulatory subunit 2	PSMD2	7	7	7	8.9	8.9	8.9	100.2	0	47.518	125750000	7	-0.0463219	-0.0511627	-0.173695	0.0303955	0.149168	0.115072
	0.455824	-0.0964273	Q13243	Q13243	Serine/arginine-rich splicing factor 5	SRSF5	1	1	1	4.4	4.4	4.4	31.263	0	11.49	60507000	3	-0.0319614	-0.0233231	0.211655	-0.0130711	-0.131512	0.0116711
	0.125544	-0.0371475	Q13247;Q08170	Q13247;Q08170	Serine/arginine-rich splicing factor 6;Serine/arginine-rich splicing factor 4	SRSF6;SRSF4	2	2	2	6.1	6.1	6.1	39.586	0	12.873	285540000	2	-0.078722	0.10276	0.0434112	0.135786	-0.188251	0.00847244
	0.0929363	0.0275656	Q13263	Q13263	Transcription intermediary factor 1-beta	TRIM28	4	4	4	7.1	7.1	7.1	88.549	0	27.14	75139000	5	0.116331	-0.0668354	-0.0791149	0.180054	-0.0205517	-0.106424
	1.23746	-0.210758	Q13283	Q13283	Ras GTPase-activating protein-binding protein 1	G3BP1	2	2	2	7.1	7.1	7.1	52.164	0	24.215	23960000	2	0.146172	-0.0228805	0.204576	-0.179527	-0.0365944	-0.0882855
	0.492994	-0.0903492	Q13330	Q13330	Metastasis-associated protein MTA1	MTA1	1	1	1	1.3	1.3	1.3	80.785	0.010657	5.8859	3237600	1	0.0834274	0.16186	-0.0980358	-0.0614948	0.00164413	-0.0639448
	1.84198	0.249404	Q13347	Q13347	Eukaryotic translation initiation factor 3 subunit I	EIF3I	1	1	1	3.4	3.4	3.4	36.501	0.0056764	6.0704	25856000	1	-0.00703621	-0.157658	-0.197683	0.15073	0.13805	0.0970554
	1.67033	-0.729928	Q13422	Q13422	DNA-binding protein Ikaros	IKZF1	1	1	1	2.9	2.9	2.9	57.528	0.020265	5.6641	0	1	0.314906	0.136661	0.655054	-0.339604	-0.592832	-0.150726
	0.221879	-0.0653102	Q13423	Q13423	NAD(P) transhydrogenase, mitochondrial	NNT	3	3	3	3.6	3.6	3.6	113.89	0	20.58	19681000	3	0.137203	0.159424	-0.186935	-0.054554	0.0225792	-0.0542641
	0.662465	-0.207261	Q13427	Q13427	Peptidyl-prolyl cis-trans isomerase G	PPIG	1	1	1	1.6	1.6	1.6	88.616	0.020785	5.6478	32502000	1	0.057621	0.358185	-0.0931835	-0.176216	-0.117117	-0.00582886
	0.406307	-0.171991	Q13435	Q13435	Splicing factor 3B subunit 2	SF3B2	1	1	1	1.1	1.1	1.1	100.23	0.0010537	6.3471	5241100	1	0.0729752	-0.209844	0.406585	-0.0378056	-0.0981455	-0.110305
	2.16694	-0.308734	Q13443	Q13443	Disintegrin and metalloproteinase domain-containing protein 9	ADAM9	1	1	1	1.1	1.1	1.1	90.555	0.013468	5.7971	4955600	1	0.219375	0.107322	0.148133	-0.250895	-0.0926847	-0.107793
	0.0603028	-0.0176455	Q13451	Q13451	Peptidyl-prolyl cis-trans isomerase FKBP5;Peptidyl-prolyl cis-trans isomerase FKBP5, N-terminally processed	FKBP5	1	1	1	2.2	2.2	2.2	51.212	0.0084191	6.0242	12422000	1	-0.0574484	0.150891	-0.0552454	-0.144244	0.109416	0.0200892
	0.710759	-0.0652517	Q13492	Q13492	Phosphatidylinositol-binding clathrin assembly protein	PICALM	2	2	2	4.6	4.6	4.6	70.754	0	12.509	10499000	2	0.0987158	-0.0356112	0.0465021	-0.0331621	-0.0524569	-0.000529289
	2.50086	-0.799308	Q13510	Q13510	Acid ceramidase;Acid ceramidase subunit alpha;Acid ceramidase subunit beta	ASAH1	1	1	1	2	2	2	44.659	0.0020576	6.2786	530230000	1	0.344093	0.512266	0.35433	-0.559723	-0.449839	-0.177671
	1.30024	-0.14419	Q13573	Q13573	SNW domain-containing protein 1	SNW1	1	1	1	1.9	1.9	1.9	61.494	0.017642	5.7042	5411300	1	-0.0264378	0.129625	0.124828	-0.0854683	-0.0585632	-0.060524
	0.0354847	-0.0066522	Q13576	Q13576	Ras GTPase-activating-like protein IQGAP2	IQGAP2	2	1	1	1.1	0.5	0.5	180.58	0.0020555	6.2724	0	1	0.0583363	-0.107193	0.0705662	-0.0180168	-0.0343685	0.0541382
	1.60139	-0.62684	Q13586	Q13586	Stromal interaction molecule 1	STIM1	1	1	1	1.5	1.5	1.5	77.422	0.023324	5.5573	0	1	0.340173	0.574852	0.0369635	-0.480516	-0.180189	-0.267826
	0.892152	-0.258801	Q13617	Q13617	Cullin-2	CUL2	1	1	1	1.2	1.2	1.2	86.982	0.010791	5.911	4815200	1	0.211472	0.299183	-0.110725	-0.224532	-0.106255	-0.0456858
	2.15603	-0.444382	Q13769	Q13769	THO complex subunit 5 homolog	THOC5	1	1	1	1.2	1.2	1.2	78.507	0	6.7421	6060100	1	0.146276	0.366143	0.165883	-0.311813	-0.133977	-0.209053
	1.72628	0.524105	Q13813	Q13813	Spectrin alpha chain, non-erythrocytic 1	SPTAN1	8	8	8	3.4	3.4	3.4	284.54	0	52.429	108500000	9	-0.202351	-0.517286	-0.0547905	0.293148	0.262981	0.241758
	1.02853	0.310044	Q13838	Q13838	Spliceosome RNA helicase DDX39B	DDX39B	5	1	1	12.9	2.6	2.6	48.991	0.011404	5.8626	11317000	1	-0.390354	-0.0748882	0.0119047	0.297627	0.118986	0.0601816
	3.05648	0.538598	Q13907	Q13907	Isopentenyl-diphosphate Delta-isomerase 1	IDI1	1	1	1	5.3	5.3	5.3	26.319	0.020505	5.6896	3637600	1	-0.266648	-0.238598	-0.290921	0.367498	0.165937	0.286192
	3.06682	0.246051	Q14008	Q14008	Cytoskeleton-associated protein 5	CKAP5	2	2	2	1	1	1	225.49	0	12.007	39997000	2	-0.108625	-0.108917	-0.139803	0.0762978	0.148153	0.156355
	1.95529	0.860504	Q14019	Q14019	Coactosin-like protein	COTL1	1	1	1	5.6	5.6	5.6	15.945	0.012701	5.8064	28000000	1	-0.435232	-0.455696	-0.388098	0.815058	0.278633	0.208794
	2.07093	0.365141	Q14103	Q14103	Heterogeneous nuclear ribonucleoprotein D0	HNRNPD	6	6	5	16.3	16.3	14.1	38.434	0	37.626	310760000	7	-0.273771	-0.0722504	-0.189962	0.28134	0.152653	0.125446
	0.828529	-0.317106	Q14137	Q14137	Ribosome biogenesis protein BOP1	BOP1	2	2	2	4.3	4.3	4.3	83.629	0	19.873	32938000	2	0.018774	0.455477	0.0131397	-0.168713	0.0252628	-0.320478
	0.306245	-0.10358	Q14146	Q14146	Unhealthy ribosome biogenesis protein 2 homolog	URB2	1	1	1	1	1	1	170.54	0.012007	5.8237	0	1	0.185737	-0.171998	0.153359	0.0366068	0.021493	-0.201741
	1.85977	-0.147263	Q14152	Q14152	Eukaryotic translation initiation factor 3 subunit A	EIF3A	7	7	7	5.3	5.3	5.3	166.57	0	44.146	113420000	8	0.0875588	0.048378	0.0966892	-0.117779	-0.00942039	-0.0819645
	1.48558	0.392146	Q14157	Q14157	Ubiquitin-associated protein 2-like	UBAP2L	1	1	1	0.8	0.8	0.8	114.53	0	6.768	6579800	1	-0.0149097	-0.394296	-0.167283	0.120901	0.178491	0.300558
	0.52105	-0.164519	Q14165	Q14165	Malectin	MLEC	1	1	1	4.5	4.5	4.5	32.233	0.012658	5.7996	24541000	1	0.0349932	0.306749	-0.0832357	-0.0516834	0.039505	-0.222872
	0.318855	0.0726178	Q14166	Q14166	Tubulin--tyrosine ligase-like protein 12	TTLL12	1	1	1	1.6	1.6	1.6	74.403	0.017628	5.7042	16453000	1	0.138905	-0.103674	-0.132427	0.106506	0.0317669	-0.0176163
	0.762267	-0.18858	Q14197	Q14197	Peptidyl-tRNA hydrolase ICT1, mitochondrial	ICT1	2	2	2	10.2	10.2	10.2	23.63	0	11.67	16051000	2	-0.02985	0.312612	0.011838	-0.0216093	-0.144752	-0.104779
	0.0536824	-0.0130955	Q14203	Q14203	Dynactin subunit 1	DCTN1	2	2	2	1.7	1.7	1.7	141.69	0	52.848	13576000	2	-0.0559216	0.0469637	0.040329	0.0399265	-0.152437	0.104595
	0.841286	0.117378	Q14204	Q14204	Cytoplasmic dynein 1 heavy chain 1	DYNC1H1	14	14	14	3.6	3.6	3.6	532.4	0	106.09	93392000	15	0.0589256	-0.0748367	-0.148428	0.0204945	0.0978108	0.0694885
	0.760453	-0.212329	Q14240	Q14240	Eukaryotic initiation factor 4A-II;Eukaryotic initiation factor 4A-II, N-terminally processed	EIF4A2	6	1	1	15	2.9	2.9	46.402	0	6.5438	9197000	2	0.219238	-0.0673599	0.178345	0.0572014	-0.102129	-0.261837
	0.934135	0.0694695	Q14247	Q14247	Src substrate cortactin	CTTN	5	5	5	9.3	9.3	9.3	61.585	0	33.142	95223000	5	-0.0586529	-0.014246	-0.0195751	0.100622	-0.0049057	0.0202179
	0.790963	-0.108883	Q14258	Q14258	E3 ubiquitin/ISG15 ligase TRIM25	TRIM25	2	2	2	3.5	3.5	3.5	70.973	0	11.373	10995000	2	0.144406	-0.00394344	0.0345907	-0.0177231	-0.140313	0.00644207
	0.706664	0.0682532	Q14315	Q14315	Filamin-C	FLNC	17	14	14	7.7	6.8	6.8	291.02	0	94.475	387550000	17	-0.0289841	-0.0160637	-0.0456028	-0.0440903	0.0555916	0.102608
	2.11872	0.231076	Q14376	Q14376	UDP-glucose 4-epimerase	GALE	1	1	1	4	4	4	38.281	0.011484	5.8789	4138700	2	-0.155183	-0.149095	-0.0306063	0.136228	0.147397	0.0747194
	1.12712	-0.0892054	Q14498	Q14498	RNA-binding protein 39	RBM39	3	3	3	8.1	8.1	8.1	59.379	0	21.147	18165000	3	-0.00715828	0.111469	0.0412235	-0.0150776	-0.0432072	-0.063797
	2.20334	0.381761	Q14573	Q14573	Inositol 1,4,5-trisphosphate receptor type 3	ITPR3	3	3	3	1.2	1.2	1.2	304.1	0	18.308	558570	3	-0.0614367	-0.199571	-0.299903	0.233568	0.156723	0.19408
	2.32067	-0.125546	Q14669	Q14669	E3 ubiquitin-protein ligase TRIP12	TRIP12	5	5	5	3.3	3.3	3.3	220.43	0	165.32	41610000	6	0.0768509	0.0761452	0.0470524	-0.0969391	-0.0495968	-0.0300541
	1.029	-0.210999	Q14683	Q14683	Structural maintenance of chromosomes protein 1A	SMC1A	2	2	2	1.9	1.9	1.9	143.23	0	11.678	58877000	2	0.278471	-0.049593	0.09935	-0.134684	-0.0877533	-0.0823307
	0.561864	0.138142	Q14689;Q9P265	Q14689;Q9P265	Disco-interacting protein 2 homolog A;Disco-interacting protein 2 homolog B	DIP2A;DIP2B	1	1	1	0.6	0.6	0.6	170.37	0	6.906	5356900	1	0.0928154	-0.0904245	-0.197875	-0.0590362	0.106624	0.171355
	1.56029	-0.193836	Q14690	Q14690	Protein RRP5 homolog	PDCD11	8	8	8	5.1	5.1	5.1	208.7	0	83.429	79613000	10	0.181355	0.121874	-0.000745773	-0.0667076	-0.0803585	-0.131958
	1.80046	0.375656	Q14692	Q14692	Ribosome biogenesis protein BMS1 homolog	BMS1	1	1	1	0.9	0.9	0.9	145.81	0.019017	5.6943	3200900	1	-0.334921	-0.0819645	-0.13487	0.147881	0.130472	0.296862
	1.56877	0.137891	Q14694	Q14694	Ubiquitin carboxyl-terminal hydrolase 10	USP10	2	2	2	2.3	2.3	2.3	87.133	0	17.714	0	2	-0.123448	-0.022996	-0.0486612	0.123314	0.0312519	0.064003
	0.682177	-0.240145	Q14697	Q14697	Neutral alpha-glucosidase AB	GANAB	14	14	14	19.7	19.7	19.7	106.87	0	198.43	1907000000	25	0.119448	0.378496	-0.125996	-0.228054	0.00152016	-0.121952
	0.260403	0.0684344	Q14739	Q14739	Lamin-B receptor	LBR	1	1	1	1.8	1.8	1.8	70.702	0.012637	5.7976	24156000	1	-0.0321255	0.111811	-0.170608	-0.0526886	0.16575	0.00131798
	1.56001	-0.403854	Q14781	Q14781	Chromobox protein homolog 2	CBX2	1	1	1	2.1	2.1	2.1	56.08	0.020171	5.6598	0	1	0.193931	0.262623	0.160956	-0.0185309	-0.162316	-0.413204
	2.40668	-0.566944	Q14839;Q8TDI0	Q14839	Chromodomain-helicase-DNA-binding protein 4	CHD4	4	4	4	2.6	2.6	2.6	218	0	39.697	42691000	5	0.203198	0.250612	0.408337	-0.243765	-0.417593	-0.177328
	0.16757	-0.0634384	Q14847	Q14847	LIM and SH3 domain protein 1	LASP1	2	2	2	7.3	7.3	7.3	29.717	0	47.33	75324000	2	0.216619	-0.106632	-0.00309944	-0.145124	0.184538	-0.122841
	1.25991	-0.254369	Q14966	Q14966	Zinc finger protein 638	ZNF638	1	1	1	0.7	0.7	0.7	220.62	0.0038685	6.1331	8371800	1	0.0461788	0.221142	0.125962	-0.0638733	-0.281872	-0.0240784
	1.31636	0.170181	Q14974	Q14974	Importin subunit beta-1	KPNB1	10	10	10	13.7	13.7	13.7	97.169	0	102.17	333580000	13	-0.0535126	-0.162334	-0.0276947	0.0156307	0.168718	0.0826511
	0.394497	0.364305	Q14980	Q14980	Nuclear mitotic apparatus protein 1	NUMA1	3	3	3	1.8	1.8	1.8	238.26	0	124.77	16215000	5	-0.558857	0.522656	-0.498525	0.497891	-0.0887661	0.149063
	1.371	0.688458	Q14CX7	Q14CX7	N-alpha-acetyltransferase 25, NatB auxiliary subunit	NAA25	1	1	1	1.9	1.9	1.9	112.29	0	7.0136	501020	2	-0.212847	-0.0141144	-0.793999	0.320536	0.373954	0.349926
	0.00795604	0.00433318	Q14D04	Q14D04	Ventricular zone-expressed PH domain-containing protein homolog 1	VEPH1	1	1	1	2.3	2.3	2.3	94.744	0.020486	5.6238	1829400	1	-0.0702782	-0.0998516	0.175361	-0.292526	0.235588	0.0751686
	0.908945	-0.103587	Q15003	Q15003	Condensin complex subunit 2	NCAPH	1	1	1	1.5	1.5	1.5	82.562	0.012755	5.813	0	1	0.0974083	0.0501823	0.0195208	-0.0853195	0.0476322	-0.105961
	0.0698991	-0.0134106	Q15008	Q15008	26S proteasome non-ATPase regulatory subunit 6	PSMD6	1	1	1	2.8	2.8	2.8	45.531	0	33.038	0	1	0.088665	0.00489616	-0.061718	0.0541058	-0.104731	0.0422363
	0.249194	0.158396	Q15019	Q15019	Septin-2	2019-09-02	2	2	2	9.7	9.7	9.7	41.487	0	36.355	7770100	2	0.409652	-0.295541	-0.339975	0.154529	0.144604	-0.0498095
	0.516195	-0.365431	Q15020	Q15020	Squamous cell carcinoma antigen recognized by T-cells 3	SART3	1	1	1	1.1	1.1	1.1	109.93	0.0039024	6.1468	15132000	1	0.263469	-0.33399	0.630397	0.0339785	-0.421465	-0.14893
	0.906744	-0.127094	Q15021	Q15021	Condensin complex subunit 1	NCAPD2	2	2	2	1.7	1.7	1.7	157.18	0	12.061	8620300	2	0.133602	-0.0134125	0.0821819	-0.00490951	-0.0161209	-0.157881
	0.43273	0.128569	Q15022	Q15022	Polycomb protein SUZ12	SUZ12	2	2	2	2.4	2.4	2.4	83.054	0	11.381	4453600	2	0.00239372	-0.275958	0.0924396	-0.0485172	0.0889053	0.164194
	1.07732	-0.263915	Q15029	Q15029	116 kDa U5 small nuclear ribonucleoprotein component	EFTUD2	4	4	4	4.1	4.1	4.1	109.43	0	23.015	73518000	4	0.0951958	0.126192	0.186214	-0.321697	0.0663319	-0.128778
	0.356275	0.0627912	Q15050	Q15050	Ribosome biogenesis regulatory protein homolog	RRS1	4	4	4	11	11	11	41.193	0	30.296	26700000	6	0.0308399	0.029913	-0.143213	0.122356	0.012188	-0.0286312
	1.11562	0.514829	Q15056	Q15056	Eukaryotic translation initiation factor 4H	EIF4H	1	1	1	5.2	5.2	5.2	27.385	0.012733	5.8098	21703000	2	-0.406075	-0.506294	0.151855	0.186735	0.192009	0.405228
	1.16831	-0.234914	Q15061	Q15061	WD repeat-containing protein 43	WDR43	1	1	1	1.6	1.6	1.6	74.89	0	8.8906	14558000	1	0.0175638	0.0903997	0.256138	-0.228729	-0.0997534	-0.0121584
	0.789156	0.217259	Q15084	Q15084	Protein disulfide-isomerase A6	PDIA6	2	2	2	6.4	6.4	6.4	48.121	0	18.25	53574000	3	-0.0217075	-0.330418	0.0379677	0.0339813	0.220518	0.0831203
	1.25685	-0.0811659	Q15149	Q15149	Plectin	PLEC	34	34	34	7.8	7.8	7.8	531.78	0	305.12	503260000	38	0.0733624	0.074091	-0.013977	-0.0420704	-0.0470219	-0.0209293
	1.89023	0.307325	Q15181	Q15181	Inorganic pyrophosphatase	PPA1	3	3	3	11.4	11.4	11.4	32.66	0	17.933	102460000	5	-0.134251	-0.16087	-0.154141	0.0165825	0.247759	0.208372
	1.81488	-0.137255	Q15233	Q15233	Non-POU domain-containing octamer-binding protein	NONO	8	8	7	15.3	15.3	13.6	54.231	0	50.706	176870000	9	0.120836	0.0701942	0.0265808	-0.0723915	-0.0948639	-0.0268974
	1.12483	0.24802	Q15257	Q15257	Serine/threonine-protein phosphatase 2A activator	PPP2R4	1	1	1	2.8	2.8	2.8	40.667	0.0030612	6.2358	4834100	1	0.0182524	-0.158952	-0.219602	0.160225	0.239045	-0.0155106
	3.13769	-0.696587	Q15345	Q15345	Leucine-rich repeat-containing protein 41	LRRC41	2	2	2	2.8	2.8	2.8	88.649	0	12.828	29475000	2	0.373804	0.274178	0.408627	-0.231113	-0.447451	-0.35459
	1.19987	0.165589	Q15365;P57721;P57723	Q15365;P57721	Poly(rC)-binding protein 1;Poly(rC)-binding protein 3	PCBP1;PCBP3	4	4	2	17.4	17.4	9.6	37.497	0	103.37	159730000	7	-0.152176	0.044117	-0.128597	0.0574684	0.123571	0.079071
	2.89053	0.42444	Q15366	Q15366	Poly(rC)-binding protein 2	PCBP2	3	1	1	11.2	3.6	3.6	38.58	0	6.5578	21910000	1	-0.154167	-0.254422	-0.216344	0.175951	0.30365	0.168787
	0.179767	0.0369504	Q15369	Q15369	Transcription elongation factor B polypeptide 1	TCEB1	1	1	1	10.7	10.7	10.7	12.473	0.010714	5.8928	29589000	1	-0.0869312	0.123529	-0.0802956	0.0945129	-0.0243321	-0.00302696
	1.53746	0.126854	Q15393	Q15393	Splicing factor 3B subunit 3	SF3B3	8	8	8	8.8	8.8	8.8	135.58	0	62.613	186860000	12	-0.024723	-0.0329094	-0.120918	0.0524445	0.111301	0.0382652
	1.62794	0.237744	Q15417	Q15417	Calponin-3	CNN3	2	2	1	7.3	7.3	4	36.413	0	13.201	40336000	2	-0.168728	-0.0689869	-0.107172	0.00767708	0.150358	0.21031
	1.0705	-0.166138	Q15424;Q14151	Q15424	Scaffold attachment factor B1	SAFB	5	5	5	5.8	5.8	5.8	102.64	0	64.953	98198000	7	0.231796	0.00883102	0.0203114	-0.0627823	-0.0879421	-0.0867519
	1.88342	-0.482066	Q15428	Q15428	Splicing factor 3A subunit 2	SF3A2	2	2	2	5.2	5.2	5.2	49.255	0	61.219	31358000	4	0.0845375	0.430677	0.219612	-0.337954	-0.166683	-0.206736
	1.20337	-0.134136	Q15436	Q15436	Protein transport protein Sec23A	SEC23A	2	2	2	2.5	2.5	2.5	86.16	0	12.191	21799000	2	0.11195	-0.024971	0.125954	-0.0729485	-0.0930157	-0.02351
	1.09473	0.250135	Q15459	Q15459	Splicing factor 3A subunit 1	SF3A1	1	1	1	1.3	1.3	1.3	88.885	0	6.5949	5919500	1	0.0366735	-0.152637	-0.24751	0.258715	0.096796	0.0314226
	0.0505702	-0.0366004	Q15631	Q15631	Translin	TSN	1	1	1	8.8	8.8	8.8	26.183	0	12.733	0	1	0.326079	-0.464564	0.205115	-0.0635128	0.0575437	-0.0372019
	0.637467	-0.156513	Q15637	Q15637	Splicing factor 1	SF1	1	1	1	2	2	2	68.329	0.001065	6.3812	3705600	1	0.152077	0.0553036	0.0391197	0.123224	-0.234624	-0.11164
	0.101345	-0.0451072	Q15648	Q15648	Mediator of RNA polymerase II transcription subunit 1	MED1	1	1	1	0.6	0.6	0.6	168.48	0	22.72	0	1	-0.189343	0.197198	0.071537	0.0109672	0.159362	-0.226259
	0.144424	-0.0354818	Q15678	Q15678	Tyrosine-protein phosphatase non-receptor type 14	PTPN14	1	1	1	0.8	0.8	0.8	135.26	0	7.6231	2179500	1	-0.0656071	-0.0412636	0.171823	-0.0242863	-0.0970039	0.0797977
	0.88778	-0.143716	Q15717	Q15717	ELAV-like protein 1	ELAVL1	2	2	2	6.7	6.7	6.7	36.091	0	14.62	107480000	3	0.178291	-0.0135193	0.0625324	-0.15913	-0.0612011	0.0164871
	1.03311	0.169467	Q16181;Q6ZU15	Q16181	Septin-7	2019-09-07	3	3	3	6.6	6.6	6.6	50.679	0	17.829	47189000	3	-0.0502071	-0.222443	0.0301781	0.0682201	0.127695	0.070013
	1.33092	0.450438	Q16222	Q16222	UDP-N-acetylhexosamine pyrophosphorylase;UDP-N-acetylgalactosamine pyrophosphorylase;UDP-N-acetylglucosamine pyrophosphorylase	UAP1	2	2	2	5.6	5.6	5.6	58.768	0	13.376	115170000	2	-0.108108	-0.37167	-0.184151	0.246326	0.458492	-0.0174332
	0.733613	0.0377401	Q16531	Q16531	DNA damage-binding protein 1	DDB1	5	5	5	4.9	4.9	4.9	126.97	0	36.566	43032000	6	-0.0261841	-0.0144329	-0.00426102	0	0.0681973	0.000144958
	0.333448	0.0989898	Q16576	Q16576	Histone-binding protein RBBP7	RBBP7	1	1	1	2.4	2.4	2.4	47.82	0	7.0429	21544000	3	-0.0927038	-0.22754	0.18349	0.0871506	0.022644	0.0504208
	1.00353	-0.726554	Q16621	Q16621	Transcription factor NF-E2 45 kDa subunit	NFE2	1	1	1	3.8	3.8	3.8	41.472	0.020866	5.6507	18653000	1	0.700685	-0.149501	0.550375	-0.213652	-0.784789	-0.0796614
	0.129253	-0.0235151	Q16629	Q16629	Serine/arginine-rich splicing factor 7	SRSF7	1	1	1	5	5	5	27.366	0.0038462	6.1229	130490000	2	-0.0539436	0.0732155	0.027729	0.0983543	-0.08881	-0.0330887
	0.961946	0.07897	Q16630	Q16630	Cleavage and polyadenylation specificity factor subunit 6	CPSF6	1	1	1	2.4	2.4	2.4	59.209	0	7.4555	19071000	2	-0.0281868	-0.0364075	-0.0421314	0.118944	-0.00454521	0.0157852
	0.503695	0.148034	Q16643	Q16643	Drebrin	DBN1	4	4	4	7.9	7.9	7.9	71.428	0	180.51	130790000	4	0.057785	-0.313488	0.0453834	0.0360928	0.0373993	0.160292
	1.00695	-0.320452	Q16795	Q16795	NADH dehydrogenase [ubiquinone] 1 alpha subcomplex subunit 9, mitochondrial	NDUFA9	3	3	3	8.2	8.2	8.2	42.509	0	19.389	83406000	4	-0.064579	0.436436	0.120548	-0.129406	-0.216324	-0.123222
	0.868705	0.254729	Q16799	Q16799	Reticulon-1	RTN1	1	1	1	1	1	1	83.617	0.012079	5.8323	0	1	0.113592	-0.224838	-0.259118	0.172501	0.220812	0.000509262
	2.48806	0.206813	Q16822	Q16822	Phosphoenolpyruvate carboxykinase [GTP], mitochondrial	PCK2	1	1	1	1.9	1.9	1.9	70.729	0.010667	5.8869	2482300	1	-0.131067	-0.040061	-0.127361	0.135202	0.0935478	0.0931988
	1.34545	0.366924	Q16881	Q16881	Thioredoxin reductase 1, cytoplasmic	TXNRD1	1	1	1	3.5	3.5	3.5	70.905	0	7.0672	0	1	-0.0299349	-0.394338	-0.114384	0.311831	0.0970583	0.153225
	0.365521	0.0754706	Q16891	Q16891	MICOS complex subunit MIC60	IMMT	4	4	4	5.5	5.5	5.5	83.677	0	50.784	29508000	4	-0.175394	-0.0126686	0.0865841	0.117317	-0.0192814	0.0268974
	0.0595688	0.0433858	Q27J81	Q27J81	Inverted formin-2	INF2	1	1	1	0.7	0.7	0.7	135.62	0	11.748	0	1	-0.120392	0.0531244	0.013917	0.511462	-0.141999	-0.292656
	0.023239	-0.00649579	Q29RF7	Q29RF7	Sister chromatid cohesion protein PDS5 homolog A	PDS5A	5	5	5	4	4	4	150.83	0	30.975	53212000	7	0.0677166	0.122131	-0.168377	0.0214176	0.0350437	-0.0544777
	0.931959	-0.227647	Q2M389	Q2M389	WASH complex subunit 7	KIAA1033	2	2	2	1.8	1.8	1.8	136.4	0	18.351	11080000	2	0.104099	0.307781	-0.0586834	-0.0676842	-0.194778	-0.0672798
	0.120652	0.175989	Q2TAC2	Q2TAC2	Coiled-coil domain-containing protein 57	CCDC57	1	1	1	0.9	0.9	0.9	103.17	0.010046	5.9489	5169400	1	-0.854766	0.23288	0.369631	0.183724	-0.580862	0.672849
	0.210393	-0.0345103	Q2TB90	Q2TB90	Putative hexokinase HKDC1	HKDC1	2	2	2	2.1	2.1	2.1	102.54	0	12.092	63803000	4	-0.0435867	0.14003	-0.0329456	-0.0525093	0.024868	-0.012392
	0.00601149	-0.00122929	Q3MHD2	Q3MHD2	Protein LSM12 homolog	LSM12	1	1	1	4.6	4.6	4.6	21.701	0.011434	5.8691	8824300	1	-0.0180998	0.0146523	0.0170212	0.0874195	0.0495491	-0.127083
	0.0489749	-0.0666059	Q3V6T2	Q3V6T2	Girdin	CCDC88A	1	1	1	0.5	0.5	0.5	216.04	0.023478	5.5633	117280000	1	0.908226	-0.230558	-0.566027	0.235725	-0.108337	-0.215565
	1.21487	0.161373	Q3ZCQ8	Q3ZCQ8	Mitochondrial import inner membrane translocase subunit TIM50	TIMM50	1	1	1	4.8	4.8	4.8	39.646	0.011976	5.8176	29367000	1	0.00327301	-0.176891	-0.056715	0.0602303	0.0436287	0.149927
	1.02113	-0.226658	Q4KMP7	Q4KMP7	TBC1 domain family member 10B	TBC1D10B	1	1	1	2.6	2.6	2.6	87.198	0	7.0019	4790900	1	-0.0706491	0.232253	0.190113	-0.0455513	-0.192276	-0.0904303
	0.733891	-0.220369	Q4KWH8	Q4KWH8	1-phosphatidylinositol 4,5-bisphosphate phosphodiesterase eta-1	PLCH1	1	1	1	0.5	0.5	0.5	189.22	0.013212	5.7581	12104000	1	0.285172	-0.144499	0.201609	-0.033659	-0.111639	-0.173527
	0.657651	0.162589	Q53EQ6	Q53EQ6	Tigger transposable element-derived protein 5	TIGD5	1	1	1	1.1	1.1	1.1	69.221	0	16.822	0	1	-0.235378	0.0159454	-0.012722	-0.0238209	0.0410328	0.238399
	0.919243	0.360797	Q53EU6	Q53EU6	Glycerol-3-phosphate acyltransferase 3	AGPAT9	1	1	1	2.8	2.8	2.8	48.705	0	8.0904	4956900	1	-0.398587	0.0682583	-0.199138	0.0988855	0.428219	0.0258198
	1.75243	-0.474059	Q56VL3	Q56VL3	OCIA domain-containing protein 2	OCIAD2	1	1	1	7.8	7.8	7.8	16.953	0.023256	5.5534	0	1	0.207867	0.0697651	0.445188	-0.29159	-0.280846	-0.126921
	2.12434	0.525041	Q58FF8	Q58FF8	Putative heat shock protein HSP 90-beta 2	HSP90AB2P	5	1	1	12.3	3.9	3.9	44.348	0	6.7198	41295000	2	-0.243221	-0.415272	-0.117338	0.147869	0.310926	0.340496
	0.133148	0.0485837	Q5BKZ1	Q5BKZ1	DBIRD complex subunit ZNF326	ZNF326	1	1	1	2.7	2.7	2.7	65.653	0.020408	5.6805	0	1	0.0868435	-0.237695	0.0897055	0.136025	-0.125818	0.074398
	0.267818	-0.160295	Q5CZC0	Q5CZC0	Fibrous sheath-interacting protein 2	FSIP2	1	1	1	0.1	0.1	0.1	780.6	0.022206	5.5718	24423000	1	-0.303499	0.349697	0.205973	0.10331	-0.338902	0.00687599
	1.19668	-0.420956	Q5J8M3	Q5J8M3	ER membrane protein complex subunit 4	EMC4	1	1	1	6.6	6.6	6.6	20.086	0.0010707	6.3917	8584600	1	0.215506	0.483661	-0.0560045	-0.30738	-0.195967	-0.116359
	1.18101	0.396712	Q5JPH6	Q5JPH6	Probable glutamate--tRNA ligase, mitochondrial	EARS2	1	1	1	1.9	1.9	1.9	58.688	0.020532	5.6268	3075900	1	-0.366157	0.0947428	-0.311926	0.0900488	0.30219	0.214557
	0.552194	-0.11889	Q5JRX3	Q5JRX3	Presequence protease, mitochondrial	PITRM1	4	4	4	3.7	3.7	3.7	117.41	0	25.648	136030000	5	0.234335	-0.0788746	0.0346012	-0.107279	-0.0404015	-0.0189285
	3.35296	-0.277719	Q5JTH9	Q5JTH9	RRP12-like protein	RRP12	3	3	3	2.6	2.6	2.6	143.7	0	23.201	16418000	3	0.117075	0.184031	0.127205	-0.146896	-0.154247	-0.103703
	1.38788	0.257966	Q5JWF2	Q5JWF2	Guanine nucleotide-binding protein G(s) subunit alpha isoforms XLas	GNAS	2	2	1	1.9	1.9	0.9	111.02	0	13.724	75593000	3	-0.0186062	-0.210056	-0.146555	0.0360413	0.258848	0.103792
	2.07402	-0.436091	Q5SQI0	Q5SQI0	Alpha-tubulin N-acetyltransferase 1	ATAT1	1	1	1	1.9	1.9	1.9	46.81	0.020233	5.6626	13934000	1	0.2738	0.159571	0.232494	-0.376457	-0.0968857	-0.169066
	0.439923	-0.0800533	Q5SRE5	Q5SRE5	Nucleoporin NUP188 homolog	NUP188	3	3	3	2.7	2.7	2.7	196.04	0	19.888	37465000	5	0.180824	-0.0293198	-0.0196972	-0.0244827	-0.106022	0.022152
	0.117271	0.0230592	Q5SSJ5	Q5SSJ5	Heterochromatin protein 1-binding protein 3	HP1BP3	3	3	2	6.7	6.7	4.3	61.206	0	16.048	12882000	2	-0.0808411	0.120591	-0.0626078	0.0684776	0.0178013	-0.039959
	0.878755	-0.511026	Q5T4S7	Q5T4S7	E3 ubiquitin-protein ligase UBR4	UBR4	5	5	5	1	1	1	573.83	0	36.419	320770000	5	0.515789	0.050827	0.211653	-0.187815	-0.684999	0.118006
	0.665249	0.181875	Q5T6V5	Q5T6V5	UPF0553 protein C9orf64	C9orf64	1	1	1	2.3	2.3	2.3	39.028	0.013992	5.7484	5971200	1	-0.319621	0.0883017	-0.0297632	0.0819483	0.0577526	0.144841
	0.145613	-0.028923	Q9NVI7;Q5T9A4;Q5T2N8	Q9NVI7;Q5T9A4;Q5T2N8	ATPase family AAA domain-containing protein 3A;ATPase family AAA domain-containing protein 3B;ATPase family AAA domain-containing protein 3C	ATAD3A;ATAD3B;ATAD3C	2	2	2	3	3	3	71.368	0	21.818	15173000	2	-0.0143776	0.102482	-0.0329933	0.0581722	0.0411511	-0.130981
	2.0534	-0.926312	Q5TG92	Q5TG92	Putative uncharacterized protein C1orf195	C1orf195	1	1	1	11.1	11.1	11.1	13.826	0.023205	5.5508	239250000	1	0.778269	0.274416	0.348511	-0.255573	-0.471439	-0.650728
	3.5779	-0.66538	Q5TGY3	Q5TGY3	AT-hook DNA-binding motif-containing protein 1	AHDC1	1	1	1	0.6	0.6	0.6	168.35	0.017572	5.7015	10573000	1	0.42072	0.291038	0.29804	-0.258601	-0.364892	-0.362848
	1.03044	-0.551734	Q5UIP0	Q5UIP0	Telomere-associated protein RIF1	RIF1	1	1	1	0.5	0.5	0.5	274.46	0	11.193	6226300	1	0.10899	0.613379	0.11696	-0.64813	-0.0895882	-0.0781546
	2.71605	-0.528018	Q5VW36	Q5VW36	Focadhesin	FOCAD	1	1	1	0.7	0.7	0.7	200.07	0	18.936	20255000	1	0.171896	0.271668	0.360191	-0.186171	-0.351336	-0.24279
	3.11975	-0.589201	Q5VWN6	Q5VWN6	Protein FAM208B	FAM208B	1	1	1	0.5	0.5	0.5	268.84	0.023273	5.5549	7617700	1	0.241396	0.277262	0.376875	-0.262978	-0.386188	-0.222904
	0.28159	0.0662123	Q5VYK3	Q5VYK3	Proteasome-associated protein ECM29 homolog	ECM29	4	4	4	2.3	2.3	2.3	204.29	0	40.131	15600000	4	-0.0979214	0.102137	-0.0918045	-0.093647	0.136173	0.0685215
	1.00681	-0.147333	Q63HN8	Q63HN8	E3 ubiquitin-protein ligase RNF213	RNF213	4	4	4	1.1	1.1	1.1	591.4	0	81.675	30970000	5	0.0859928	0.0916328	0.0551033	-0.15287	-0.120804	0.0644035
	1.9808	-0.249111	Q66K74	Q66K74	Microtubule-associated protein 1S;MAP1S heavy chain;MAP1S light chain	MAP1S	3	3	3	3.4	3.4	3.4	112.21	0	17.517	3247800	3	0.0873585	0.216646	0.0813904	-0.18075	-0.112032	-0.0691567
	2.54086	-0.65529	Q68CZ1	Q68CZ1	Protein fantom	RPGRIP1L	1	1	1	1.4	1.4	1.4	151.2	0.023792	5.5379	8963100	1	0.328164	0.346129	0.320372	-0.178122	-0.276763	-0.51632
	0.427032	0.154682	Q69YN4	Q69YN4	Protein virilizer homolog	KIAA1429	1	1	1	0.4	0.4	0.4	202.02	0.01269	5.8039	0	1	0.182396	-0.255897	-0.146793	-0.0341234	0.0399666	0.237907
	1.03607	0.353848	Q6DD88	Q6DD88	Atlastin-3	ATL3	2	2	2	6.3	6.3	6.3	60.541	0	12.57	19806000	2	0.0906658	-0.234667	-0.37504	0.198103	0.313225	0.0311756
	1.01132	0.186755	Q6NUK1	Q6NUK1	Calcium-binding mitochondrial carrier protein SCaMC-1	SLC25A24	1	1	1	3.4	3.4	3.4	53.354	0	8.631	3741800	1	-0.0223904	-0.149659	-0.0963535	0.235917	0.091464	-0.0355177
	2.41048	-0.819451	Q6P0N0	Q6P0N0	Mis18-binding protein 1	MIS18BP1	1	1	1	1	1	1	129.08	0.023239	5.5527	79141000	1	0.615049	0.235968	0.389887	-0.320595	-0.567554	-0.3293
	0.94153	-0.339291	Q6P1A2	Q6P1A2	Lysophospholipid acyltransferase 5	LPCAT3	3	3	3	6.8	6.8	6.8	56.034	0	79.725	14499000	5	-0.0569401	0.499603	0.0780048	-0.136145	-0.163469	-0.197592
	0.0268763	0.0092001	Q6P1J9	Q6P1J9	Parafibromin	CDC73	2	2	2	4	4	4	60.576	0	12.47	15845000	3	-0.0035572	0.121094	-0.119605	0.152437	-0.161083	0.0341778
	0.728972	1.0559	Q6P1N0	Q6P1N0	Coiled-coil and C2 domain-containing protein 1A	CC2D1A	1	1	1	1.1	1.1	1.1	104.06	0.017018	5.721	0	1	-1.67254	-0.289447	0.38987	0.140215	0.410832	1.04453
	0.694594	-0.142666	Q6P2E9	Q6P2E9	Enhancer of mRNA-decapping protein 4	EDC4	2	2	2	2.2	2.2	2.2	151.66	0	14.378	9451400	2	0.0425978	0.0737352	0.109394	0.00131798	-0.248782	0.0451946
	1.85897	-0.348174	Q6P2Q9	Q6P2Q9	Pre-mRNA-processing-splicing factor 8	PRPF8	36	36	36	16	16	16	273.6	0	322.08	2157300000	51	0.162668	0.322582	0.0487366	-0.125349	-0.174976	-0.210209
	0.245395	-0.0821145	Q6PD62	Q6PD62	RNA polymerase-associated protein CTR9 homolog	CTR9	1	1	1	1.3	1.3	1.3	133.5	0.012038	5.8303	0	1	0.0586863	0.184541	-0.108325	-0.0213194	-0.220305	0.130183
	1.27138	-0.377641	Q6PJG2	Q6PJG2	ELM2 and SANT domain-containing protein 1	ELMSAN1	1	1	1	0.8	0.8	0.8	114.99	0.016247	5.7261	11832000	1	0.302569	-0.0359602	0.311581	-0.33669	-0.0674267	-0.150617
	1.90492	0.273458	Q6PJT7	Q6PJT7	Zinc finger CCCH domain-containing protein 14	ZC3H14	1	1	1	1.2	1.2	1.2	82.875	0	6.6824	5857100	1	-0.148274	-0.20559	-0.0445919	0.218533	0.0732145	0.130169
	0.247893	0.830977	Q6UWP8	Q6UWP8	Suprabasin	SBSN	1	1	1	9.2	9.2	9.2	60.54	0	7.3315	5733100	1	-0.0486288	-0.411827	-0.77428	2.99233	-1.29644	-0.437694
	0.331689	-0.267919	Q6UXP7	Q6UXP7	Protein FAM151B	FAM151B	1	1	1	2.9	2.9	2.9	31.366	0.0039604	6.1674	30786000	1	0.00232887	0.240473	0.170807	-0.625444	0.482626	-0.24733
	0.261056	0.233977	Q6UXZ0	Q6UXZ0	Transmembrane and immunoglobulin domain-containing protein 1	TMIGD1	1	1	1	4.2	4.2	4.2	29.184	0.020787	5.5757	0	1	-0.0632248	-0.08811	-0.187904	0.831184	-0.227583	-0.24091
	0.053343	-0.00884787	Q6YHK3	Q6YHK3	CD109 antigen	CD109	1	1	1	0.6	0.6	0.6	161.69	0	6.4357	0	1	0.0398979	-0.100917	0.0860195	0.0186024	-0.0158119	-0.0043335
	0.0235167	-0.0372893	Q6ZN08	Q6ZN08	Putative zinc finger protein 66	ZNF66	1	1	1	1.6	1.6	1.6	65.873	0.013278	5.7705	129480000	1	0.676603	0.285206	-0.894148	-0.24612	0.46719	-0.265276
	1.60255	-0.587244	Q6ZN84	Q6ZN84	Coiled-coil domain-containing protein 81	CCDC81	1	1	1	1.7	1.7	1.7	76.083	0.022173	5.5698	48124000	1	0.497644	-0.0314446	0.426395	-0.339258	-0.246595	-0.283283
	0.090497	-0.0402269	Q6ZRP7	Q6ZRP7	Sulfhydryl oxidase 2	QSOX2	1	1	1	1.9	1.9	1.9	77.528	0	12.055	2816500	1	-0.0131178	-0.205562	0.290749	0.0454779	0.0513506	-0.14544
	0.653828	-0.152697	Q6ZXV5	Q6ZXV5	Transmembrane and TPR repeat-containing protein 3	TMTC3	2	2	2	2.6	2.6	2.6	104.01	0	12.367	4565100	3	0.00930595	0.206791	0.0246792	-0.236651	0.0442791	-0.0249443
	0.578707	-0.151098	Q70IA6	Q70IA6	MOB kinase activator 2	MOB2	1	1	1	3.4	3.4	3.4	26.926	0.0010582	6.3549	0	1	0.0484104	0.191368	-0.00140095	-0.0971794	-0.232356	0.114618
	0.261083	-0.124662	Q71UM5	Q71UM5	40S ribosomal protein S27-like	RPS27L	2	1	1	28.6	13.1	13.1	9.4771	0.019778	5.6918	10164000	1	-0.263844	0.395239	0.0673256	-0.0524387	-0.0573921	-0.0654354
	0.316596	-0.0702928	Q7KZF4	Q7KZF4	Staphylococcal nuclease domain-containing protein 1	SND1	15	15	15	19.5	19.5	19.5	102	0	128.5	588930000	21	0.170414	-0.0250492	-0.0281963	-0.144936	0.0718307	-0.0206051
	0.363311	0.0510085	Q7KZI7	Q7KZI7	Serine/threonine-protein kinase MARK2	MARK2	1	1	1	1.3	1.3	1.3	87.91	0	6.9406	0	1	-0.104073	-0.00316238	0.0424528	0.0783863	-0.0487575	0.0586138
	1.39443	1.03013	Q7L014	Q7L014	Probable ATP-dependent RNA helicase DDX46	DDX46	1	1	1	0.8	0.8	0.8	117.36	0.012153	5.843	8827700	1	-0.678401	-0.2719	-0.583169	1.02834	-0.0766249	0.60521
	1.32882	-0.321381	Q7L2E3	Q7L2E3	Putative ATP-dependent RNA helicase DHX30	DHX30	3	3	3	2.5	2.5	2.5	133.94	0	17.78	37288000	4	0.0457363	0.304247	0.143814	-0.171982	-0.294891	-0.00347138
	1.11469	0.227257	Q7L2H7	Q7L2H7	Eukaryotic translation initiation factor 3 subunit M	EIF3M	1	1	1	2.9	2.9	2.9	42.502	0.0047664	6.1055	8045800	1	-0.139918	-0.120984	-0.0682535	-0.0693464	0.209479	0.212481
	0.409354	-0.0834484	Q7L576;Q96F07	Q7L576;Q96F07	Cytoplasmic FMR1-interacting protein 1;Cytoplasmic FMR1-interacting protein 2	CYFIP1;CYFIP2	5	5	5	4.2	4.2	4.2	145.18	0	38.193	65216000	5	0.0227394	0.166151	-0.0519905	-0.150263	-0.00816536	0.0449829
	1.49849	-0.264736	Q7Z2T5	Q7Z2T5	TRMT1-like protein	TRMT1L	1	1	1	1.4	1.4	1.4	81.746	0.020344	5.6713	0	1	0.176476	0.0390768	0.19328	-0.0621233	-0.0636644	-0.259587
	0.455392	-0.141329	Q7Z3U7	Q7Z3U7	Protein MON2 homolog	MON2	1	1	1	0.6	0.6	0.6	190.36	0.012121	5.8381	0	1	0.0645676	-0.0773525	0.236507	0.118876	-0.215836	-0.103307
	1.14326	-0.249518	Q7Z417	Q7Z417	Nuclear fragile X mental retardation-interacting protein 2	NUFIP2	2	2	2	3.2	3.2	3.2	76.12	0	12.324	14977000	2	0.158551	-0.0577908	0.285247	-0.108446	-0.0896215	-0.164479
	0.738445	0.302277	Q7Z4V5	Q7Z4V5	Hepatoma-derived growth factor-related protein 2	HDGFRP2	1	1	1	2.2	2.2	2.2	74.316	0	6.4488	11499000	1	-0.185268	-0.214722	-0.0416985	0.458563	-0.164196	0.170776
	0.0350633	0.00723394	Q7Z6Z7	Q7Z6Z7	E3 ubiquitin-protein ligase HUWE1	HUWE1	3	3	3	0.7	0.7	0.7	481.89	0	54.653	26841000	3	0.0132828	0.109177	-0.12158	0.02878	-0.0320072	0.0258083
	1.40069	-0.56028	Q9BYJ9;Q9Y5A9;Q7Z739	Q9BYJ9;Q9Y5A9;Q7Z739	YTH domain-containing family protein 1;YTH domain-containing family protein 2;YTH domain-containing family protein 3	YTHDF1;YTHDF2;YTHDF3	1	1	1	1.6	1.6	1.6	60.873	0.0010504	6.337	9103000	1	0.505209	0.397234	-0.050293	-0.167307	-0.423651	-0.237732
	0.51928	-0.303673	Q7Z7F0	Q7Z7F0	UPF0469 protein KIAA0907	KIAA0907	1	1	1	1.3	1.3	1.3	64.845	0.020564	5.6274	29374000	1	0.0750751	0.606953	-0.214786	-0.0461426	-0.070818	-0.326817
	0.0775535	-0.0285673	Q7Z7K6	Q7Z7K6	Centromere protein V	CENPV	1	1	1	4.7	4.7	4.7	29.946	0	16.493	2611100	1	-0.192823	0.165239	0.0821648	-0.0852642	-0.0784864	0.132629
	0.824792	0.197244	Q86TI2	Q86TI2	Dipeptidyl peptidase 9	DPP9	1	1	1	1	1	1	98.262	0.011986	5.8213	0	1	-0.10793	-0.107567	-0.0686388	0.288252	-0.0926084	0.111954
	1.634	0.398486	Q86U86	Q86U86	Protein polybromo-1	PBRM1	1	1	1	0.5	0.5	0.5	192.95	0.010743	5.8977	3931500	1	-0.0862675	-0.347072	-0.152661	0.105096	0.360102	0.144259
	0.451075	0.275626	Q86UL3	Q86UL3	Glycerol-3-phosphate acyltransferase 4	AGPAT6	1	1	1	2.6	2.6	2.6	52.07	0	8.4666	4189600	1	0.0199604	0.130383	-0.552052	0.0506859	0.446578	-0.0720959
	0.151848	0.0537561	Q86UP2	Q86UP2	Kinectin	KTN1	2	2	2	1.2	1.2	1.2	156.27	0	12.328	0	2	-0.0572796	-0.175089	0.163462	0.205101	-0.0497112	-0.0630283
	1.01452	0.275709	Q86UU1	Q86UU1	Pleckstrin homology-like domain family B member 1	PHLDB1	1	1	1	0.8	0.8	0.8	151.16	0.004771	6.1082	0	1	-0.303829	0.000331879	-0.0983362	0.178332	-0.0305405	0.2775
	0.757411	-0.161593	Q86VI3	Q86VI3	Ras GTPase-activating-like protein IQGAP3	IQGAP3	3	2	2	2	1.4	1.4	184.7	0	12.852	20011000	2	-0.0194645	0.0527496	0.220833	0.00994301	-0.0308132	-0.209791
	0.663075	0.115104	Q86VP6	Q86VP6	Cullin-associated NEDD8-dissociated protein 1	CAND1	7	7	7	6.1	6.1	6.1	136.37	0	53.03	248170000	8	-0.10836	0	-0.0525665	-0.0806236	0.110456	0.154553
	1.26795	-0.50622	Q86W56	Q86W56	Poly(ADP-ribose) glycohydrolase	PARG	1	1	1	1.2	1.2	1.2	111.11	0.01084	5.9176	34168000	1	0.203879	0.267792	0.299388	-0.301658	-0.540515	0.0945711
	1.03771	0.118202	Q86XF0	Q86XF0	Dihydrofolate reductase, mitochondrial	DHFRL1	2	1	1	12.8	7.5	7.5	21.62	0.012111	5.838	14800000	2	-0.0915051	0.0386047	-0.112675	0.0881252	0.0129986	0.0879078
	1.44072	-0.28746	Q86Y22	Q86Y22	Collagen alpha-1(XXIII) chain	COL23A1	2	2	2	2.8	2.8	2.8	51.943	0	11.275	12112000	2	0.198259	0.0694714	0.175188	-0.182161	-0.259178	0.0218792
	1.72589	0.473275	Q8WXI9;Q86YP4	Q8WXI9;Q86YP4	Transcriptional repressor p66-beta;Transcriptional repressor p66-alpha	GATAD2B;GATAD2A	1	1	1	1.9	1.9	1.9	65.26	0	8.9158	6200100	1	-0.422942	-0.0677376	-0.207504	0.146834	0.200961	0.373845
	2.6922	-0.772926	Q86YV5	Q86YV5	Tyrosine-protein kinase SgK223	SGK223	1	1	1	0.7	0.7	0.7	149.62	0.011374	5.8601	0	2	0.434366	0.320213	0.416538	-0.539715	-0.417223	-0.190721
	0.0803899	-0.0274086	Q8IWA0	Q8IWA0	WD repeat-containing protein 75	WDR75	1	1	1	1.4	1.4	1.4	94.498	0.02044	5.6863	0	1	0.0399857	-0.00217819	0.0150337	-0.246628	0.139227	0.0780163
	0.292132	-0.0681171	Q8IWI9	Q8IWI9	MAX gene-associated protein	MGA	1	1	1	0.4	0.4	0.4	331.83	0.017474	5.6972	0	1	-0.0717907	0.181341	0.00435448	-0.104095	0.0826492	-0.0690002
	1.70766	-0.41932	Q8IWS0	Q8IWS0	PHD finger protein 6	PHF6	1	1	1	2.5	2.5	2.5	41.29	0.021005	5.6038	0	1	0.164534	0.115459	0.360716	-0.351864	-0.197962	-0.0674267
	3.17876	-0.423077	Q8IWX8	Q8IWX8	Calcium homeostasis endoplasmic reticulum protein	CHERP	1	1	1	0.9	0.9	0.9	103.7	0.019002	5.6941	12208000	1	0.147892	0.283182	0.215268	-0.17775	-0.247099	-0.19804
	1.17646	0.183239	Q8IX01	Q8IX01	SURP and G-patch domain-containing protein 2	SUGP2	1	1	1	0.8	0.8	0.8	120.21	0.020472	5.6878	22984000	1	-0.0583553	-0.121849	-0.0829248	-0.044343	0.185223	0.145707
	0.588882	-0.151067	Q8IXB1	Q8IXB1	DnaJ homolog subfamily C member 10	DNAJC10	1	1	1	1.3	1.3	1.3	91.079	0	9.2801	11525000	1	-0.0281801	0.207886	0.0586233	-0.174269	0.110891	-0.151496
	0.219942	0.0859747	Q8IXZ2	Q8IXZ2	Zinc finger CCCH domain-containing protein 3	ZC3H3	2	2	2	2.4	2.4	2.4	101.94	0	11.898	8859300	2	-0.114716	-0.025322	0.0228052	0.262482	-0.233783	0.111993
	1.03471	-0.709937	Q8IY37	Q8IY37	Probable ATP-dependent RNA helicase DHX37	DHX37	2	2	2	1.9	1.9	1.9	129.54	0	14.731	236490000	3	0.735746	0.0822678	0.258621	-0.409889	-0.762772	0.119486
	0.650842	-0.137335	Q8IYB3	Q8IYB3	Serine/arginine repetitive matrix protein 1	SRRM1	2	2	2	2.9	2.9	2.9	102.33	0	12.596	30981000	2	0.00738525	0.230417	-0.0200672	-0.0490093	0.018198	-0.16346
	1.97622	-0.41818	Q8IYI8	Q8IYI8	Zinc finger protein 440	ZNF440	1	1	1	2.2	2.2	2.2	69.105	0.020833	5.6487	0	1	0.093586	0.268832	0.276582	-0.176134	-0.338877	-0.10053
	2.50604	-0.805132	Q8IYJ2	Q8IYJ2	Uncharacterized protein C10orf67	C10orf67	1	1	1	9.2	9.2	9.2	21.594	0.0038873	6.141	837540000	1	0.431215	0.328634	0.459579	-0.617079	-0.375654	-0.203234
	0.675925	-0.134696	Q8IZH2	Q8IZH2	5-3 exoribonuclease 1	XRN1	4	4	4	2.6	2.6	2.6	194.1	0	26.139	14160000	6	-0.0135784	0.232197	-0.00484467	0.000368118	-0.140886	-0.0497952
	1.87838	-0.305537	Q8N163	Q8N163	Cell cycle and apoptosis regulator protein 2	CCAR2	15	15	15	18.2	18.2	18.2	102.9	0	181.7	796130000	22	0.051075	0.209751	0.209209	-0.0828018	-0.244492	-0.119282
	0.370603	-0.162509	Q8N1F7	Q8N1F7	Nuclear pore complex protein Nup93	NUP93	1	1	1	1.3	1.3	1.3	93.487	0.013457	5.796	0	1	0.217471	-0.258744	0.296766	-0.181395	-0.0771046	0.0264654
	1.16107	-0.290618	Q8N1G4	Q8N1G4	Leucine-rich repeat-containing protein 47	LRRC47	1	1	1	1.4	1.4	1.4	63.472	0.012712	5.8068	0	1	0.00590706	0.123808	0.317942	0.00792122	-0.21249	-0.219627
	0.043268	-0.0149781	Q8N3U4	Q8N3U4	Cohesin subunit SA-2	STAG2	1	1	1	0.6	0.6	0.6	141.32	0	8.2429	0	1	0.110411	-0.175054	0.0988398	-0.0344849	0.134339	-0.110592
	2.71951	0.574848	Q8N4N3	Q8N4N3	Kelch-like protein 36	KLHL36	1	1	1	2.9	2.9	2.9	69.895	0.021132	5.6111	0	1	-0.382708	-0.191134	-0.276705	0.404289	0.23782	0.23189
	0.282962	-0.261447	Q8N5M9	Q8N5M9	Protein jagunal homolog 1	JAGN1	1	1	1	6.6	6.6	6.6	21.125	0.013356	5.7806	4388000	1	-0.39622	0.269933	0.530187	0.317164	-0.548058	-0.149549
	0.0065939	0.0016257	Q8N684	Q8N684	Cleavage and polyadenylation specificity factor subunit 7	CPSF7	2	2	2	4.2	4.2	4.2	52.049	0	11.823	23330000	2	-0.132527	0.134365	0.00745487	0.0474091	-0.0378399	0.00460053
	2.43517	-0.697536	Q8N6L1	Q8N6L1	Keratinocyte-associated protein 2	KRTCAP2	1	1	1	12.5	12.5	12.5	14.678	0	6.6043	12171000	1	0.406465	0.352608	0.298962	-0.200506	-0.561298	-0.27277
	1.95114	-0.846389	Q8N6R0	Q8N6R0	Methyltransferase-like protein 13	METTL13	1	1	1	2	2	2	78.767	0.012132	5.8403	11940000	1	0.278693	0.517095	0.485527	-0.205	-0.765185	-0.287668
	0.74943	-0.12967	Q8NBJ5	Q8NBJ5	Procollagen galactosyltransferase 1	COLGALT1	2	2	2	3.1	3.1	3.1	71.635	0	11.779	13092000	3	0.141609	0.115679	-0.0510502	-0.142866	0.0346088	-0.0745163
	0.25211	-0.0839024	Q8NBS9	Q8NBS9	Thioredoxin domain-containing protein 5	TXNDC5	1	1	1	2.1	2.1	2.1	47.628	0.017488	5.6975	16400000	1	0.120092	-0.175916	0.193407	-0.174922	0.0311632	0.0296354
	1.46075	0.36456	Q8NC51	Q8NC51	Plasminogen activator inhibitor 1 RNA-binding protein	SERBP1	3	3	3	8.6	8.6	8.6	44.965	0	18.658	99153000	3	-0.154741	-0.0211411	-0.35923	0.26506	0.0655174	0.227989
	0.931585	0.325791	Q8NCN5	Q8NCN5	Pyruvate dehydrogenase phosphatase regulatory subunit, mitochondrial	PDPR	1	1	1	1.3	1.3	1.3	99.363	0.011504	5.8799	2860700	1	-0.27555	0.087697	-0.289104	-0.0386963	0.322608	0.216504
	0.17246	0.0895392	Q8NCW5	Q8NCW5	NAD(P)H-hydrate epimerase	APOA1BP	1	1	1	6.6	6.6	6.6	31.674	0	7.2954	7136400	1	-0.416997	0.157927	0.13649	0.144319	0.0532961	-0.0515776
	0.198068	0.0677814	Q8NE71	Q8NE71	ATP-binding cassette sub-family F member 1	ABCF1	1	1	1	1.3	1.3	1.3	95.925	0.0091912	5.9742	6336200	1	0.123229	-0.0811624	-0.132009	-0.139363	0.0254068	0.227359
	1.38052	-0.646091	Q8NEZ5	Q8NEZ5	F-box only protein 22	FBXO22	2	2	2	5	5	5	44.508	0	11.405	28258000	2	0.412529	-0.00229836	0.570635	-0.460949	-0.449438	-0.04702
	1.1173	0.681819	Q8NFC6	Q8NFC6	Biorientation of chromosomes in cell division protein 1-like 1	BOD1L1	1	1	1	0.3	0.3	0.3	330.46	0	6.7823	1641700	1	-0.261608	-0.0376597	-0.711732	0.703536	-0.0153723	0.346293
	1.87899	0.427123	Q8NFW8	Q8NFW8	N-acylneuraminate cytidylyltransferase	CMAS	1	1	1	2.3	2.3	2.3	48.379	0	6.5697	3205000	1	-0.106807	-0.409707	-0.11244	0.195943	0.229991	0.226481
	3.13913	-0.642224	Q8NG31	Q8NG31	Protein CASC5	CASC5	1	1	1	0.6	0.6	0.6	265.39	0.0092851	6.0058	23354000	1	0.253436	0.365105	0.356523	-0.20628	-0.404862	-0.340465
	1.9929	-0.477696	Q8NGB9	Q8NGB9	Olfactory receptor 4F6	OR4F6	1	1	1	2.9	2.9	2.9	35.354	0.0010571	6.3543	10048000	1	0.238865	0.125934	0.363476	-0.33076	-0.294715	-0.0793381
	2.53386	-0.773782	Q8NGP4	Q8NGP4	Olfactory receptor 5M3	OR5M3	1	1	1	5.9	5.9	5.9	35.156	0.02381	5.5405	247840000	1	0.536392	0.170288	0.465725	-0.327728	-0.357843	-0.463369
	0.21434	0.0344359	Q8NI27	Q8NI27	THO complex subunit 2	THOC2	7	7	7	4.8	4.8	4.8	182.77	0	48.283	53745000	7	-0.10561	0.0926418	-0.0269547	0.00711632	-0.0115013	0.06777
	0.198335	-0.0428241	Q8NI36	Q8NI36	WD repeat-containing protein 36	WDR36	4	4	4	5.5	5.5	5.5	105.32	0	32.675	14126000	5	0.0409832	-0.0631819	0.0981655	0.0249233	0.0738049	-0.151234
	3.05716	-0.796479	Q8NI99	Q8NI99	Angiopoietin-related protein 6	ANGPTL6	1	1	1	1.5	1.5	1.5	51.694	0.015561	5.7389	4302100000	1	0.349354	0.526703	0.330391	-0.477903	-0.268854	-0.436232
	0.281144	-0.102413	Q8TC07	Q8TC07	TBC1 domain family member 15	TBC1D15	1	1	1	1	1	1	79.49	0.02329	5.5549	6343600	1	-0.101111	-0.0573292	0.323788	-0.154324	0.0424004	-0.0299663
	1.16368	-0.900878	Q8TC76	Q8TC76	Protein FAM110B	FAM110B	1	1	1	3.5	3.5	3.5	40.727	0.020553	5.6916	47142000	1	0.154326	0.381571	0.827148	-0.681122	-0.818258	0.15979
	0.334418	-0.111987	Q8TCJ2	Q8TCJ2	Dolichyl-diphosphooligosaccharide--protein glycosyltransferase subunit STT3B	STT3B	2	2	2	2.8	2.8	2.8	93.673	0	14.242	57535000	3	-0.034689	0.296631	-0.0822334	-0.172186	0.0698299	-0.0538959
	0.603232	0.524318	Q8TCT8	Q8TCT8	Signal peptide peptidase-like 2A	SPPL2A	1	1	1	1.3	1.3	1.3	58.143	0.011945	5.817	7244200	1	-0.716876	-0.0981598	0.0402908	0.585093	0.571186	-0.35807
	1.41503	0.317439	Q8TCT9	Q8TCT9	Minor histocompatibility antigen H13	HM13	2	2	2	5.8	5.8	5.8	41.488	0	14.511	21118000	2	-0.234534	-0.147626	-0.0822716	-0.00938415	0.31731	0.17996
	1.04596	-1.04665	Q8TDG2	Q8TDG2	Actin-related protein T1	ACTRT1	1	1	1	4	4	4	41.696	0.011966	5.8172	10375000	1	0.0380249	0.599774	0.943911	-0.744214	-1.05195	0.23791
	0.157901	0.0222006	Q8TDI8	Q8TDI8	Transmembrane channel-like protein 1	TMC1	1	1	1	1.4	1.4	1.4	87.767	0.020864	5.5855	0	1	0.00457096	0.0113487	-0.0374908	-0.083581	0.0827398	0.0458717
	0.288452	1.48567	Q8TDL5	Q8TDL5	BPI fold-containing family B member 1	BPIFB1	3	3	3	9.5	9.5	9.5	52.441	0	21.683	27488000	4	-0.232826	-0.294274	-1.68968	4.52326	-2.41213	0.129116
	0.648847	-0.22253	Q8TDN6	Q8TDN6	Ribosome biogenesis protein BRX1 homolog	BRIX1	1	1	1	3.7	3.7	3.7	41.401	0	6.6634	42281000	1	0.20056	0.295084	-0.15012	0.0435047	-0.182545	-0.183027
	0.299913	0.418892	Q8TED0	Q8TED0	U3 small nucleolar RNA-associated protein 15 homolog	UTP15	1	1	1	1.9	1.9	1.9	58.414	0	22.872	270110	1	-0.398553	0.0417433	-0.259799	-0.439605	1.31134	-0.231665
	0.077369	0.045222	Q8TEM1	Q8TEM1	Nuclear pore membrane glycoprotein 210	NUP210	1	1	1	0.5	0.5	0.5	205.11	0.0010695	6.3895	21344000	1	0.0307884	0.237725	-0.324617	0.25938	-0.163893	-0.0159254
	0.235136	-0.217324	Q8TF62	Q8TF62	Probable phospholipid-transporting ATPase IM	ATP8B4	1	1	1	0.9	0.9	0.9	135.87	0.020942	5.6004	123460000	1	0.38373	-0.558665	0.512649	-0.370211	0.0597591	-0.00380707
	1.11761	-0.220146	Q8WTT2	Q8WTT2	Nucleolar complex protein 3 homolog	NOC3L	1	1	1	1.6	1.6	1.6	92.547	0.020611	5.6292	0	1	0.22841	-0.0542479	0.167785	-0.170383	-0.0965166	-0.0515909
	0.827097	0.502835	Q8WU90	Q8WU90	Zinc finger CCCH domain-containing protein 15	ZC3H15	1	1	1	1.9	1.9	1.9	48.602	0.016935	5.7117	0	1	-0.53911	-0.473992	0.270577	0.377993	0.037322	0.350666
	0.453427	-0.410395	Q8WUH6	Q8WUH6	Transmembrane protein 263	TMEM263	1	1	1	8.6	8.6	8.6	11.748	0.020249	5.6626	25893000	1	0.0213461	0.39567	0.210306	0.541708	-0.487814	-0.657756
	2.97084	0.23425	Q8WUM4	Q8WUM4	Programmed cell death 6-interacting protein	PDCD6IP	7	7	7	10.4	10.4	10.4	96.022	0	43.052	43694000	7	-0.153566	-0.111566	-0.0745125	0.0977383	0.150803	0.114563
	1.97781	0.259306	Q8WWY3	Q8WWY3	U4/U6 small nuclear ribonucleoprotein Prp31	PRPF31	1	1	1	1.8	1.8	1.8	55.455	0.011474	5.8783	0	2	-0.0896482	-0.162824	-0.124758	0.0348549	0.148939	0.216894
	0.438298	0.153327	Q8WXH0	Q8WXH0	Nesprin-2	SYNE2	1	1	1	0.1	0.1	0.1	796.43	0	6.8375	2183500	1	-0.248612	-0.0475245	0.0778761	-0.0356674	0.312607	-0.0352201
	3.94507	-0.731777	Q8WYP5	Q8WYP5	Protein ELYS	AHCTF1	3	3	3	1.4	1.4	1.4	252.5	0	19.506	15867000	3	0.353516	0.342319	0.413561	-0.447142	-0.305908	-0.332884
	0.422162	-0.148422	Q92538	Q92538	Golgi-specific brefeldin A-resistance guanine nucleotide exchange factor 1	GBF1	1	1	1	0.5	0.5	0.5	206.44	0.0040161	6.1912	5411100	1	0.0374556	0.0314341	0.165473	-0.0402308	-0.332411	0.161738
	0.410965	-0.0695155	Q92543	Q92543	Sorting nexin-19	SNX19	1	1	1	0.8	0.8	0.8	108.6	0.017544	5.7003	7676000	1	0.0761137	-0.0218935	0.0617838	0.0968056	-0.0729675	-0.116381
	0.660157	-0.199841	Q92575	Q92575	UBX domain-containing protein 4	UBXN4	1	1	1	3.1	3.1	3.1	56.777	0.0010616	6.3632	4782800	1	0.333217	0.0388136	-0.0605402	0.0240993	-0.216418	-0.0957127
	0.326992	0.169008	Q92576	Q92576	PHD finger protein 3	PHF3	1	1	1	0.5	0.5	0.5	229.48	0	6.8611	0	1	0.0264282	0.196591	-0.464803	0.100318	-0.0495834	0.214505
	0.438984	0.116141	Q92598	Q92598	Heat shock protein 105 kDa	HSPH1	8	8	7	11.5	11.5	9.9	96.864	0	54.652	199670000	11	0.0245857	-0.23361	0.0465431	-0.0721149	0.158535	0.0995216
	0.973166	-0.208598	Q92616	Q92616	Translational activator GCN1	GCN1L1	2	2	2	0.9	0.9	0.9	292.75	0	12.02	32707000	3	0.118485	0.151526	0.054615	-0.265785	-0.103214	0.0678291
	1.62762	-0.167891	Q92620	Q92620	Pre-mRNA-splicing factor ATP-dependent RNA helicase PRP16	DHX38	1	1	1	1	1	1	140.5	0.0038647	6.1331	2568900	1	0.047492	0.155589	0.0604849	-0.0179825	-0.128344	-0.0937815
	0.629349	-0.126898	Q92621	Q92621	Nuclear pore complex protein Nup205	NUP205	2	2	2	1.6	1.6	1.6	227.92	0	62.861	8029400	2	-0.0492983	0.170557	0.0808172	-0.122455	0.0696154	-0.125778
	0.140431	-0.0399383	Q92747	Q92747	Actin-related protein 2/3 complex subunit 1A	ARPC1A	1	1	1	3.2	3.2	3.2	41.569	0.023307	5.555	0	1	-0.067172	0.141818	-0.0030098	0.100935	-0.181924	0.0328102
	0.108924	0.113331	Q92769	Q92769	Histone deacetylase 2	HDAC2	4	4	3	10.5	10.5	8.8	55.364	0	22.672	55099000	3	0.417261	-0.143084	-0.432445	-0.0246792	0.585144	-0.378738
	0.167474	-0.0379321	Q92841	Q92841	Probable ATP-dependent RNA helicase DDX17	DDX17	10	10	7	15.6	15.6	11.4	80.272	0	97.191	555320000	12	0.107212	0.0659924	-0.104576	-0.0447674	0.0926952	-0.0930958
	0.0335569	0.0229619	Q92878	Q92878	DNA repair protein RAD50	RAD50	1	1	1	0.9	0.9	0.9	153.89	0.013969	5.746	0	1	0.382866	-0.329946	-0.075634	-0.0184784	0.202324	-0.137673
	1.0796	0.179873	Q92900	Q92900	Regulator of nonsense transcripts 1	UPF1	2	2	2	1.9	1.9	1.9	124.34	0	17.261	13990000	2	-0.223474	-0.0687542	0.0341473	0.0478554	0.115988	0.117693
	1.74535	-0.671833	Q92905	Q92905	COP9 signalosome complex subunit 5	COPS5	1	1	1	3	3	3	37.578	0.020218	5.6622	15150000	1	0.551725	0.123743	0.344011	-0.476544	-0.429672	-0.0898018
	0.708437	-0.282098	Q92922;Q8TAQ2	Q92922	SWI/SNF complex subunit SMARCC1	SMARCC1	3	3	3	2.6	2.6	2.6	122.87	0	20.468	32300000	4	-0.0365276	0.456528	0.0148773	0.0475788	-0.239452	-0.219544
	1.63152	0.200019	Q92945	Q92945	Far upstream element-binding protein 2	KHSRP	8	8	7	15.3	15.3	13.4	73.114	0	143.52	305350000	11	-0.129175	-0.162086	0.00296402	0.0557976	0.121218	0.134743
	0.218619	-0.142595	Q92973	Q92973	Transportin-1	TNPO1	4	4	3	5.3	5.3	4.5	102.35	0	59.216	177780000	8	-0.0231381	0.553719	-0.304958	-0.0198154	-0.075264	-0.107082
	0.0129351	-0.00628026	Q92994	Q92994	Transcription factor IIIB 90 kDa subunit	BRF1	1	1	1	1.2	1.2	1.2	73.839	0.011334	5.8518	187580000	1	0.0640659	-0.0791512	0.0362339	0.259382	0.0174599	-0.274534
	0.107474	-0.0397771	Q93008;O00507	Q93008;O00507	Probable ubiquitin carboxyl-terminal hydrolase FAF-X;Probable ubiquitin carboxyl-terminal hydrolase FAF-Y	USP9X;USP9Y	5	5	5	2.1	2.1	2.1	292.28	0	35.986	46438000	5	0.202539	-0.213026	0.0818806	-0.117989	0.0428333	0.0272179
	2.51822	0.109722	Q93009	Q93009	Ubiquitin carboxyl-terminal hydrolase 7	USP7	3	3	2	3.1	3.1	2.1	128.3	0	16.363	9906800	2	-0.0736561	-0.0482636	-0.0309353	0.0417461	0.0813618	0.0532017
	0.832134	0.160087	Q969E2	Q969E2	Secretory carrier-associated membrane protein 4	SCAMP4	1	1	1	3.5	3.5	3.5	25.728	0.0092678	5.9974	33983000	1	0.00955963	-0.0558281	-0.182131	-0.028614	0.210075	0.0704002
	1.00227	-0.348821	Q969Z0	Q969Z0	Protein TBRG4	TBRG4	1	1	1	1.6	1.6	1.6	70.737	0	6.8191	31718000	2	0.0959415	0.475858	-0.0368395	-0.196577	-0.250493	-0.0644331
	0.0805224	-0.00946935	Q96A26	Q96A26	Protein FAM162A	FAM162A	1	1	1	7.1	7.1	7.1	17.342	0	6.5297	15790000	1	-0.00320053	-0.0146923	0.0438271	-0.074173	0.0490589	0.0226402
	1.39775	-0.0940123	Q96AE4	Q96AE4	Far upstream element-binding protein 1	FUBP1	2	1	1	2.6	1.6	1.6	67.56	0.021164	5.6136	33574000	1	0.0754395	-0.000494003	0.0778027	-0.00840855	-0.0684271	-0.052453
	0.211935	0.0344925	Q96AG4	Q96AG4	Leucine-rich repeat-containing protein 59	LRRC59	2	2	2	6.5	6.5	6.5	34.93	0	12.834	32637000	2	-0.0163097	-0.0779076	0.0542088	-0.00462723	0.118233	-0.0501366
	0.355035	0.181239	Q96AY3	Q96AY3	Peptidyl-prolyl cis-trans isomerase FKBP10	FKBP10	1	1	1	2.1	2.1	2.1	64.244	0.013434	5.7935	0	1	-0.0862055	-0.379252	0.205329	0.251046	0.193767	-0.161223
	0.294472	-0.0954685	Q96BY7	Q96BY7	Autophagy-related protein 2 homolog B	ATG2B	1	1	1	0.4	0.4	0.4	232.76	0.013311	5.7781	6345400	1	0.0550308	0.214945	-0.115042	0.0426178	-0.224625	0.0505352
	0.0775351	-0.0233256	Q96C86	Q96C86	m7GpppX diphosphatase	DCPS	1	1	1	3	3	3	38.608	0.0038314	6.1129	27137000	1	-0.169073	0.166592	0.0492001	-0.0145168	-0.0722904	0.063549
	0.233491	-0.0607376	Q96CW1	Q96CW1	AP-2 complex subunit mu	AP2M1	3	3	3	6.7	6.7	6.7	49.654	0	20.743	55775000	3	0.145954	-0.0710926	0.027977	0.132034	-0.0800324	-0.131376
	0.894317	-0.180647	Q96DB5	Q96DB5	Regulator of microtubule dynamics protein 1	RMDN1	1	1	1	2.2	2.2	2.2	35.808	0.015587	5.7396	7226400	1	0.105552	-0.0532084	0.230355	-0.176314	-0.0227537	-0.060174
	0.581034	0.200237	Q96DI7	Q96DI7	U5 small nuclear ribonucleoprotein 40 kDa protein	SNRNP40	1	1	1	3.1	3.1	3.1	39.31	0.017713	5.7097	24030000	1	0.0190582	0.0632038	-0.37089	0.181551	0.161303	-0.0307713
	1.72991	0.609008	Q96EA4	Q96EA4	Protein Spindly	SPDL1	1	1	1	1.8	1.8	1.8	70.171	0.013256	5.7635	0	1	-0.53009	-0.192875	-0.178819	0.322742	0.491418	0.111081
	1.42631	-0.152674	Q96EK5	Q96EK5	KIF1-binding protein	KIAA1279	1	1	1	2.3	2.3	2.3	71.813	0	6.8494	7570500	1	0.12119	-0.0128679	0.132417	-0.0722179	-0.102679	-0.0423851
	0.0289537	-0.0101678	Q96EP5	Q96EP5	DAZ-associated protein 1	DAZAP1	1	1	1	2.7	2.7	2.7	43.383	0	12.98	8428400	1	-0.0510406	0.216971	-0.138949	-0.030632	-0.0688381	0.0959482
	1.4788	-0.257312	Q96EY7	Q96EY7	Pentatricopeptide repeat domain-containing protein 3, mitochondrial	PTCD3	1	1	1	1.9	1.9	1.9	78.549	0.0040201	6.1936	3766900	1	0.0858412	0.236675	0.07518	-0.0338945	-0.0982943	-0.24205
	0.629628	0.303433	Q96FQ6	Q96FQ6	Protein S100-A16	S100A16	1	1	1	10.7	10.7	10.7	11.801	0	6.8624	144830	1	-0.0804262	-0.545179	0.182184	0.0920544	0.238465	0.136358
	1.35125	0.208967	Q96FW1	Q96FW1	Ubiquitin thioesterase OTUB1	OTUB1	1	1	1	5.5	5.5	5.5	31.284	0.0039683	6.1759	5879100	1	-0.0726376	-0.196757	-0.0323229	0.208342	0.0874386	0.0294018
	2.30389	-0.462086	Q96G23	Q96G23	Ceramide synthase 2	CERS2	1	1	1	4.2	4.2	4.2	44.876	0.023495	5.5633	56988000	1	0.133989	0.354374	0.216494	-0.239523	-0.309578	-0.132299
	0.630483	-0.206597	Q96IX5	Q96IX5	Up-regulated during skeletal muscle growth protein 5	USMG5	1	1	1	25.9	25.9	25.9	6.4575	0.0010515	6.3404	30662000	1	0.0041275	0.300854	0.0166445	-0.150917	-0.261231	0.113983
	1.86595	-0.617214	Q96JB5	Q96JB5	CDK5 regulatory subunit-associated protein 3	CDK5RAP3	1	1	1	2	2	2	56.92	0.010705	5.892	267600000	1	0.18543	0.416363	0.335754	-0.218588	-0.560511	-0.134994
	0.846354	-0.129516	Q96K37	Q96K37	Solute carrier family 35 member E1	SLC35E1	1	1	1	2.2	2.2	2.2	44.772	0	6.8845	0	1	0.0748196	0.187462	-0.0562792	-0.0678863	-0.0421314	-0.0725288
	2.3441	-0.645926	Q96K83	Q96K83	Zinc finger protein 521	ZNF521	1	1	1	0.6	0.6	0.6	147.86	0.021037	5.6084	24036000	1	0.324291	0.215499	0.440826	-0.496368	-0.269699	-0.191093
	0.467764	-0.0311969	Q96KR1	Q96KR1	Zinc finger RNA-binding protein	ZFR	3	3	3	4.7	4.7	4.7	117.01	0	64.946	28443000	3	0.013752	0.0292664	0.0155077	0.00519943	-0.0671787	0.0269146
	0.342711	0.278458	Q96MU7	Q96MU7	YTH domain-containing protein 1	YTHDC1	1	1	1	2.1	2.1	2.1	84.699	0	9.1986	0	1	-0.270958	-0.282982	0.147983	0.714456	-0.327766	0.0427284
	0.328	-0.135992	Q96MX3	Q96MX3	Zinc finger protein 48	ZNF48	1	1	1	1.6	1.6	1.6	67.819	0.0020597	6.2796	0	1	-0.0396729	0.400866	-0.145474	-0.130349	-0.0343914	-0.0275164
	2.65713	-0.33875	Q96N66	Q96N66	Lysophospholipid acyltransferase 7	MBOAT7	4	4	4	12.3	12.3	12.3	52.764	0	40.318	72173000	6	0.145689	0.224106	0.150063	-0.0835419	-0.214651	-0.1982
	1.61909	0.19385	Q96P70	Q96P70	Importin-9	IPO9	1	1	1	0.9	0.9	0.9	115.96	0.0092764	5.9999	11193000	1	-0.0198717	-0.135953	-0.123218	0.180273	0.0464134	0.0758209
	1.60459	-0.284406	Q96PK6	Q96PK6	RNA-binding protein 14	RBM14	1	1	1	1.8	1.8	1.8	69.491	0	6.489	10816000	1	0.304825	0.0746174	0.0588961	-0.104959	-0.153956	-0.155964
	0.990023	-0.167335	Q96QC0	Q96QC0	Serine/threonine-protein phosphatase 1 regulatory subunit 10	PPP1R10	3	3	3	3.3	3.3	3.3	99.057	0	35.521	11238000	4	-0.0445347	0.141211	0.166054	-0.159729	-0.0680847	-0.0114613
	0.0462601	0.00999355	Q96QK1	Q96QK1	Vacuolar protein sorting-associated protein 35	VPS35	4	4	4	6.5	6.5	6.5	91.706	0	44.156	18703000	4	0.0402393	-0.0652075	0.0217094	-0.122854	0.0609131	0.0886631
	0.0951386	-0.0372508	Q96RP9	Q96RP9	Elongation factor G, mitochondrial	GFM1	2	2	2	2.9	2.9	2.9	83.471	0	17.922	19753000	3	-0.210879	0.0830956	0.195389	-0.0134163	-0.136801	0.10607
	2.76341	-0.605513	Q96RQ3	Q96RQ3	Methylcrotonoyl-CoA carboxylase subunit alpha, mitochondrial	MCCC1	9	9	9	20.4	20.4	20.4	80.472	0	323.31	2360800000	16	0.309889	0.324863	0.285246	-0.150955	-0.318445	-0.427139
	1.11846	-0.651844	Q96RT1	Q96RT1	Protein LAP2	ERBB2IP	1	1	1	0.9	0.9	0.9	158.3	0.0030706	6.2495	78538000	1	0.599421	-0.146807	0.53688	-0.120125	-0.575981	-0.269932
	0.353268	0.0620225	Q96SI9	Q96SI9	Spermatid perinuclear RNA-binding protein	STRBP	2	1	1	3.4	1.3	1.3	73.652	0.015574	5.739	8801000	1	0.0163851	-0.0301695	-0.0675192	-0.0773783	0.160042	0.0221005
	0.421306	0.0973495	Q96T37	Q96T37	Putative RNA-binding protein 15	RBM15	1	1	1	1.9	1.9	1.9	107.19	0	11.412	6363200	1	-0.16921	0.125201	-0.0902872	0.0769787	0.114217	-0.0334425
	2.01587	-0.336904	Q96TA1	Q96TA1	Niban-like protein 1	FAM129B	1	1	1	1.2	1.2	1.2	84.137	0.020737	5.6446	9221700	1	0.291538	0.171289	0.0542574	-0.204418	-0.166054	-0.123154
	1.2073	-0.474821	Q99426	Q99426	Tubulin-folding cofactor B	TBCB	1	1	1	3.7	3.7	3.7	27.325	0.0092937	6.0079	14553000	1	0.356668	0.0243702	0.342922	-0.194691	-0.509821	0.00400925
	0.513923	0.200852	Q99436	Q99436	Proteasome subunit beta type-7	PSMB7	1	1	1	7.2	7.2	7.2	29.965	0.0038986	6.143	0	1	0.185157	-0.12369	-0.351016	-0.0296154	0.218557	0.124064
	0.726828	0.108256	Q99439	Q99439	Calponin-2	CNN2	2	1	1	9.1	5.5	5.5	33.697	0	7.1116	3582200	2	-0.185466	0.00830841	0.0265026	0.0530653	0.0718822	0.0491648
	1.84515	-0.311655	Q99459	Q99459	Cell division cycle 5-like protein	CDC5L	10	10	10	14.3	14.3	14.3	92.25	0	66.261	325040000	13	0.0513496	0.295733	0.132128	-0.19117	-0.115627	-0.148958
	2.23335	-0.205294	Q99460	Q99460	26S proteasome non-ATPase regulatory subunit 1	PSMD1	2	2	2	2.2	2.2	2.2	105.84	0	12.449	18728000	2	0.131123	0.0336971	0.15485	-0.110167	-0.0796242	-0.106422
	0.169953	0.103439	Q99567	Q99567	Nuclear pore complex protein Nup88	NUP88	1	1	1	1.5	1.5	1.5	83.541	0	11.363	5073600	1	-0.239515	-0.280941	0.377028	-0.0899086	0.0448732	0.211924
	0.33284	0.119394	Q99570	Q99570	Phosphoinositide 3-kinase regulatory subunit 4	PIK3R4	1	1	1	0.6	0.6	0.6	153.1	0.0039526	6.1651	4092400	1	0.220082	-0.11181	-0.275634	0.0150366	0.0818653	0.0939178
	1.53829	-0.385235	Q99575	Q99575	Ribonucleases P/MRP protein subunit POP1	POP1	1	1	1	0.9	0.9	0.9	114.71	0.012069	5.8315	7897400	1	0.0843735	0.421209	0.0839996	-0.159597	-0.242229	-0.164297
	0.382212	-0.148954	Q99615	Q99615	DnaJ homolog subfamily C member 7	DNAJC7	3	3	3	6.1	6.1	6.1	56.44	0	19.148	9729900	3	0.00408363	0.06989	0.161185	0.00428009	-0.372801	0.156818
	0.388445	-0.150002	Q99643	Q99643	Succinate dehydrogenase cytochrome b560 subunit, mitochondrial	SDHC	1	1	1	4.7	4.7	4.7	18.61	0.020896	5.5873	10392000	1	-0.154519	0.272215	0.119038	0.137743	-0.179373	-0.171644
	0.60629	-0.234535	Q99700	Q99700	Ataxin-2	ATXN2	1	1	1	1.3	1.3	1.3	140.28	0	6.862	6766200	1	-0.0261974	-0.0592594	0.448989	-0.101629	-0.215248	-0.0231962
	2.09201	-0.849018	Q99707	Q99707	Methionine synthase	MTR	1	1	1	0.9	0.9	0.9	140.53	0.022189	5.5713	0	1	0.645691	0.183505	0.45606	-0.20341	-0.497435	-0.560953
	3.78343	-0.578714	Q99714	Q99714	3-hydroxyacyl-CoA dehydrogenase type-2	HSD17B10	1	1	1	3.8	3.8	3.8	26.923	0.004012	6.1901	0	1	0.293497	0.328411	0.257895	-0.224348	-0.279751	-0.352241
	0.810072	0.287409	Q99729	Q99729	Heterogeneous nuclear ribonucleoprotein A/B	HNRNPAB	2	2	2	6.3	6.3	6.3	36.224	0	146.91	59934000	2	-0.0457182	-0.427953	0.0542851	0.0374126	0.286093	0.119336
	0.634555	-0.131025	Q99798	Q99798	Aconitate hydratase, mitochondrial	ACO2	8	8	8	11.5	11.5	11.5	85.424	0	77.446	177950000	10	0.126656	0.163263	-0.0816517	-0.155544	0.029171	-0.0584354
	1.38917	-0.0923824	Q99808	Q99808	Equilibrative nucleoside transporter 1	SLC29A1	1	1	1	2.2	2.2	2.2	50.219	0	16.506	4684400	2	0.0745754	0.02841	0.0473156	-0.0891018	0.00766373	-0.0454082
	1.34761	-0.177818	Q99832	Q99832	T-complex protein 1 subunit eta	CCT7	7	7	6	14.5	14.5	12.7	59.366	0	68.376	196240000	10	0.178665	0.00663948	0.093153	-0.143856	-0.0932903	-0.0178509
	0.861978	0.0793139	Q99873;Q9NR22	Q99873	Protein arginine N-methyltransferase 1	PRMT1	3	3	3	10.5	10.5	10.5	41.515	0	18.351	140410000	3	-0.108595	-0.00781059	0.0091629	0.0817108	0.00580597	0.0431824
	0.0096156	0.00442251	Q99880;Q96A08	Q99880;Q96A08	Histone H2B type 1-L;Histone H2B type 1-A	HIST1H2BL;HIST1H2BA	6	6	0	32.5	32.5	0	13.952	0	39.834	2765800000	11	0.234247	-0.132595	-0.0965557	0.190945	-0.0382843	-0.134296
	0.424409	-0.0945876	Q99959	Q99959	Plakophilin-2	PKP2	2	2	2	1.9	1.9	1.9	97.414	0	12.464	18113000	2	-0.0930948	0.155218	0.0914869	0.0195036	-0.16172	0.012064
	1.45518	-0.186339	Q9BQ04;Q9BWF3	Q9BQ04;Q9BWF3	RNA-binding protein 4B;RNA-binding protein 4	RBM4B;RBM4	2	2	2	5	5	5	40.149	0	19.04	21773000	2	0.165882	0.0471191	0.0782394	-0.0446625	-0.0385933	-0.184521
	1.28176	0.848226	Q9BQ61	Q9BQ61	Uncharacterized protein C19orf43	C19orf43	1	1	1	8	8	8	18.419	0	11.953	12574000	1	-0.811959	-0.259234	-0.189416	0.741527	0.585746	-0.0432024
	0.00292682	-0.0015138	Q9BQA9	Q9BQA9	Uncharacterized protein C17orf62	C17orf62	1	1	1	4.3	4.3	4.3	20.774	0.021148	5.6116	10564000	1	-0.0328941	0.29261	-0.245714	0.0937538	0.0356617	-0.119955
	1.38969	-0.347687	Q9BQG0	Q9BQG0	Myb-binding protein 1A	MYBBP1A	1	1	1	0.7	0.7	0.7	148.85	0	6.4246	0	1	0.311027	0.017066	0.205168	-0.0153303	-0.219602	-0.274869
	1.51127	0.425877	Q9BRA2	Q9BRA2	Thioredoxin domain-containing protein 17	TXNDC17	1	1	1	8.1	8.1	8.1	13.941	0.011394	5.8623	4745500	1	-0.213137	-0.223849	-0.190102	0.457373	0.181582	0.0115891
	1.33288	0.309392	Q9BSJ8	Q9BSJ8	Extended synaptotagmin-1	ESYT1	1	1	1	1.2	1.2	1.2	122.85	0	8.416	11040000	1	-0.241062	0.0495253	-0.26082	0.108785	0.241295	0.125738
	1.16932	0.371171	Q9BTC0	Q9BTC0	Death-inducer obliterator 1	DIDO1	1	1	1	0.4	0.4	0.4	243.87	0.0038722	6.1334	0	1	-0.358073	-0.250645	0.0636902	0.207267	0.0443888	0.316829
	1.21062	0.0936305	Q9BTC8	Q9BTC8	Metastasis-associated protein MTA3	MTA3	1	1	1	1.5	1.5	1.5	67.503	0.01268	5.8038	5433300	1	0.0266771	-0.0647764	-0.0906172	0.0395985	0.0647459	0.0478306
	0.539211	0.18948	Q9BTE3	Q9BTE3	Mini-chromosome maintenance complex-binding protein	MCMBP	3	3	3	4.4	4.4	4.4	72.979	0	18.249	13508000	3	0.0676517	-0.109666	-0.230477	-0.0612793	0.353272	0.00395584
	0.988161	-0.24968	Q9BTV4	Q9BTV4	Transmembrane protein 43	TMEM43	1	1	1	2.2	2.2	2.2	44.875	0	7.7008	24372000	1	-0.00431252	0.258198	0.132362	-0.275682	0.039526	-0.126635
	1.81821	0.696388	Q9BTW9	Q9BTW9	Tubulin-specific chaperone D	TBCD	1	1	1	0.9	0.9	0.9	132.6	0.020721	5.6434	0	1	-0.499777	-0.508442	-0.0246344	0.374343	0.237442	0.444525
	0.258003	-0.115084	Q9BTX1	Q9BTX1	Nucleoporin NDC1	NDC1	1	1	1	1.3	1.3	1.3	76.304	0.0093023	6.0154	8654300	1	-0.162456	0.393418	-0.0466089	0.0502462	-0.0853453	-0.125798
	1.00343	0.319123	Q9BUF5	Q9BUF5	Tubulin beta-6 chain	TUBB6	3	1	1	9.2	3.8	3.8	49.857	0.003937	6.1611	27962000	1	-0.00239658	-0.351209	-0.113351	-0.0430698	0.211705	0.321777
	1.57427	-0.450153	Q9BUJ2	Q9BUJ2	Heterogeneous nuclear ribonucleoprotein U-like protein 1	HNRNPUL1	1	1	1	0.9	0.9	0.9	95.737	0.010889	5.9367	15022000	1	0.111841	0.349066	0.226053	-0.0240574	-0.412466	-0.226974
	0.569439	-0.0972204	Q9BUQ8	Q9BUQ8	Probable ATP-dependent RNA helicase DDX23	DDX23	1	1	1	1.1	1.1	1.1	95.581	0.0010471	6.3339	4241400	1	0.0461578	0.0675697	0.0438337	0.0924015	-0.0583162	-0.168185
	0.330877	-0.35957	Q9BV38	Q9BV38	WD repeat-containing protein 18	WDR18	1	1	1	2.1	2.1	2.1	47.405	0.0039761	6.1805	2532800	1	-0.640393	0.627765	0.563713	0.170625	-0.325047	-0.373202
	0.0657629	0.04448	Q9BVC6	Q9BVC6	Transmembrane protein 109	TMEM109	1	1	1	3.7	3.7	3.7	26.21	0.011424	5.8684	98056000	1	-0.402965	0.12067	0.227303	0.256811	-0.202789	0.0244255
	0.871018	-0.273726	Q9BVI4	Q9BVI4	Nucleolar complex protein 4 homolog	NOC4L	1	1	1	1.7	1.7	1.7	58.467	0.017699	5.7092	6325800	1	0.0698376	-0.0439949	0.396474	-0.231583	-0.0158462	-0.151432
	1.50161	-0.216914	Q9BVJ6;Q5TAP6	Q9BVJ6;Q5TAP6	U3 small nucleolar RNA-associated protein 14 homolog A;U3 small nucleolar RNA-associated protein 14 homolog C	UTP14A;UTP14C	2	2	2	4.9	4.9	4.9	87.977	0	35.17	0	2	0.169696	0.0244503	0.142953	-0.0372667	-0.201664	-0.0747127
	1.1723	-0.674344	Q9BW62	Q9BW62	Katanin p60 ATPase-containing subunit A-like 1	KATNAL1	1	1	1	4.1	4.1	4.1	55.392	0.023392	5.5599	2488800	1	0.247271	0.120955	0.655018	-0.718738	-0.31405	0.033
	0.544405	-0.20574	Q9BWE0	Q9BWE0	Replication initiator 1	REPIN1	2	2	2	4.8	4.8	4.8	63.574	0	154.27	9053100	2	0.0185413	0.240841	0.060956	0.203615	-0.283413	-0.217083
	0.351711	0.132483	Q9BWH2	Q9BWH2	FUN14 domain-containing protein 2	FUNDC2	1	1	1	6.9	6.9	6.9	20.675	0	6.6274	2246900	1	-0.216006	-0.147426	0.176437	0.267373	-0.0477333	-0.00918388
	0.203991	-0.0957502	Q9BWH6	Q9BWH6	RNA polymerase II-associated protein 1	RPAP1	1	1	1	0.5	0.5	0.5	152.75	0.010648	5.8843	5876500	1	0.167094	0.14251	-0.154251	0.253794	-0.19806	-0.187631
	1.61872	-0.463699	Q9BWU1	Q9BWU1	Cyclin-dependent kinase 19	CDK19	3	2	2	5.4	3.8	3.8	56.802	0	12.108	19846000	3	0.367617	-0.0188198	0.358482	-0.260304	-0.257809	-0.165705
	0.122262	0.0410954	Q9BXB4;Q9BXB5	Q9BXB4;Q9BXB5	Oxysterol-binding protein-related protein 11;Oxysterol-binding protein-related protein 10	OSBPL11;OSBPL10	1	1	1	1.3	1.3	1.3	83.642	0	8.3413	0	1	-0.0214949	-0.086792	0.0583715	-0.177562	0.0289202	0.222013
	0.779917	-0.144796	Q9BXJ9	Q9BXJ9	N-alpha-acetyltransferase 15, NatA auxiliary subunit	NAA15	2	2	2	2.4	2.4	2.4	101.27	0	12.169	10426000	2	0.0798664	0.0524216	0.0966358	-0.237656	0.020586	0.0116062
	1.6315	-0.534896	Q9BXP5	Q9BXP5	Serrate RNA effector molecule homolog	SRRT	1	1	1	1.1	1.1	1.1	100.67	0.004008	6.1901	0	1	0.32987	0.401087	0.0831146	-0.407147	-0.346685	-0.0367832
	0.172954	-0.0497729	Q9BY44	Q9BY44	Eukaryotic translation initiation factor 2A;Eukaryotic translation initiation factor 2A, N-terminally processed	EIF2A	3	3	3	6.8	6.8	6.8	64.989	0	18.149	62311000	3	0.18664	0.0144119	-0.114662	-0.0365581	0.0989704	-0.125341
	0.172131	-0.0523411	Q9BYD1	Q9BYD1	39S ribosomal protein L13, mitochondrial	MRPL13	1	1	1	4.5	4.5	4.5	20.692	0.0010363	6.3093	12049000	1	0.15059	0.106647	-0.166995	0.0895481	-0.051178	-0.105152
	0.849815	0.191511	Q9BYG3	Q9BYG3	MKI67 FHA domain-interacting nucleolar phosphoprotein	NIFK	2	2	2	4.8	4.8	4.8	34.222	0	16.378	0	3	-0.060482	0.0308895	-0.245945	0.204866	0.115452	-0.0213223
	1.8218	-0.364613	Q9BZE4	Q9BZE4	Nucleolar GTP-binding protein 1	GTPBP4	3	3	3	4.3	4.3	4.3	73.964	0	19.865	47600000	3	0.322012	0.159823	0.0768146	-0.136709	-0.115107	-0.283375
	0.0184513	-0.0366294	Q9BZF1	Q9BZF1	Oxysterol-binding protein-related protein 8	OSBPL8	1	1	1	0.9	0.9	0.9	101.19	0.013201	5.7557	222490	1	0.289571	-0.342363	0.119466	-0.190643	-1.01104	1.15847
	0.573251	0.288193	Q9BZH6	Q9BZH6	WD repeat-containing protein 11	WDR11	1	1	1	0.7	0.7	0.7	136.68	0.016949	5.7124	0	1	6.86646e-05	-0.337927	-0.0827026	-0.25024	0.359861	0.334396
	0.49717	-0.191571	Q9BZJ0	Q9BZJ0	Crooked neck-like protein 1	CRNKL1	1	1	1	1.4	1.4	1.4	100.45	0.010018	5.9454	1622100	1	0.272855	-0.20423	0.230461	0.00761509	-0.0537634	-0.22948
	0.321355	0.0828768	Q9BZK7	Q9BZK7	F-box-like/WD repeat-containing protein TBL1XR1	TBL1XR1	1	1	1	1.9	1.9	1.9	55.594	0.0020619	6.2848	0	1	-0.142094	-0.0720902	0.101599	-0.0985947	0.16514	0.0695
	0.0213386	-0.00836817	Q9BZZ5	Q9BZZ5	Apoptosis inhibitor 5	API5	1	1	1	1.7	1.7	1.7	59.004	0	6.4486	0	1	0.0623302	-0.17444	0.136393	-0.165176	0.0146408	0.149713
	1.45053	0.378073	Q9GZR7	Q9GZR7	ATP-dependent RNA helicase DDX24	DDX24	1	1	1	1.5	1.5	1.5	96.331	0.010027	5.9454	5168600	1	-0.362542	-0.072484	-0.120354	0.269033	0.0305777	0.279228
	2.11691	-0.842852	Q9H0C5	Q9H0C5	BTB/POZ domain-containing protein 1	BTBD1	1	1	1	2.1	2.1	2.1	52.771	0.01699	5.7157	17043000	1	0.220083	0.554662	0.501261	-0.685015	-0.268599	-0.298936
	0.0576619	-0.0459938	Q9H0M4	Q9H0M4	Zinc finger CW-type PWWP domain protein 1	ZCWPW1	1	1	1	1.4	1.4	1.4	72.006	0.021228	5.6204	44176000	1	0.00937462	0.490137	-0.418793	-0.184122	0.0961895	0.0306702
	0.362728	0.0755889	Q9H330	Q9H330	Transmembrane protein 245	TMEM245	2	2	2	3	3	3	100.94	0	11.472	2445400	3	0.0861788	-0.172811	-0.0150232	0.122047	0.0300112	-0.0269461
	0.309025	0.0680923	Q9H3K2	Q9H3K2	Growth hormone-inducible transmembrane protein	GHITM	1	1	1	2.6	2.6	2.6	37.205	0	7.564	28885000	2	-0.0561256	-0.169962	0.135677	0.0573711	0.0186157	0.0378799
	1.10455	0.282386	Q9H3P7	Q9H3P7	Golgi resident protein GCP60	ACBD3	1	1	1	4.5	4.5	4.5	60.593	0	21.085	6760500	1	-0.182786	-0.200871	-0.0281925	-0.0639448	0.289297	0.209957
	0.655462	-0.0957108	Q9H583	Q9H583	HEAT repeat-containing protein 1;HEAT repeat-containing protein 1, N-terminally processed	HEATR1	5	5	4	2.7	2.7	2.2	242.37	0	27.969	24430000	4	0.137714	0.0661488	-0.0485687	0.0314178	-0.0786133	-0.0846424
	2.53739	-0.278224	Q9H8H2	Q9H8H2	Probable ATP-dependent RNA helicase DDX31	DDX31	2	2	2	3.3	3.3	3.3	94.086	0	13.524	2802400	2	0.157414	0.192528	0.0791264	-0.148909	-0.173035	-0.0836601
	0.0348795	-0.017011	Q9H9A6	Q9H9A6	Leucine-rich repeat-containing protein 40	LRRC40	1	1	1	3.8	3.8	3.8	68.249	0	40.896	0	1	-0.271565	0.0791721	0.22964	0.129318	-0.026412	-0.116693
	2.40697	-0.747722	Q9HAU5	Q9HAU5	Regulator of nonsense transcripts 2	UPF2	1	1	1	0.6	0.6	0.6	147.81	0.020974	5.6012	803270000	1	0.317932	0.404537	0.410843	-0.473875	-0.507791	-0.128187
	0.785627	0.105016	Q9HAV4	Q9HAV4	Exportin-5	XPO5	1	1	1	0.8	0.8	0.8	136.31	0.022108	5.5683	0	1	-0.171787	0.0148992	0.0110941	0.0619021	0.0554428	0.0519104
	1.80247	-0.386427	Q9HAV7	Q9HAV7	GrpE protein homolog 1, mitochondrial	GRPEL1	1	1	1	4.6	4.6	4.6	24.279	0.020595	5.629	7718400	1	0.180878	0.143557	0.266933	-0.248709	-0.304378	-0.0148258
	0.142975	0.0217997	Q9HC21	Q9HC21	Mitochondrial thiamine pyrophosphate carrier	SLC25A19	1	1	1	3.1	3.1	3.1	35.511	0.0040323	6.1976	4564000	1	-0.0163593	-0.0523748	0.0477638	0.0712967	-0.08146	0.0545921
	2.1664	0.20712	Q9HC38	Q9HC38	Glyoxalase domain-containing protein 4	GLOD4	1	1	1	4.2	4.2	4.2	34.793	0.0010352	6.3024	8922000	1	-0.0645409	-0.135148	-0.0992603	0.112149	0.0449743	0.165286
	3.13111	-0.78775	Q9HC77	Q9HC77	Centromere protein J	CENPJ	1	1	1	1	1	1	153	0.016977	5.7148	105860000	2	0.444248	0.245142	0.503964	-0.399727	-0.440043	-0.330126
	0.134378	0.0897141	Q9HCE1	Q9HCE1	Putative helicase MOV-10	MOV10	1	1	1	1.2	1.2	1.2	113.67	0.0038241	6.1102	10020000	1	0.278834	0.109304	-0.51098	0.133428	0.0646601	-0.0517864
	0.00723481	-0.00333627	Q9HCG8	Q9HCG8	Pre-mRNA-splicing factor CWC22 homolog	CWC22	1	1	1	1.2	1.2	1.2	105.47	0	16.198	5607300	1	0.286243	-0.146521	-0.122989	-0.10429	0.0227222	0.0882921
	0.35524	-0.233316	Q9HCK8;Q8TD26;Q3L8U1;Q9P2D1	Q9HCK8;Q8TD26;Q3L8U1;Q9P2D1	Chromodomain-helicase-DNA-binding protein 8;Chromodomain-helicase-DNA-binding protein 6;Chromodomain-helicase-DNA-binding protein 9;Chromodomain-helicase-DNA-binding protein 7	CHD8;CHD6;CHD9;CHD7	2	2	2	1	1	1	290.52	0	11.3	10746000	2	0.343649	-0.0422592	0.0603123	0.360205	-0.476906	-0.221544
	0.0518033	0.0674146	Q9HD20	Q9HD20	Manganese-transporting ATPase 13A1	ATP13A1	2	2	2	1.7	1.7	1.7	132.95	0	11.701	0	2	0.375231	0.142401	-0.607024	0.027072	0.623728	-0.537949
	2.34103	-0.408136	Q9HD45	Q9HD45	Transmembrane 9 superfamily member 3	TM9SF3	1	1	1	1.4	1.4	1.4	67.887	0.020281	5.667	0	1	0.271475	0.262556	0.0899029	-0.245823	-0.233179	-0.121473
	0.263363	0.0619144	Q9HDC9	Q9HDC9	Adipocyte plasma membrane-associated protein	APMAP	1	1	1	2.2	2.2	2.2	46.48	0	6.4776	38850000	1	0.147901	-0.108187	-0.120857	0.0920849	-0.024519	0.037035
	0.151761	0.165119	Q9NNW7	Q9NNW7	Thioredoxin reductase 2, mitochondrial	TXNRD2	1	1	1	2.5	2.5	2.5	56.506	0.01318	5.7539	7942300	1	-0.677277	0.167964	0.273365	0.627305	-0.244714	-0.123183
	0.0672225	0.0436115	Q9NP92	Q9NP92	28S ribosomal protein S30, mitochondrial	MRPS30	1	1	1	3.2	3.2	3.2	50.364	0.0065913	6.054	0	1	0.108465	-0.187	0.0248451	0.442253	-0.201864	-0.163244
	2.49237	0.388801	Q9NQC3	Q9NQC3	Reticulon-4	RTN4	2	2	2	1.8	1.8	1.8	129.93	0	12.006	10036000	2	-0.187941	-0.202915	-0.180615	0.270452	0.247934	0.0765457
	0.0581287	0.0249605	Q9NQW7	Q9NQW7	Xaa-Pro aminopeptidase 1	XPNPEP1	1	1	1	2.6	2.6	2.6	69.917	0.0093197	6.0178	0	1	-0.149384	0.176574	-0.0529022	-0.208541	0.144024	0.113687
	0.218092	0.0487836	Q9NR30;Q9BQ39	Q9NR30	Nucleolar RNA helicase 2	DDX21	7	7	7	9.8	9.8	9.8	87.343	0	111.16	168160000	8	-0.0179768	0.0673351	-0.110804	-0.100269	0.0434799	0.141695
	0.94885	0.257835	Q9Y6B6;Q9NR31	Q9Y6B6;Q9NR31	GTP-binding protein SAR1b;GTP-binding protein SAR1a	SAR1B;SAR1A	1	1	1	5.6	5.6	5.6	22.41	0	12.269	7594300	1	-0.296065	-0.0753136	-0.00364304	-0.0370331	0.157474	0.278042
	3.65965	-0.527143	Q9NRG9	Q9NRG9	Aladin	AAAS	1	1	1	2.2	2.2	2.2	59.573	0.02118	5.6139	0	1	0.227646	0.272065	0.302731	-0.330032	-0.22444	-0.224514
	2.7884	0.34912	Q9NRX1	Q9NRX1	RNA-binding protein PNO1	PNO1	2	2	2	11.9	11.9	11.9	27.924	0	13.966	4374800	2	-0.0905228	-0.239853	-0.181575	0.170658	0.208085	0.156667
	0.436595	-0.194911	Q9NS86	Q9NS86	LanC-like protein 2	LANCL2	1	1	1	3.1	3.1	3.1	50.854	0.020769	5.6471	0	1	-0.0418758	-0.0249682	0.370939	-0.35261	-0.0340853	0.106056
	1.24792	0.176456	Q9NSD9	Q9NSD9	Phenylalanine--tRNA ligase beta subunit	FARSB	1	1	1	1.5	1.5	1.5	66.115	0.0056604	6.0603	12500000	1	-0.180399	-0.00701332	-0.0655413	0.0371666	0.175966	0.063282
	0.154551	-0.0616582	Q9NTI5	Q9NTI5	Sister chromatid cohesion protein PDS5 homolog B	PDS5B	10	10	10	7.7	7.7	7.7	164.67	0	123.18	282440000	13	0.108028	0.233496	-0.237309	-0.0196629	0.0547638	-0.11586
	2.40994	-0.426999	Q9NTJ3	Q9NTJ3	Structural maintenance of chromosomes protein 4	SMC4	2	2	2	1.6	1.6	1.6	147.18	0	14.364	12109000	2	0.291834	0.15995	0.200443	-0.321661	-0.188599	-0.118511
	0.285751	-0.0755555	Q9NU22	Q9NU22	Midasin	MDN1	1	1	1	0.2	0.2	0.2	632.81	0.001073	6.3951	0	1	-0.0503311	0.25274	-0.0773458	-0.0338717	-0.0102949	-0.0574369
	0.088031	-0.034001	Q9NUL7	Q9NUL7	Probable ATP-dependent RNA helicase DDX28	DDX28	2	2	2	4.8	4.8	4.8	59.58	0	11.835	28987000	2	-0.120071	-0.00628662	0.189091	-0.0441017	0.179422	-0.174591
	0.117104	0.111106	Q9NUQ8	Q9NUQ8	ATP-binding cassette sub-family F member 3	ABCF3	1	1	1	1.3	1.3	1.3	79.744	0.017032	5.722	3413900	1	-0.196435	0.329062	-0.287557	-0.513201	0.319791	0.371798
	0.870225	0.236412	Q9NUU7;Q9UMR2	Q9NUU7;Q9UMR2	ATP-dependent RNA helicase DDX19A;ATP-dependent RNA helicase DDX19B	DDX19A;DDX19B	1	1	1	1.9	1.9	1.9	53.974	0.021021	5.6039	12623000	1	-0.0689497	-0.157488	-0.116451	-0.120858	0.202291	0.284915
	0.00868851	-0.00806999	Q9NV06	Q9NV06	DDB1- and CUL4-associated factor 13	DCAF13	2	2	2	4.7	4.7	4.7	51.402	0	12.325	25298000	2	0.137524	0.0979347	-0.211624	0.0786056	0.449221	-0.528202
	2.77337	-0.535234	Q9NVP1	Q9NVP1	ATP-dependent RNA helicase DDX18	DDX18	2	2	2	3.3	3.3	3.3	75.406	0	17.2	7198900	2	0.275263	0.176384	0.362934	-0.3339	-0.17527	-0.281952
	2.3961	-0.845806	Q9NVR2	Q9NVR2	Integrator complex subunit 10	INTS10	1	1	1	1.1	1.1	1.1	82.235	0.011956	5.8171	0	1	0.323711	0.531725	0.425001	-0.530424	-0.564777	-0.161779
	1.36416	-0.546803	Q9NVU0	Q9NVU0	DNA-directed RNA polymerase III subunit RPC5	POLR3E	1	1	1	2.4	2.4	2.4	79.897	0.013367	5.7838	0	1	0.306437	0.0174351	0.508063	-0.226273	-0.498395	-0.083808
	2.28895	-0.252652	Q9NW13	Q9NW13	RNA-binding protein 28	RBM28	3	3	3	3.8	3.8	3.8	85.737	0	16.928	7908600	3	0.083786	0.101191	0.205734	-0.0945835	-0.172037	-0.100626
	1.173	0.438327	Q9NW64	Q9NW64	Pre-mRNA-splicing factor RBM22	RBM22	1	1	1	2.6	2.6	2.6	46.895	0.0010331	6.29	3590200	1	-0.460469	-0.06246	-0.122832	0.0699463	0.129295	0.469978
	0.223227	0.109318	Q9NW82	Q9NW82	WD repeat-containing protein 70	WDR70	1	1	1	1.7	1.7	1.7	73.2	0	32.162	0	1	-0.129726	-0.311808	0.289286	0.185265	-0.0561027	0.046545
	0.319647	0.0662279	Q9NWH9	Q9NWH9	SAFB-like transcription modulator	SLTM	1	1	1	1.3	1.3	1.3	117.15	0.0091996	5.9742	17520000	1	0.10483	-0.0971336	-0.0953083	0.0637875	0.110944	-0.0636597
	0.86066	-0.256018	Q9NWW5	Q9NWW5	Ceroid-lipofuscinosis neuronal protein 6	CLN6	1	1	1	3.5	3.5	3.5	35.919	0.0092336	5.9843	9407300	2	0.115582	0.0942364	0.185936	0.145851	-0.238249	-0.279903
	1.32515	-0.441902	Q9NX58	Q9NX58	Cell growth-regulating nucleolar protein	LYAR	1	1	1	2.4	2.4	2.4	43.614	0.012048	5.8306	6223600	1	0.323801	0.0705929	0.280188	-7.34329e-05	-0.465048	-0.186003
	1.25185	-0.374811	Q9NXE4	Q9NXE4	Sphingomyelin phosphodiesterase 4	SMPD4	2	2	1	3.1	3.1	1.2	93.351	0	9.8435	8392800	1	0.151201	0.190449	0.232295	0.0888481	-0.364269	-0.275068
	0.413093	-0.159848	Q9NXF1	Q9NXF1	Testis-expressed sequence 10 protein	TEX10	1	1	1	2	2	2	105.67	0	6.846	2184100	1	0.348973	-0.0208206	-0.0766525	-0.0720291	-0.244415	0.0884008
	0.483432	0.284237	Q9NXG2	Q9NXG2	THUMP domain-containing protein 1	THUMPD1	1	1	1	2.8	2.8	2.8	39.315	0.0092421	5.9884	2680300	1	0.0775547	-0.38149	-0.110691	0.125877	-0.221401	0.533608
	1.69514	-0.43782	Q9NXW2	Q9NXW2	DnaJ homolog subfamily B member 12	DNAJB12	2	2	2	5.3	5.3	5.3	41.818	0	14.901	18905000	2	0.235212	0.0951147	0.338132	-0.246969	-0.358818	-0.0392151
	1.53058	-0.354793	Q9NY26	Q9NY26	Zinc transporter ZIP1	SLC39A1	1	1	1	3.7	3.7	3.7	34.249	0.023758	5.537	5527100	1	0.0346975	0.336525	0.172696	-0.246371	-0.223743	-0.0503454
	0.00414914	0.00106303	Q9NYF8	Q9NYF8	Bcl-2-associated transcription factor 1	BCLAF1	3	3	3	4	4	4	106.12	0	19.157	85583000	5	-0.123587	0.111517	0.0222053	0.101084	-0.0423851	-0.0453739
	0.636159	0.190141	Q9NYH9	Q9NYH9	U3 small nucleolar RNA-associated protein 6 homolog	UTP6	1	1	1	2.3	2.3	2.3	70.193	0	12.275	0	1	-0.241267	0.00346279	-0.0356779	0.320966	-0.0278435	0.00381851
	0.850908	-0.132941	Q9NYU2	Q9NYU2	UDP-glucose:glycoprotein glucosyltransferase 1	UGGT1	2	2	2	1.1	1.1	1.1	177.19	0	12.133	10777000	2	0.204542	0.0021553	0.00444222	-0.00909615	-0.101896	-0.0766907
	0.328351	-0.0624091	Q9NYV4	Q9NYV4	Cyclin-dependent kinase 12	CDK12	2	1	1	1.3	0.7	0.7	164.15	0.013389	5.7888	0	1	0.0640106	0.140013	-0.0986786	-0.0811348	0.0356941	-0.0364418
	2.03503	-0.536766	Q9NYZ4	Q9NYZ4	Sialic acid-binding Ig-like lectin 8	SIGLEC8	1	1	1	4.2	4.2	4.2	54.041	0.0056872	6.0786	34992000	1	0.201212	0.307638	0.308027	-0.0825367	-0.456991	-0.253893
	0.91304	-0.236595	Q9NZ01	Q9NZ01	Very-long-chain enoyl-CoA reductase	TECR	2	2	2	6.2	6.2	6.2	36.034	0	12.731	176600000	3	0.0500927	0.239761	0.0767689	0.0117359	-0.0310306	-0.323866
	0.855648	-0.11702	Q9NZB2	Q9NZB2	Constitutive coactivator of PPAR-gamma-like protein 1	FAM120A	7	7	7	9	9	9	121.89	0	51.679	161930000	8	0.0450306	0.0577221	0.0845051	-0.108006	-0.12575	0.0699539
	0.569362	-0.113908	Q9NZL9	Q9NZL9	Methionine adenosyltransferase 2 subunit beta	MAT2B	1	1	1	3	3	3	37.551	0	12.11	2123100	1	-0.0323696	0.11938	0.0955792	-0.149627	0.0956402	-0.105147
	0.285065	-0.0483596	Q9NZM1	Q9NZM1	Myoferlin	MYOF	6	6	6	3.5	3.5	3.5	234.71	0	39.126	63954000	6	0.130621	-0.0658474	0.0194969	0.00580788	0.0285873	-0.0952034
	0.209144	0.109076	Q9P013	Q9P013	Spliceosome-associated protein CWC15 homolog	CWC15	1	1	1	4.8	4.8	4.8	26.624	0.010686	5.8898	0	1	-0.000699043	0.169185	-0.320371	0.330749	-0.148228	-0.00717831
	0.892355	-0.210244	Q9P035	Q9P035	Very-long-chain (3R)-3-hydroxyacyl-CoA dehydratase 3	HACD3	4	4	4	11.9	11.9	11.9	43.159	0	27.671	193780000	11	0.0128021	0.202698	0.111597	-0.209223	0.0885201	-0.182932
	0.143959	0.0231056	Q9P0L0	Q9P0L0	Vesicle-associated membrane protein-associated protein A	VAPA	3	3	3	17.3	17.3	17.3	27.893	0	20.926	40435000	4	0.00424957	0.0849628	-0.112143	-0.011961	0.0453815	0.0129662
	0.0499084	0.0140216	Q9P253	Q9P253	Vacuolar protein sorting-associated protein 18 homolog	VPS18	1	1	1	1.3	1.3	1.3	110.18	0.02088	5.5869	0	1	0.0345592	-0.00151348	-0.0423489	0.198142	-0.0943136	-0.0710669
	0.294379	-0.0522423	Q9P258	Q9P258	Protein RCC2	RCC2	1	1	1	1.7	1.7	1.7	56.084	0.0092507	5.9907	10404000	1	0.0851841	0.0308209	-0.0259113	0.0610332	-0.148838	0.0211716
	0.835106	0.20172	Q9P287	Q9P287	BRCA2 and CDKN1A-interacting protein	BCCIP	1	1	1	2.5	2.5	2.5	35.979	0	6.5243	4341100	1	-0.0956631	-0.219625	0.0244369	-0.066206	0.161177	0.219339
	1.80438	-0.226189	Q9P298	Q9P298	HIG1 domain family member 1B	HIGD1B	1	1	1	9.1	9.1	9.1	11.058	0.01209	5.8327	9526100	1	0.0383205	0.211193	0.101498	-0.157057	-0.077219	-0.0932808
	0.022054	0.00809542	Q9P2E9	Q9P2E9	Ribosome-binding protein 1	RRBP1	18	18	18	23.8	23.8	23.8	152.47	0	134.36	554330000	26	0.167969	-0.137548	-0.0308323	0.136759	0.0359936	-0.148878
	0.225198	0.0531082	Q9P2J5	Q9P2J5	Leucine--tRNA ligase, cytoplasmic	LARS	4	4	4	3.8	3.8	3.8	134.46	0	28.096	4438900	4	-0.0347719	0.139516	-0.172676	-0.00625801	0.0467892	0.0508614
	0.742947	-0.138276	Q9P2R7	Q9P2R7	Succinyl-CoA ligase [ADP-forming] subunit beta, mitochondrial	SUCLA2	2	2	2	3.5	3.5	3.5	50.317	0	11.294	19105000	2	-0.0657921	0.0667515	0.218182	-0.0986347	-0.0777512	-0.0193005
	0.63824	-0.113725	Q9P2X0	Q9P2X0	Dolichol-phosphate mannosyltransferase subunit 3	DPM3	1	1	1	10.9	10.9	10.9	10.094	0	6.4887	0	1	-0.0107689	0.20233	-0.00924396	-0.0799713	-0.101126	0.0222387
	0.74327	0.14592	Q9UBC2	Q9UBC2	Epidermal growth factor receptor substrate 15-like 1	EPS15L1	1	1	1	1.2	1.2	1.2	94.254	0.0010373	6.3102	0	1	-0.197239	-0.0613041	0.0513926	0.000185013	0.181834	0.0485907
	2.51874	-0.794549	Q9UBC5	Q9UBC5	Unconventional myosin-Ia	MYO1A	3	1	1	3.8	1.3	1.3	118.4	0.01087	5.9299	150060000	2	0.483618	0.334221	0.385714	-0.278685	-0.624922	-0.276487
	0.179162	0.0522296	Q9UBE0	Q9UBE0	SUMO-activating enzyme subunit 1;SUMO-activating enzyme subunit 1, N-terminally processed	SAE1	1	1	1	2.3	2.3	2.3	38.449	0.0084349	6.029	10608000	1	0.0436039	-0.12203	0.0118103	-0.163931	0.0970039	0.157
	0.0415332	0.152365	Q9UBG3	Q9UBG3	Cornulin	CRNN	2	2	2	7.7	7.7	7.7	53.533	0	90.477	5031000	3	0.104869	-0.149156	-0.172532	2.55754	-1.39034	-0.926925
	0.123813	-0.0302464	Q9UBL3	Q9UBL3	Set1/Ash2 histone methyltransferase complex subunit ASH2	ASH2L	1	1	1	1.9	1.9	1.9	68.722	0	8.4413	0	1	0.0176191	0.0106812	0.0287981	-0.151798	0.154122	-0.035965
	0.911701	0.0933075	Q9UBM7	Q9UBM7	7-dehydrocholesterol reductase	DHCR7	3	3	3	8.8	8.8	8.8	54.489	0	30.07	116320000	4	-0.0850506	-0.0153866	-0.0277958	0.111937	0.0712814	-0.0315285
	0.825608	-0.257312	Q9UBT2	Q9UBT2	SUMO-activating enzyme subunit 2	UBA2	1	1	1	1.6	1.6	1.6	71.223	0	7.4346	18245000	1	0.070219	0.228255	0.0992193	-0.26922	-0.252132	0.147112
	2.94898	-0.49834	Q9UGP8	Q9UGP8	Translocation protein SEC63 homolog	SEC63	2	2	2	3.2	3.2	3.2	87.996	0	14.348	10793000	2	0.307486	0.199712	0.25204	-0.345492	-0.179441	-0.210848
	0.603526	0.23311	Q9UGU0	Q9UGU0	Transcription factor 20	TCF20	1	1	1	0.5	0.5	0.5	211.77	0	7.3765	3913300	1	-0.272607	0.210842	-0.276171	0.168535	-0.00152397	0.194385
	0.109702	-0.0274677	Q9UHD1	Q9UHD1	Cysteine and histidine-rich domain-containing protein 1	CHORDC1	1	1	1	2.7	2.7	2.7	37.489	0.015536	5.7377	0	1	0.0474138	0.016489	-0.010973	-0.185571	0.102263	0.053834
	0.0587104	0.0216068	Q9UHD8	Q9UHD8	Septin-9	2019-09-09	2	2	2	3.6	3.6	3.6	65.401	0	11.914	12607000	2	0.15068	-0.236229	0.064868	-0.0806265	0.0865641	0.0382013
	1.27419	-0.216252	Q9UHG3	Q9UHG3	Prenylcysteine oxidase 1	PCYOX1	2	2	2	5.1	5.1	5.1	56.639	0	15.312	41276000	3	0.067337	0.194946	0.073822	-0.163055	-0.18087	0.0312748
	3.04942	0.336552	Q9UHQ4	Q9UHQ4	B-cell receptor-associated protein 29	BCAP29	1	1	1	3.3	3.3	3.3	28.32	0.02069	5.6398	3162800	1	-0.156334	-0.107491	-0.229274	0.145736	0.179219	0.191603
	0.618548	0.244967	Q9UHV9	Q9UHV9	Prefoldin subunit 2	PFDN2	1	1	1	7.8	7.8	7.8	16.648	0.0040282	6.1969	4496900	1	-0.207613	-0.364988	0.21688	0.19133	0.0584574	0.129392
	0.26362	-0.0703506	Q9UP95;Q9UHW9	Q9UP95;Q9UHW9	Solute carrier family 12 member 4;Solute carrier family 12 member 6	SLC12A4;SLC12A6	1	1	1	0.8	0.8	0.8	120.65	0.0065975	6.0587	0	1	-0.0505352	0.101074	0.0667172	0.155929	-0.162603	-0.087121
	1.27587	-0.192063	Q9UHX1	Q9UHX1	Poly(U)-binding-splicing factor PUF60	PUF60	2	2	2	3.2	3.2	3.2	59.875	0	11.531	11811000	2	0.17794	0.00591469	0.115971	-0.0336285	-0.190649	-0.0520859
	0.400491	0.14115	Q9UHY1	Q9UHY1	Nuclear receptor-binding protein	NRBP1	1	1	1	2.8	2.8	2.8	59.844	0.0010672	6.3871	2645700	1	0.0256462	-0.353702	0.12806	0.0809317	0.0230541	0.119467
	0.519906	-0.154317	Q9UI26	Q9UI26	Importin-11	IPO11	1	1	1	1.4	1.4	1.4	112.53	0.0039448	6.1632	0	1	-0.0689602	0.0508842	0.261278	-0.247042	-0.00596428	0.0332584
	1.30719	-0.218908	Q9UIA9	Q9UIA9	Exportin-7	XPO7	2	2	2	2.4	2.4	2.4	123.91	0	90.083	5219100	2	0.170425	0.00123405	0.16843	-0.122744	-0.190817	-0.00307465
	0.241288	0.150481	Q9UIG0	Q9UIG0	Tyrosine-protein kinase BAZ1B	BAZ1B	2	2	2	1.1	1.1	1.1	170.9	0	11.642	22361000	3	0.307428	-0.132399	-0.389025	0.342163	0.0221729	-0.126888
	0.261517	-0.0718212	Q9UIS9	Q9UIS9	Methyl-CpG-binding domain protein 1	MBD1	1	1	1	2	2	2	66.606	0.010676	5.8874	12767000	1	-0.0413342	0.220299	-0.0595036	-0.148249	0.0623112	-0.0100651
	0.0692298	0.0385113	Q9UJS0	Q9UJS0	Calcium-binding mitochondrial carrier protein Aralar2	SLC25A13	1	1	1	1.3	1.3	1.3	74.175	0.020706	5.6409	4772400	1	0.017642	-0.316468	0.252789	-0.181649	0.136542	0.114603
	0.125586	-0.0308647	Q9UKF6	Q9UKF6	Cleavage and polyadenylation specificity factor subunit 3	CPSF3	2	2	2	2.6	2.6	2.6	77.485	0	11.233	13316000	2	-0.144632	0.144964	0.0576916	-0.0178852	-0.0551929	0.0385075
	0.327635	-0.13298	Q9UKJ3	Q9UKJ3	G patch domain-containing protein 8	GPATCH8	2	2	2	1.3	1.3	1.3	164.2	0	12.981	7412300	2	0.0476685	0.25223	-0.0887003	0.168947	-0.29646	-0.0602283
	0.789096	0.423168	Q9UKM9	Q9UKM9	RNA-binding protein Raly	RALY	1	1	1	3.3	3.3	3.3	32.463	0	6.6352	14987000	1	0.147701	-0.112099	-0.658623	0.334557	0.217483	0.0944424
	0.845311	-0.114503	Q9UKV3	Q9UKV3	Apoptotic chromatin condensation inducer in the nucleus	ACIN1	8	8	8	6.3	6.3	6.3	151.86	0	51.76	38712000	11	0.0430431	-0.000730514	0.141169	0.0364361	-0.121517	-0.0749474
	0.365381	0.307786	Q9UL46	Q9UL46	Proteasome activator complex subunit 2	PSME2	1	1	1	5	5	5	27.401	0.010772	5.907	15294000	1	0.0958309	-0.31373	-0.232051	0.815119	-0.14934	-0.192371
	2.80421	-0.804922	Q9UL58	Q9UL58	Zinc finger protein 215	ZNF215	1	1	1	2.9	2.9	2.9	60.034	0.011384	5.8604	43971000000	4	0.470074	0.398994	0.350046	-0.447783	-0.54055	-0.207319
	0.372159	0.28413	Q9ULC4	Q9ULC4	Malignant T-cell-amplified sequence 1	MCTS1	1	1	1	9.4	9.4	9.4	20.555	0	7.2922	0	1	-0.128902	-0.0805969	-0.204966	0.735415	-0.354326	0.0568361
	0.598527	-0.181785	Q9ULF5	Q9ULF5	Zinc transporter ZIP10	SLC39A10	1	1	1	1.2	1.2	1.2	94.131	0.004004	6.1899	8962000	1	-0.112398	0.137685	0.259121	0.0714169	-0.192895	-0.13947
	0.178922	-0.0282898	Q9ULK4	Q9ULK4	Mediator of RNA polymerase II transcription subunit 23	MED23	4	4	4	3.8	3.8	3.8	156.47	0	27.393	30253000	4	-0.0307541	0.103537	-0.0186157	-0.00923347	-0.0836449	0.0621758
	0.151706	0.082806	Q9ULT8	Q9ULT8	E3 ubiquitin-protein ligase HECTD1	HECTD1	1	1	1	0.5	0.5	0.5	289.38	0	7.8834	2904400	1	-0.22406	0.281458	-0.169879	-0.0727272	-0.0880013	0.296665
	1.67102	0.142733	Q9ULV4	Q9ULV4	Coronin-1C	CORO1C	3	3	3	7.8	7.8	7.8	53.248	0	32.41	61660000	7	-0.124865	0.000974655	-0.0784798	0.0514164	0.0799542	0.0944595
	1.15665	-0.232027	Q9ULW0	Q9ULW0	Targeting protein for Xklp2	TPX2	1	1	1	1.2	1.2	1.2	85.652	0.020521	5.6898	23679000	1	0.103625	0.00471115	0.251436	-0.0600853	-0.234289	-0.041935
	0.0614133	-0.0161292	Q9UMS4	Q9UMS4	Pre-mRNA-processing factor 19	PRPF19	4	4	4	8.3	8.3	8.3	55.18	0	25.897	103800000	4	0.0724468	-0.0890655	0.0525436	-0.139614	0.12191	0.00524139
	0.61506	-0.142935	Q9UNF1;Q9Y5V3	Q9UNF1	Melanoma-associated antigen D2	MAGED2	3	3	3	7.3	7.3	7.3	64.953	0	48.273	25318000	4	0.0959625	0.014679	0.115488	-0.0646687	-0.24164	0.103634
	0.620555	-0.18459	Q9UNM6	Q9UNM6	26S proteasome non-ATPase regulatory subunit 13	PSMD13	1	1	1	2.7	2.7	2.7	42.945	0	6.5553	47563000	2	-0.00540638	0.342372	-0.0483513	-0.16595	-0.106344	0.00713921
	0.35416	-0.118985	Q9UNN5	Q9UNN5	FAS-associated factor 1	FAF1	1	1	1	1.4	1.4	1.4	73.953	0	6.4763	0	1	-0.0867796	-0.011343	0.288331	0.0655212	-0.20669	-0.0255795
	0.667343	0.17642	Q9UPP1	Q9UPP1	Histone lysine demethylase PHF8	PHF8	1	1	1	1.4	1.4	1.4	117.86	0	6.5131	0	1	-0.0616903	0.0147715	-0.205981	0.292921	-0.0259113	0.00935078
	1.96711	-0.726638	Q9UQ16	Q9UQ16	Dynamin-3	DNM3	1	1	1	1.4	1.4	1.4	97.745	0.013423	5.7909	0	1	0.209837	0.325781	0.566069	-0.241379	-0.604462	-0.232386
	0.752339	0.202803	Q9UQ80;H0YIN7	Q9UQ80	Proliferation-associated protein 2G4	PA2G4	5	5	5	13.2	13.2	13.2	43.786	0	33.968	231330000	8	-0.133909	-0.14101	-0.0175533	-0.128403	0.206514	0.237823
	0.0724656	-0.0179749	Q9Y230	Q9Y230	RuvB-like 2	RUVBL2	2	2	2	6	6	6	51.156	0	18.52	26402000	2	-0.122526	0.0814457	0.079771	-0.11408	0.0456428	0.0532036
	1.53086	0.0743599	Q9Y262	Q9Y262	Eukaryotic translation initiation factor 3 subunit L	EIF3L	3	3	3	5.7	5.7	5.7	66.726	0	17.703	83683000	3	-0.0667553	-0.0315895	-0.00146675	0.0411053	0.020113	0.0620499
	0.553513	0.0982831	Q9Y265	Q9Y265	RuvB-like 1	RUVBL1	3	3	3	8.1	8.1	8.1	50.227	0	18.928	15277000	4	0.0229187	-0.200268	0.0416527	0.0292969	0.0693951	0.060461
	0.477365	0.0896969	Q9Y277	Q9Y277	Voltage-dependent anion-selective channel protein 3	VDAC3	2	2	2	8.5	8.5	8.5	30.658	0	12.358	92311000	3	-0.189293	0.0200558	0.046421	0.0786667	0.0848141	-0.0172062
	2.02361	0.36125	Q9Y2A7	Q9Y2A7	Nck-associated protein 1	NCKAP1	4	4	4	3.8	3.8	3.8	128.79	0	32.987	250210	4	-0.104315	-0.112068	-0.313765	0.195385	0.240019	0.118198
	0.737901	-0.153157	Q9Y2L1	Q9Y2L1	Exosome complex exonuclease RRP44	DIS3	2	2	2	2	2	2	109	0	11.933	14238000	2	0.0382748	0.221563	-0.0183716	0.0289459	-0.0626335	-0.184317
	0.717995	-0.240646	Q9Y2R4	Q9Y2R4	Probable ATP-dependent RNA helicase DDX52	DDX52	1	1	1	1.3	1.3	1.3	67.497	0.012669	5.7997	0	1	0.05089	-0.0224323	0.344244	-0.183352	-0.254538	0.0886517
	0.532193	0.106032	Q9Y2V2	Q9Y2V2	Calcium-regulated heat stable protein 1	CARHSP1	1	1	1	5.4	5.4	5.4	15.892	0.0010684	6.3878	0	1	-0.111377	-0.0346546	-0.00128555	-0.00134563	-0.0457926	0.217917
	0.900951	-0.0951786	Q9Y2W1	Q9Y2W1	Thyroid hormone receptor-associated protein 3	THRAP3	3	3	3	3.6	3.6	3.6	108.66	0	21.391	27639000	4	0.025198	-0.00832558	0.137625	-0.0858517	-0.0329666	-0.0122204
	0.795529	-0.357682	Q9Y2X3	Q9Y2X3	Nucleolar protein 58	NOP58	1	1	1	1.7	1.7	1.7	59.578	0.022794	5.5661	53866000	1	0.378717	-0.120436	0.289969	-0.414921	-0.178596	0.0687218
	0.598165	0.503537	Q9Y2Z0	Q9Y2Z0	Suppressor of G2 allele of SKP1 homolog	SUGT1	1	1	1	3.3	3.3	3.3	41.024	0	6.8559	5895300	1	-0.19672	-0.351827	-0.195029	0.636837	0.620597	-0.490398
	0.232575	-0.0703684	Q9Y2Z4	Q9Y2Z4	Tyrosine--tRNA ligase, mitochondrial	YARS2	1	1	1	4.4	4.4	4.4	53.198	0	6.5764	2460800	1	-0.0817909	-0.0538864	0.252959	-0.0102892	0.0447254	-0.12826
	0.645804	-0.382483	Q9Y305	Q9Y305	Acyl-coenzyme A thioesterase 9, mitochondrial	ACOT9	5	5	5	14.6	14.6	14.6	49.901	0	38.25	106630000	6	0.245047	0.560288	-0.219879	-0.200287	0.0652752	-0.426983
	0.0647608	0.0131226	Q9Y314	Q9Y314	Nitric oxide synthase-interacting protein	NOSIP	2	2	2	7.3	7.3	7.3	33.172	0	11.597	21830000	2	-0.108175	0.034729	0.0654907	-0.0737534	0.0844898	0.0206757
	0.261234	0.0754817	Q9Y315	Q9Y315	Deoxyribose-phosphate aldolase	DERA	1	1	1	3.1	3.1	3.1	35.23	0	7.0424	2632800	2	-0.010663	0.116612	-0.207442	0.16758	-0.0565424	0.0139141
	0.45466	-0.219498	Q9Y394	Q9Y394	Dehydrogenase/reductase SDR family member 7	DHRS7	1	1	1	3.2	3.2	3.2	38.298	0.0038797	6.1352	6278800	1	-0.0423994	0.509775	-0.1264	-0.0609493	-0.22295	-0.0336199
	2.00948	-0.348967	Q9Y3E0	Q9Y3E0	Vesicle transport protein GOT1B	GOLT1B	1	1	1	10.9	10.9	10.9	15.425	0.005698	6.0809	0	1	0.082036	0.191127	0.262016	-0.186702	-0.0697517	-0.255269
	0.916614	0.37707	Q9Y3F4	Q9Y3F4	Serine-threonine kinase receptor-associated protein	STRAP	3	3	3	9.7	9.7	9.7	38.438	0	18.783	55037000	3	0.119125	-0.319189	-0.353815	0.179579	0.401598	-0.00384521
	1.89663	-0.171632	Q9Y3I0	Q9Y3I0	tRNA-splicing ligase RtcB homolog	RTCB	1	1	1	2.4	2.4	2.4	55.21	0.010101	5.9671	0	1	0.0586844	0.115488	0.0950041	-0.0371361	-0.153869	-0.0547142
	1.84078	-0.301984	Q9Y483	Q9Y483	Metal-response element-binding transcription factor 2	MTF2	1	1	1	1.5	1.5	1.5	67.105	0	8.4039	0	1	0.0509062	0.130844	0.282955	-0.095645	-0.183582	-0.16202
	0.274258	-0.0825628	Q9Y490	Q9Y490	Talin-1	TLN1	5	5	5	2.1	2.1	2.1	269.76	0	30.513	80087000	5	-0.0194511	-0.0211334	0.176159	-0.240078	0.054884	0.0730801
	1.0755	-0.145159	Q9Y4A5	Q9Y4A5	Transformation/transcription domain-associated protein	TRRAP	2	2	2	0.6	0.6	0.6	437.6	0	20.712	6228900	2	0.166608	0.0901728	-0.0273123	-0.0669832	-0.119829	-0.0191975
	0.0562486	-0.0370871	Q9Y4G6	Q9Y4G6	Talin-2	TLN2	1	1	1	0.3	0.3	0.3	271.61	0.0030769	6.2532	264960000	1	-0.30851	0.437321	-0.061449	-0.134203	0.0673161	0.0229874
	0.438181	0.104451	Q9Y4H2	Q9Y4H2	Insulin receptor substrate 2	IRS2	1	1	1	1.4	1.4	1.4	137.33	0	56.208	0	1	0.128729	-0.138226	-0.13545	0.157732	-0.00417709	0.0148516
	1.61857	0.22927	Q9Y4L1	Q9Y4L1	Hypoxia up-regulated protein 1	HYOU1	2	2	2	3.7	3.7	3.7	111.33	0	14.591	6914400	2	-0.111678	-0.181742	-0.0387554	0.101072	0.21249	0.0420723
	0.549487	0.28192	Q9Y520	Q9Y520	Protein PRRC2C	PRRC2C	1	1	1	0.3	0.3	0.3	316.91	0	6.5376	0	1	-0.0208902	-0.333799	-0.0564613	0.37785	-0.262446	0.319206
	1.32913	-0.142361	Q9Y5B9	Q9Y5B9	FACT complex subunit SPT16	SUPT16H	5	5	5	5.2	5.2	5.2	119.91	0	30.861	74008000	5	0.155012	0.0162201	0.054039	-0.118019	-0.0633049	-0.0204868
	3.00545	-0.475866	Q9Y5J1	Q9Y5J1	U3 small nucleolar RNA-associated protein 18 homolog	UTP18	2	2	2	3.8	3.8	3.8	62.003	0	17.44	10044000	2	0.219923	0.190258	0.315348	-0.304401	-0.232248	-0.16542
	0.610482	0.187116	Q9Y5K5	Q9Y5K5	Ubiquitin carboxyl-terminal hydrolase isozyme L5	UCHL5	1	1	1	2.4	2.4	2.4	37.606	0.011354	5.8569	6313000	1	0.0304308	-0.256001	-0.043375	-0.0463753	0.0312347	0.307543
	0.102496	-0.0377986	Q9Y5N5	Q9Y5N5	HemK methyltransferase family member 2	N6AMT1	1	1	1	5.1	5.1	5.1	22.9	0.012142	5.8418	0	1	0.0393314	-0.0641346	0.0932331	-0.262697	0.12747	0.0902615
	0.807671	0.190931	Q9Y5S9	Q9Y5S9	RNA-binding protein 8A	RBM8A	1	1	1	4.6	4.6	4.6	19.889	0.020548	5.6268	21810000	1	-0.146198	-0.14045	0.0119801	0.0787811	-0.0561657	0.275509
	0.0279575	0.00477346	Q9Y678	Q9Y678	Coatomer subunit gamma-1	COPG1	3	3	3	3.4	3.4	3.4	97.717	0	22.035	30625000	3	-0.0722752	0.0201263	0.0567207	-0.0788116	0.0522347	0.0454693
	1.4209	0.382332	Q9Y696	Q9Y696	Chloride intracellular channel protein 4	CLIC4	1	1	1	4.7	4.7	4.7	28.772	0	23.469	0	1	-0.165106	-0.307803	-0.0888596	0.103463	0.0722952	0.409468
	0.00783685	-0.005126	Q9Y6A4	Q9Y6A4	Cilia- and flagella-associated protein 20	CFAP20	1	1	1	4.7	4.7	4.7	22.774	0.013445	5.7943	6580800	1	-0.0167379	0.315146	-0.278989	0.0139627	-0.228214	0.218292
	1.41404	-0.46482	Q9Y6C9	Q9Y6C9	Mitochondrial carrier homolog 2	MTCH2	1	1	1	2.6	2.6	2.6	33.331	0.017728	5.7098	0	1	0.0779495	0.536127	0.0948791	-0.169275	-0.272051	-0.244177
	1.75977	0.435087	Q9Y6E2	Q9Y6E2	Basic leucine zipper and W2 domain-containing protein 2	BZW2	1	1	1	2.6	2.6	2.6	48.162	0.011444	5.8734	0	1	-0.335869	-0.0835705	-0.221462	0.389471	0.139874	0.135016
	0.168293	-0.0677945	Q9Y6M1	Q9Y6M1	Insulin-like growth factor 2 mRNA-binding protein 2	IGF2BP2	1	1	1	2.2	2.2	2.2	66.121	0	6.7193	8687600	1	0.285726	-0.219369	0.0470638	-0.0159197	0.0361691	-0.110211
	0.713353	-1.48432	Q9Y6M7	Q9Y6M7	Sodium bicarbonate cotransporter 3	SLC4A7	1	1	1	1.5	1.5	1.5	136.04	0	9.2881	0	1	-1.1301	1.59956	1.76876	-0.489087	-0.996393	-0.729271
	0.524031	-0.0748533	Q9Y6N5;H3BNX3	Q9Y6N5	Sulfide:quinone oxidoreductase, mitochondrial	SQRDL	4	4	4	11.3	11.3	11.3	49.96	0	27.187	76701000	4	0.0692387	-0.0016861	0.0564594	-0.146643	-0.0053463	0.0514412
	1.47931	-0.313514	Q9Y6V7	Q9Y6V7	Probable ATP-dependent RNA helicase DDX49	DDX49	1	1	1	2.3	2.3	2.3	54.226	0.0211	5.6103	0	1	0.0259466	0.15908	0.296974	-0.221319	-0.0345526	-0.202669
	1.76064	-0.796301	Q9Y6X3	Q9Y6X3	MAU2 chromatid cohesion factor homolog	MAU2	1	1	1	1.5	1.5	1.5	69.081	0.021068	5.6097	0	1	0.421323	0.43211	0.352747	-0.298889	-0.781883	-0.10195
	0.172475	-0.0304527	Q9Y6Y8	Q9Y6Y8	SEC23-interacting protein	SEC23IP	2	2	2	2.3	2.3	2.3	111.08	0	11.471	11608000	2	0.131931	-0.0961666	0.0216427	-0.0161934	-0.0280342	0.0102768

## Sheet: S5 COS-7 MS2 + statin
Significant	-LOG(P-value)	Log2(fold change)	Protein IDs	Majority protein IDs	Protein names	Gene names	Peptides	Razor + unique peptides	Unique peptides	Sequence coverage [%]	Unique + razor sequence coverage [%]	Unique sequence coverage [%]	Mol. weight [kDa]	Q-value	Score	Intensity	MS/MS count	Normalized Log2(Reporter Intensity) FPP 1	Normalized Log2(Reporter Intensity) FPP 2	Normalized Log2(Reporter Intensity) FPP 3	Normalized Log2(Reporter Intensity) C15AlkOPP 1	Normalized Log2(Reporter Intensity) C15AlkOPP 2	Normalized Log2(Reporter Intensity) C15AlkOPP 3
+	4.12065	2.59172	Q14642	Q14642	Type I inositol 1,4,5-trisphosphate 5-phosphatase	INPP5A	2	2	2	4.6	4.6	4.6	47.819	0	13.782	1529000	2	-1.21721	-1.09219	-1.57576	1.39621	1.29182	1.20196
+	3.7641	1.25153	Q27J81	Q27J81	Inverted formin-2	INF2	3	3	3	2.6	2.6	2.6	135.62	0	21.72	3396800	3	-0.600636	-0.539543	-0.734701	0.487847	0.730979	0.66088
+	3.75594	2.73553	Q5VW32	Q5VW32	BRO1 domain-containing protein BROX	BROX	7	7	7	17.8	17.8	17.8	46.476	0	78.183	50345000	13	-1.27893	-1.10233	-1.71962	1.19718	1.43179	1.47673
+	3.71747	2.02074	P46020	P46020	Phosphorylase b kinase regulatory subunit alpha, skeletal muscle isoform	PHKA1	3	3	3	2	2	2	137.31	0	18.656	2714500	3	-1.08936	-0.72904	-1.2103	1.08921	1.02976	0.914552
+	3.61642	2.17077	P01116	P01116	GTPase KRas;GTPase KRas, N-terminally processed	KRAS	6	6	3	33.9	33.9	18	21.656	0	57.43	173550000	19	-1.07718	-0.787247	-1.38932	1.05283	1.11683	1.08891
+	3.61563	2.51157	O15498	O15498	Synaptobrevin homolog YKT6	YKT6	9	9	9	46	46	46	22.417	0	93.965	145020000	19	-1.16757	-0.959169	-1.63821	1.29064	1.27094	1.20819
+	3.55093	2.21253	Q15382	Q15382	GTP-binding protein Rheb	RHEB	6	6	6	32.6	32.6	32.6	20.497	0	50.469	116580000	12	-1.08827	-0.795015	-1.4331	1.07521	1.11215	1.13385
+	3.48048	2.02319	P62070	P62070	Ras-related protein R-Ras2	RRAS2	8	8	6	43.1	43.1	29.9	23.399	0	89.89	241100000	18	-0.916313	-0.781076	-1.33498	0.89648	1.06722	1.0735
+	3.44198	2.19323	P01111	P01111	GTPase NRas	NRAS	5	3	1	31.2	19	4.8	21.229	0	27.586	17633000	6	-1.24214	-0.845565	-1.19973	0.802577	1.29335	1.19633
+	3.42463	1.09563	Q12974;Q93096	Q12974;Q93096	Protein tyrosine phosphatase type IVA 2;Protein tyrosine phosphatase type IVA 1	PTP4A2;PTP4A1	2	2	2	9	9	9	19.127	0	22.222	27539000	5	-0.494777	-0.425127	-0.721134	0.631367	0.521355	0.49314
+	3.41178	2.63231	P20700	P20700	Lamin-B1	LMNB1	23	19	19	32.3	28	28	66.408	0	288.02	1335100000	76	-1.26692	-1.05285	-1.62629	0.975109	1.48408	1.4917
+	3.30085	1.73854	Q16644;P49137;Q96PN8;O43930;P51817	Q16644;P49137	MAP kinase-activated protein kinase 3;MAP kinase-activated protein kinase 2	MAPKAPK3;MAPKAPK2	5	5	5	12.3	12.3	12.3	42.987	0	30.706	10524000	5	-0.709315	-0.740767	-1.15531	0.968431	0.948058	0.693733
+	3.17596	2.10263	O60884	O60884	DnaJ homolog subfamily A member 2	DNAJA2	8	8	8	14.8	14.8	14.8	45.745	0	92.95	232200000	25	-0.925058	-0.773394	-1.45308	1.18832	1.04481	0.923233
+	3.15601	2.80641	P31689	P31689	DnaJ homolog subfamily A member 1	DNAJA1	10	10	10	24.2	24.2	24.2	44.868	0	113.69	356390000	24	-1.21908	-1.01917	-1.96894	1.42994	1.50568	1.2764
+	3.15458	2.22835	Q03252	Q03252	Lamin-B2	LMNB2	28	28	24	41.3	41.3	37.3	69.948	0	323.31	1383500000	84	-1.11986	-0.768268	-1.45199	0.856639	1.24614	1.24216
+	3.09856	2.4411	Q8WW22	Q8WW22	DnaJ homolog subfamily A member 4	DNAJA4	1	1	1	3	3	3	44.797	0	7.419	25054000	4	-1.18451	-1.02582	-1.4489	1.5207	1.39004	0.75332
+	3.00677	1.66549	Q8NDI1	Q8NDI1	EH domain-binding protein 1	EHBP1	4	4	4	3.2	3.2	3.2	140.02	0	25.046	5776400	4	-0.773193	-0.688241	-1.03439	0.509553	0.987626	1.00347
+	2.96612	2.16145	P49454	P49454	Centromere protein F	CENPF	7	7	7	2.2	2.2	2.2	367.76	0	58.475	15990000	7	-0.88081	-1.02869	-1.33027	0.643144	1.28306	1.31838
+	2.92744	1.72203	Q99733	Q99733	Nucleosome assembly protein 1-like 4	NAP1L4	6	5	5	19.7	17.1	17.1	42.823	0	38.766	63828000	11	-0.834078	-0.696001	-1.05055	0.517557	1.13462	0.933279
+	2.92282	1.35233	Q7Z2W4	Q7Z2W4	Zinc finger CCCH-type antiviral protein 1	ZC3HAV1	2	2	2	1.8	1.8	1.8	101.43	0	12.39	12305000	3	-0.749116	-0.37833	-0.898639	0.783405	0.65473	0.592773
+	2.81568	1.64745	Q9BVM2	Q9BVM2	Protein DPCD	DPCD	4	4	4	18.2	18.2	18.2	23.239	0	27.234	23814000	9	-0.829659	-0.45861	-1.18049	0.919344	0.790664	0.763576
+	2.70685	1.86885	O75781;B1ALY0;Q8IXS6	O75781	Paralemmin-1	PALM	9	9	9	22.5	22.5	22.5	42.075	0	130.33	86683000	16	-0.892294	-0.694167	-1.2144	0.515842	1.11627	1.17357
+	2.69728	0.844032	P02545;REV__Q5VX52	P02545	Prelamin-A/C;Lamin-A/C	LMNA	23	21	21	33.4	32.1	32.1	74.139	0	304.94	128420000	33	-0.415247	-0.316756	-0.531635	0.224697	0.546613	0.497148
+	2.58032	2.03806	P40855	P40855	Peroxisomal biogenesis factor 19	PEX19	3	3	1	8.4	8.4	2.7	32.806	0	18.608	8403900	4	-0.830627	-0.775231	-1.44882	0.62358	1.06742	1.36851
+	2.42693	2.02102	P55209	P55209	Nucleosome assembly protein 1-like 1	NAP1L1	8	8	7	23.5	23.5	21	45.374	0	89.161	628820000	24	-0.938789	-0.622029	-1.4683	0.565328	1.27427	1.19434
+	2.02791	1.33889	Q6P2H3	Q6P2H3	Centrosomal protein of 85 kDa	CEP85	3	3	3	3.9	3.9	3.9	85.638	0	22.687	9277700	4	-0.793333	-0.518578	-0.694017	0.123522	0.912764	0.974464
+	3.97728	2.9391	P61224;A0A0J9YXB3;A6NIZ1	P61224;A0A0J9YXB3;A6NIZ1	Ras-related protein Rap-1b;Ras-related protein Rap-1b-like protein	RAP1B	5	5	1	26.1	26.1	8.2	20.825	0	85.913	355520000	15	-1.39571	-1.18913	-1.82141	1.38492	1.53985	1.48629
+	3.82553	1.96014	G3V3G9;Q5TAQ9	G3V3G9		G3V3G9	3	1	1	3.2	0.9	0.9	84.752	0.0094162	5.9995	1966600	2	-1.07465	-0.747198	-1.11594	1.13389	0.893528	0.915197
+	3.81577	2.30388	P10301	P10301	Ras-related protein R-Ras	RRAS	8	6	6	48.6	36.2	36.2	23.48	0	52.693	21521000	9	-1.08647	-0.904117	-1.46282	1.13855	1.13944	1.18025
+	3.79696	2.31424	P60953	P60953	Cell division control protein 42 homolog	CDC42	3	3	3	16.8	16.8	16.8	21.258	0	21.736	472630000	12	-1.23968	-0.835443	-1.39382	1.16651	1.12044	1.18682
+	3.73086	2.77358	P63000;P15153;P60763	P63000;P15153;P60763	Ras-related C3 botulinum toxin substrate 1;Ras-related C3 botulinum toxin substrate 2;Ras-related C3 botulinum toxin substrate 3	RAC1;RAC2;RAC3	6	6	6	30.7	30.7	30.7	21.45	0	101.43	639200000	16	-1.34417	-1.05066	-1.76313	1.32815	1.41692	1.4177
+	3.69194	2.65934	Q9UBI6	Q9UBI6	Guanine nucleotide-binding protein G(I)/G(S)/G(O) subunit gamma-12	GNG12	2	2	2	31.9	31.9	31.9	8.0061	0	15.022	114830000	5	-1.45973	-1.21786	-1.309	0.950871	1.46613	1.57442
+	3.48861	2.35086	Q96IG2	Q96IG2	F-box/LRR-repeat protein 20	FBXL20	1	1	1	1.8	1.8	1.8	48.423	0.020033	5.6545	1352100	1	-1.34878	-0.781268	-1.39383	1.24438	1.07164	1.21269
+	3.4127	2.23385	P61586;U3KQV3;P08134	P61586;U3KQV3;P08134	Transforming protein RhoA;Rho-related GTP-binding protein RhoC	RHOA;RHOC	2	1	1	14	5.2	5.2	21.768	0	7.1031	29223000	4	-1.32056	-0.727321	-1.30048	1.23223	1.04777	1.07319
+	3.38124	2.76006	P84095	P84095	Rho-related GTP-binding protein RhoG	RHOG	4	4	4	17.8	17.8	17.8	21.308	0	38.614	49430000	8	-1.22891	-1.03324	-1.87552	1.39034	1.34051	1.41164
+	3.37675	3.45721	P62745	P62745	Rho-related GTP-binding protein RhoB	RHOB	3	3	2	18.9	18.9	10.2	22.123	0	30.559	88347000	5	-1.67145	-1.2071	-2.30485	1.65495	1.73866	1.79461
+	3.05548	2.09055	O14807	O14807	Ras-related protein M-Ras	MRAS	2	2	2	9.1	9.1	9.1	23.846	0	45.173	6791100	3	-1.13712	-0.600442	-1.39585	1.01613	1.04801	1.07409
+	2.94486	1.87286	P09543	P09543	2,3-cyclic-nucleotide 3-phosphodiesterase	CNP	15	15	15	26.6	26.6	26.6	47.578	0	154.93	228230000	29	-0.942604	-0.547779	-1.3165	0.865982	0.96259	0.983137
+	2.91823	1.99177	P11233	P11233	Ras-related protein Ral-A	RALA	5	5	3	25.2	25.2	14.1	23.567	0	37.01	87321000	13	-0.973643	-0.690004	-1.3216	0.676091	1.15712	1.15686
+	2.74724	2.45924	P63218	P63218	Guanine nucleotide-binding protein G(I)/G(S)/G(O) subunit gamma-5	GNG5	4	4	4	48.5	48.5	48.5	7.3184	0	43.379	172420000	12	-1.17209	-0.956763	-1.5576	0.666429	1.5466	1.47825
+	2.74345	2.32751	P11234	P11234	Ras-related protein Ral-B	RALB	5	3	3	28.2	17	17	23.408	0	24.813	18308000	4	-1.02153	-0.725439	-1.74188	0.98035	1.27631	1.23701
+	2.67125	2.33104	P50151;A0A024R161	P50151;A0A024R161	Guanine nucleotide-binding protein G(I)/G(S)/G(O) subunit gamma-10;Guanine nucleotide-binding protein subunit gamma	GNG10;hCG_1994888	2	2	2	32.4	32.4	32.4	7.2053	0	11.889	8157400	3	-1.26765	-0.953139	-1.27336	0.540072	1.48554	1.47337
+	2.51816	1.94671	P62834	P62834	Ras-related protein Rap-1A	RAP1A	5	1	1	26.1	8.2	8.2	20.987	0	7.9898	2429300	1	-0.831861	-0.789823	-1.29596	1.3454	1.09501	0.482063
+	2.45737	1.10105	Q9HBH0	Q9HBH0	Rho-related GTP-binding protein RhoF	RHOF	1	1	1	3.3	3.3	3.3	23.625	0.0077369	6.0801	789780	1	-0.341957	-0.414077	-0.893128	0.634386	0.490155	0.529443
+	2.24384	1.90826	P61225;Q9Y3L5;P10114	P61225	Ras-related protein Rap-2b	RAP2B	5	5	5	24.6	24.6	24.6	20.504	0	35.209	75992000	9	-0.991545	-0.32596	-1.54247	0.920138	0.916832	1.02783
+	1.21036	1.38366	P25686	P25686	DnaJ homolog subfamily B member 2	DNAJB2	1	1	1	3.7	3.7	3.7	35.58	0	15.368	1389100	1	-1.10473	0.343852	-1.3122	0.431015	0.8445	0.802385
+	4.76922	2.9921	P51151;Q9NP90	P51151;Q9NP90	Ras-related protein Rab-9A;Ras-related protein Rab-9B	RAB9A;RAB9B	3	3	3	13.4	13.4	13.4	22.837	0	49.343	30725000	7	-1.41497	-1.33551	-1.73526	1.51707	1.46698	1.50652
+	4.41045	1.82729	O95716	O95716	Ras-related protein Rab-3D	RAB3D	3	2	2	12.8	9.1	9.1	24.267	0	19.415	8187200	3	-0.949126	-0.778638	-1.01077	0.835652	0.87263	1.03507
+	3.83294	2.82028	Q15286	Q15286	Ras-related protein Rab-35	RAB35	4	4	4	16.4	16.4	16.4	23.025	0	31.497	125400000	12	-1.45741	-1.04136	-1.72923	1.41429	1.40496	1.41358
+	3.8203	2.01495	P61020	P61020	Ras-related protein Rab-5B	RAB5B	5	2	2	27	12.1	12.1	23.707	0	54.22	79485000	4	-1.05121	-0.747694	-1.2211	0.935944	1.01702	1.07186
+	3.7902	2.73187	P61006	P61006	Ras-related protein Rab-8A	RAB8A	10	10	5	44	44	24.2	23.668	0	95.702	730380000	42	-1.30733	-1.0777	-1.71037	1.50848	1.32384	1.26789
+	3.7566	2.10008	Q13637;P57729	Q13637	Ras-related protein Rab-32	RAB32	11	11	9	48.4	48.4	34.2	24.997	0	142.53	54555000	15	-1.00523	-0.805653	-1.33683	1.0358	1.08354	1.03319
+	3.74988	2.72498	Q9H0U4;Q92928	Q9H0U4;Q92928	Ras-related protein Rab-1B;Putative Ras-related protein Rab-1C	RAB1B;RAB1C	8	3	3	32.8	11.9	11.9	22.171	0	19.018	168330000	9	-1.24657	-1.09713	-1.74135	1.45659	1.37415	1.25913
+	3.62063	1.96204	P20338	P20338	Ras-related protein Rab-4A	RAB4A	5	3	3	24.3	13.8	13.8	24.389	0	40.072	16219000	5	-0.812874	-0.835933	-1.29183	0.941267	1.02055	0.983646
+	3.61498	2.45436	P51148;K7ERQ8	P51148;K7ERQ8	Ras-related protein Rab-5C	RAB5C	7	7	4	42.1	42.1	27.3	23.482	0	175.15	315860000	26	-1.30094	-0.854668	-1.52351	1.26264	1.23313	1.18818
+	3.54387	2.26901	P61106	P61106	Ras-related protein Rab-14	RAB14	8	8	8	39.5	39.5	39.5	23.897	0	75.768	582490000	23	-1.12486	-0.8149	-1.46134	1.0584	1.18583	1.1617
+	3.53557	2.47984	P61019	P61019	Ras-related protein Rab-2A	RAB2A	9	9	4	42	42	18.9	23.545	0	111.76	268540000	26	-1.21205	-0.900689	-1.6046	1.29455	1.28464	1.14298
+	3.47013	2.63792	P51153	P51153	Ras-related protein Rab-13	RAB13	8	5	5	41.4	28.6	28.6	22.774	0	42.145	8541600	5	-1.04557	-1.16311	-1.74579	1.15579	1.39134	1.41216
+	3.44519	2.67046	Q92930;P20337;P20336;Q96E17	Q92930	Ras-related protein Rab-8B	RAB8B	7	2	2	32.4	9.2	9.2	23.584	0	37.024	29563000	6	-1.21227	-0.998435	-1.79256	1.36351	1.34187	1.30272
+	3.39029	1.97761	P61018	P61018	Ras-related protein Rab-4B	RAB4B	6	6	4	27.7	27.7	21.1	23.586	0	85.831	24220000	10	-1.00237	-0.666979	-1.29465	1.00163	0.95885	1.00834
+	3.38092	2.61734	P51149	P51149	Ras-related protein Rab-7a	RAB7A	9	9	9	47.3	47.3	47.3	23.489	0	186.45	347510000	31	-1.30122	-0.892657	-1.72972	1.3357	1.31303	1.27969
+	3.36885	2.13603	Q9NP72	Q9NP72	Ras-related protein Rab-18	RAB18	10	10	10	47.1	47.1	47.1	22.977	0	158.52	321860000	32	-1.02741	-0.778927	-1.3953	1.20874	1.08861	0.909098
+	3.34685	2.5938	Q13636	Q13636	Ras-related protein Rab-31	RAB31	4	3	3	24.7	19.1	19.1	21.569	0	22.054	6147100	6	-1.12952	-0.995425	-1.76335	1.42258	1.24053	1.23001
+	3.33175	2.50025	P61026;P59190	P61026	Ras-related protein Rab-10	RAB10	9	8	7	38	32.5	29	22.541	0	58.335	744810000	23	-1.14529	-0.97275	-1.62993	1.50722	1.19268	1.05288
+	3.2723	2.7321	P20339	P20339	Ras-related protein Rab-5A	RAB5A	6	3	3	33.5	18.6	18.6	23.658	0	56.588	62251000	6	-1.34529	-0.91047	-1.83998	1.41549	1.3342	1.35088
+	3.25345	1.99792	O14966	O14966	Ras-related protein Rab-7L1	RAB29	2	1	1	9.4	3.9	3.9	23.155	0.022472	5.5699	767790	1	-0.809845	-0.796756	-1.38787	1.00229	0.925404	1.0716
+	3.19307	2.65879	Q969Q5	Q969Q5	Ras-related protein Rab-24	RAB24	2	2	2	9.9	9.9	9.9	23.124	0	15.866	3083100	3	-1.3025	-0.866046	-1.81723	1.34441	1.33619	1.30999
+	2.92046	1.48457	Q9UL25	Q9UL25	Ras-related protein Rab-21	RAB21	5	5	5	25.3	25.3	25.3	24.347	0	41.078	100100000	12	-0.57659	-0.635206	-1.01265	0.975753	0.666122	0.587395
+	2.91599	1.61777	Q15907;P62491;P57735	Q15907;P62491	Ras-related protein Rab-11B;Ras-related protein Rab-11A	RAB11B;RAB11A	13	13	13	55	55	55	24.488	0	197.01	692560000	41	-0.879052	-0.437512	-1.10767	0.846763	0.801314	0.780987
+	2.87433	2.03935	Q9H082;Q14088	Q9H082	Ras-related protein Rab-33B	RAB33B	3	3	3	13.5	13.5	13.5	25.717	0	20.966	11294000	4	-1.12034	-0.542979	-1.3933	1.11735	0.953802	0.990294
+	2.85243	2.73139	P62820	P62820	Ras-related protein Rab-1A	RAB1A	9	7	4	34.1	25.4	13.7	22.677	0	76.799	704430000	24	-1.49628	-0.711798	-1.8866	1.39841	1.3956	1.30548
+	2.55456	1.68978	Q9NRW1;Q9H0N0	Q9NRW1	Ras-related protein Rab-6B	RAB6B	7	3	3	30.3	10.1	10.1	23.461	0	22.214	18325000	5	-0.782689	-0.583806	-1.16576	0.461024	1.01743	1.05863
+	2.51298	1.45312	Q9UL26	Q9UL26	Ras-related protein Rab-22A	RAB22A	6	6	5	28.9	28.9	23.2	21.855	0	65.072	24743000	8	-0.702653	-0.356238	-1.11837	0.808427	0.620982	0.75268
+	2.42112	2.36035	Q14964	Q14964	Ras-related protein Rab-39A	RAB39A	2	1	1	6	6	6	25.006	0	8.2129	2111700	1	-1.15107	-0.659483	-1.72756	0.751785	1.58101	1.21014
+	2.36295	1.35696	Q9BZG1	Q9BZG1	Ras-related protein Rab-34	RAB34	5	5	5	20.5	20.5	20.5	29.044	0	38.462	13487000	7	-0.714646	-0.269296	-1.04909	0.793009	0.638339	0.606509
+	1.9431	1.06188	Q96S21	Q96S21	Ras-related protein Rab-40C	RAB40C	1	1	1	2.8	2.8	2.8	31.304	0.0020964	6.3247	621890	1	-0.329502	-0.2631	-0.997813	0.557953	0.437889	0.599396
+	1.90786	1.33193	Q9ULC3	Q9ULC3	Ras-related protein Rab-23	RAB23	3	3	3	14.3	14.3	14.3	26.659	0	19.039	6439800	3	-0.56844	-0.212776	-1.21427	0.534749	0.617826	0.847734
+	3.80805	1.91473	O75475	O75475	PC4 and SFRS1-interacting protein	PSIP1	3	3	3	5.3	5.3	5.3	60.103	0	22.354	13654000	5	-0.929991	-1.1837	-0.755998	0.863324	1.06856	0.942632
+	3.66933	2.55925	Q7L7V1	Q7L7V1	Putative pre-mRNA-splicing factor ATP-dependent RNA helicase DHX32	DHX32	1	1	1	1.1	1.1	1.1	84.418	0	6.9326	871180	1	-1.18368	-0.999617	-1.65316	1.19165	1.30797	1.34166
+	5.2483	2.28106	Q8N5J4	Q8N5J4	Transcription factor Spi-C	SPIC	1	1	1	2.8	2.8	2.8	29.18	0.02	5.6503	680160	1	-1.031	-1.11551	-1.27267	1.14154	1.15347	1.129
+	4.79451	-1.73596	Q8NFP9	Q8NFP9	Neurobeachin	NBEA	1	1	1	0.4	0.4	0.4	327.82	0.022187	5.5512	721960000	5	0.91278	0.930976	0.762599	-0.819425	-0.823097	-0.959011
+	4.53938	-0.773499	P62805	P62805	Histone H4	HIST1H4A	6	6	6	51.5	51.5	51.5	11.367	0	62.802	302110000	19	0.347732	0.392915	0.422011	-0.32827	-0.423223	-0.406345
+	4.50339	-0.814011	P62269	P62269	40S ribosomal protein S18	RPS18	2	2	2	13.2	13.2	13.2	17.718	0	25.591	3191100	3	0.34804	0.419198	0.456189	-0.42555	-0.432285	-0.36077
+	4.2232	2.02515	P49189	P49189	4-trimethylaminobutyraldehyde dehydrogenase	ALDH9A1	4	4	4	9.1	9.1	9.1	53.801	0	34.392	9636300	5	-0.996338	-0.880728	-1.15825	0.855334	1.05934	1.12547
+	4.19412	-0.786316	P49023	P49023	Paxillin	PXN	9	9	9	12.7	12.7	12.7	64.505	0	78.066	115680000	18	0.333776	0.464908	0.3832	-0.351111	-0.434445	-0.391506
+	3.99973	-0.638481	Q15233;Q8WXF1	Q15233	Non-POU domain-containing octamer-binding protein	NONO	5	4	4	10	8.3	8.3	54.231	0	25.904	4862200	5	0.388776	0.280849	0.290509	-0.344496	-0.273982	-0.336831
+	3.95374	-0.652382	P61313	P61313	60S ribosomal protein L15	RPL15	7	7	7	28.9	28.9	28.9	24.146	0	62.103	315550000	16	0.312026	0.265735	0.403224	-0.306041	-0.355137	-0.314982
+	3.84445	-1.30779	Q9Y247	Q9Y247	Protein FAM50B	FAM50B	1	1	1	3.4	3.4	3.4	38.708	0.0125	5.8439	65310000	4	0.664269	0.743632	0.5562	-0.522298	-0.656945	-0.780032
[truncated: 434 more rows]

## Sheet: S6 HeLa MS2 + statin
Significant	-LOG(P-value)	Log2(fold change)	Protein IDs	Majority protein IDs	Protein names	Gene names	Peptides	Razor + unique peptides	Unique peptides	Sequence coverage [%]	Unique + razor sequence coverage [%]	Unique sequence coverage [%]	Mol. weight [kDa]	Q-value	Score	Intensity	MS/MS count	Normalized Log2(Reporter Intensity) FPP 1	Normalized Log2(Reporter Intensity) FPP 2	Normalized Log2(Reporter Intensity) FPP 3	Normalized Log2(Reporter Intensity) C15AlkOPP 1	Normalized Log2(Reporter Intensity) C15AlkOPP 2	Normalized Log2(Reporter Intensity) C15AlkOPP 3
[truncated: 348 more rows]

[truncated: 7 more sheets: S7 neuron, S8 microglia, S9 astrocytes, S10 primary astrocytes, S11 COS-7 NA + statin, S12 COS-7 NA - statin, S13 HeLa NA + statin]
